# Supplementary material for: Multivalent coiled-coil interactions enable full-scale centrosome assembly and strength
Source: J Cell Biol. 2024 Mar 8;223(4):e202306142. doi: 10.1083/jcb.202306142 (PMC10921949; doi:10.1083/jcb.202306142)
Supplement: Data S2 — lists all interacting pairs identified by XL-MS. [file JCB_202306142_DataS2.xlsx]

## Sheet: X-links SPD5(FL)--Monomers
SDS-PAGE Monomers		Protein1	Protein2	AbsPos1	AbsPos2	Occurrence	Sample ID				Protein1	Protein2	AbsPos1	AbsPos2	Occurrence	Sample ID
	SPD-5 + PLK-1 (KD)	P91349	P91349	35	140	1	KD			SPD-5 + PLK-1 (CA)	P91349	P91349	35	130	1	CA
	n= 6 replicates	P91349	P91349	75	130	2	KD			n= 6 replicates	P91349	P91349	56	1183	1	CA
		P91349	P91349	75	131	6	KD				P91349	P91349	75	129	1	CA
		P91349	P91349	75	140	1	KD				P91349	P91349	75	131	2	CA
		P91349	P91349	75	143	2	KD				P91349	P91349	75	218	4	CA
		P91349	P91349	75	144	2	KD				P91349	P91349	75	220	1	CA
		P91349	P91349	75	166	1	KD				P91349	P91349	75	293	1	CA
		P91349	P91349	75	168	4	KD				P91349	P91349	75	294	4	CA
		P91349	P91349	75	173	3	KD				P91349	P91349	75	296	6	CA
		P91349	P91349	75	218	5	KD				P91349	P91349	75	324	1	CA
		P91349	P91349	75	220	3	KD				P91349	P91349	99	884	1	CA
		P91349	P91349	75	293	6	KD				P91349	P91349	121	130	1	CA
		P91349	P91349	75	294	5	KD				P91349	P91349	121	131	1	CA
		P91349	P91349	75	296	4	KD				P91349	P91349	187	207	1	CA
		P91349	P91349	75	424	5	KD				P91349	P91349	188	207	3	CA
		P91349	P91349	75	431	1	KD				P91349	P91349	207	210	1	CA
		P91349	P91349	75	432	1	KD				P91349	P91349	207	212	3	CA
		P91349	P91349	75	458	1	KD				P91349	P91349	326	357	1	CA
		P91349	P91349	75	605	1	KD				P91349	P91349	601	621	2	CA
		P91349	P91349	75	703	1	KD				P91349	P91349	708	883	1	CA
		P91349	P91349	75	750	2	KD				P91349	P91349	747	760	1	CA
		P91349	P91349	75	799	1	KD				P91349	P91349	758	772	1	CA
		P91349	P91349	75	853	2	KD				P91349	P91349	801	807	2	CA
		P91349	P91349	82	1178	1	KD				P91349	P91349	803	807	1	CA
		P91349	P91349	94	140	2	KD				P91349	P91349	844	847	1	CA
		P91349	P91349	94	144	1	KD				P91349	P91349	844	848	1	CA
		P91349	P91349	94	748	1	KD				P91349	P91349	844	853	3	CA
		P91349	P91349	99	103	1	KD				P91349	P91349	901	932	1	CA
		P91349	P91349	99	196	1	KD				P91349	P91349	907	932	2	CA
		P91349	P91349	123	498	1	KD				P91349	P91349	909	932	1	CA
		P91349	P91349	152	191	1	KD				P91349	P91349	931	952	2	CA
		P91349	P91349	152	192	1	KD				P91349	P91349	938	944	2	CA
		P91349	P91349	165	187	1	KD				P91349	P91349	942	969	1	CA
		P91349	P91349	165	188	1	KD				P91349	P91349	952	956	4	CA
		P91349	P91349	165	194	3	KD				P91349	P91349	952	969	6	CA
		P91349	P91349	165	196	2	KD				P91349	P91349	1008	1017	1	CA
		P91349	P91349	165	212	1	KD				P91349	P91349	1023	1052	2	CA
		P91349	P91349	166	191	2	KD
		P91349	P91349	166	192	4	KD
		P91349	P91349	166	657	1	KD
		P91349	P91349	168	191	3	KD
		P91349	P91349	168	207	1	KD
		P91349	P91349	173	191	4	KD
		P91349	P91349	173	192	1	KD
		P91349	P91349	173	207	1	KD
		P91349	P91349	187	192	1	KD
		P91349	P91349	187	207	4	KD
		P91349	P91349	188	207	3	KD
		P91349	P91349	191	196	2	KD
		P91349	P91349	191	212	2	KD
		P91349	P91349	191	315	1	KD
		P91349	P91349	192	220	1	KD
		P91349	P91349	194	207	1	KD
		P91349	P91349	207	210	1	KD
		P91349	P91349	207	212	4	KD
		P91349	P91349	210	964	1	KD
		P91349	P91349	212	883	1	KD
		P91349	P91349	235	498	2	KD
		P91349	P91349	237	498	1	KD
		P91349	P91349	293	495	1	KD
		P91349	P91349	293	594	1	KD
		P91349	P91349	296	495	1	KD
		P91349	P91349	304	615	1	KD
		P91349	P91349	326	357	4	KD
		P91349	P91349	403	1119	1	KD
		P91349	P91349	424	506	1	KD
		P91349	P91349	486	807	1	KD
		P91349	P91349	495	715	3	KD
		P91349	P91349	601	616	2	KD
		P91349	P91349	601	621	6	KD
		P91349	P91349	602	616	3	KD
		P91349	P91349	605	621	6	KD
		P91349	P91349	631	870	1	KD
		P91349	P91349	704	960	1	KD
		P91349	P91349	723	1157	1	KD
		P91349	P91349	737	760	3	KD
		P91349	P91349	748	760	1	KD
		P91349	P91349	748	1193	1	KD
		P91349	P91349	750	760	1	KD
		P91349	P91349	761	767	1	KD
		P91349	P91349	801	807	1	KD
		P91349	P91349	803	807	1	KD
		P91349	P91349	814	938	1	KD
		P91349	P91349	844	847	1	KD
		P91349	P91349	844	848	4	KD
		P91349	P91349	844	853	5	KD
		P91349	P91349	845	853	3	KD
		P91349	P91349	859	1119	1	KD
		P91349	P91349	860	1025	1	KD
		P91349	P91349	861	967	1	KD
		P91349	P91349	888	907	1	KD
		P91349	P91349	901	964	1	KD
		P91349	P91349	907	932	6	KD
		P91349	P91349	907	1017	4	KD
		P91349	P91349	909	932	2	KD
		P91349	P91349	911	926	1	KD
		P91349	P91349	911	932	1	KD
		P91349	P91349	938	944	3	KD
		P91349	P91349	952	956	5	KD
		P91349	P91349	952	963	1	KD
		P91349	P91349	952	969	6	KD
		P91349	P91349	1008	1017	1	KD
		P91349	P91349	1018	1119	1	KD
		P91349	P91349	1023	1114	1	KD
		P91349	P91349	1023	1119	1	KD
		P91349	P91349	1068	1163	1	KD
		P91349	P91349	1160	1172	2	KD

## Sheet: X-links-SPD5(FL)--Multimers
SDS-PAGE Multimers		Protein1	Protein2	AbsPos1	AbsPos2	occurrence	sample ID			Protein1	Protein2	AbsPos1	AbsPos2	occurrence	sample ID
	SPD-5 + PLK-1(KD)	P91349	P91349	2	621	2	KD		SPD-5 + PLK-1 (CA)	P91349	P91349	2	495	2	CA
	n= 6 replicates	P91349	P91349	2	758	1	KD		n= 6 replicates	P91349	P91349	3	495	1	CA
		P91349	P91349	3	621	2	KD			P91349	P91349	3	621	1	CA
		P91349	P91349	3	758	2	KD			P91349	P91349	32	99	1	CA
		P91349	P91349	32	75	3	KD			P91349	P91349	32	75	2	CA
		P91349	P91349	34	75	5	KD			P91349	P91349	34	75	2	CA
		P91349	P91349	35	56	4	KD			P91349	P91349	35	131	1	CA
		P91349	P91349	35	67	2	KD			P91349	P91349	35	237	1	CA
		P91349	P91349	35	68	2	KD			P91349	P91349	35	238	1	CA
		P91349	P91349	35	82	5	KD			P91349	P91349	35	67	1	CA
		P91349	P91349	35	129	2	KD			P91349	P91349	35	140	2	CA
		P91349	P91349	35	131	1	KD			P91349	P91349	35	56	2	CA
		P91349	P91349	35	140	3	KD			P91349	P91349	35	82	4	CA
		P91349	P91349	35	143	1	KD			P91349	P91349	35	235	5	CA
		P91349	P91349	35	144	3	KD			P91349	P91349	75	324	1	CA
		P91349	P91349	35	152	1	KD			P91349	P91349	75	853	1	CA
		P91349	P91349	35	168	3	KD			P91349	P91349	75	294	1	CA
		P91349	P91349	35	173	1	KD			P91349	P91349	75	737	1	CA
		P91349	P91349	35	212	2	KD			P91349	P91349	75	957	1	CA
		P91349	P91349	35	296	2	KD			P91349	P91349	75	703	1	CA
		P91349	P91349	35	886	1	KD			P91349	P91349	75	220	1	CA
		P91349	P91349	56	70	3	KD			P91349	P91349	75	293	1	CA
		P91349	P91349	56	75	1	KD			P91349	P91349	75	154	1	CA
		P91349	P91349	68	75	4	KD			P91349	P91349	75	700	1	CA
		P91349	P91349	70	1187	1	KD			P91349	P91349	75	120	2	CA
		P91349	P91349	75	82	6	KD			P91349	P91349	75	296	2	CA
		P91349	P91349	75	110	4	KD			P91349	P91349	75	218	2	CA
		P91349	P91349	75	116	2	KD			P91349	P91349	75	131	3	CA
		P91349	P91349	75	120	1	KD			P91349	P91349	75	237	3	CA
		P91349	P91349	75	129	5	KD			P91349	P91349	75	212	4	CA
		P91349	P91349	75	130	4	KD			P91349	P91349	75	82	4	CA
		P91349	P91349	75	131	6	KD			P91349	P91349	75	245	4	CA
		P91349	P91349	75	140	6	KD			P91349	P91349	75	116	4	CA
		P91349	P91349	75	143	6	KD			P91349	P91349	75	143	4	CA
		P91349	P91349	75	152	5	KD			P91349	P91349	75	235	4	CA
		P91349	P91349	75	154	1	KD			P91349	P91349	75	247	4	CA
		P91349	P91349	75	166	3	KD			P91349	P91349	75	140	4	CA
		P91349	P91349	75	168	4	KD			P91349	P91349	75	152	4	CA
		P91349	P91349	75	173	3	KD			P91349	P91349	82	207	1	CA
		P91349	P91349	75	187	4	KD			P91349	P91349	82	102	2	CA
		P91349	P91349	75	188	2	KD			P91349	P91349	82	121	2	CA
		P91349	P91349	75	210	3	KD			P91349	P91349	82	760	3	CA
		P91349	P91349	75	212	6	KD			P91349	P91349	82	99	6	CA
		P91349	P91349	75	218	6	KD			P91349	P91349	82	94	6	CA
		P91349	P91349	75	220	5	KD			P91349	P91349	94	152	1	CA
		P91349	P91349	75	237	5	KD			P91349	P91349	94	140	2	CA
		P91349	P91349	75	245	5	KD			P91349	P91349	94	1109	2	CA
		P91349	P91349	75	247	4	KD			P91349	P91349	94	120	2	CA
		P91349	P91349	75	293	6	KD			P91349	P91349	94	212	3	CA
		P91349	P91349	75	294	4	KD			P91349	P91349	94	154	5	CA
		P91349	P91349	75	296	5	KD			P91349	P91349	95	308	1	CA
		P91349	P91349	75	324	4	KD			P91349	P91349	99	886	1	CA
		P91349	P91349	75	326	3	KD			P91349	P91349	99	835	1	CA
		P91349	P91349	75	350	1	KD			P91349	P91349	99	1180	1	CA
		P91349	P91349	75	429	2	KD			P91349	P91349	99	116	1	CA
		P91349	P91349	75	432	3	KD			P91349	P91349	99	129	1	CA
		P91349	P91349	75	486	2	KD			P91349	P91349	99	107	2	CA
		P91349	P91349	75	665	2	KD			P91349	P91349	99	103	2	CA
		P91349	P91349	75	703	4	KD			P91349	P91349	99	143	3	CA
		P91349	P91349	75	708	5	KD			P91349	P91349	99	120	3	CA
		P91349	P91349	75	711	1	KD			P91349	P91349	102	116	1	CA
		P91349	P91349	75	715	6	KD			P91349	P91349	102	140	2	CA
		P91349	P91349	75	737	5	KD			P91349	P91349	102	120	4	CA
		P91349	P91349	75	747	1	KD			P91349	P91349	102	143	4	CA
		P91349	P91349	75	748	5	KD			P91349	P91349	116	506	1	CA
		P91349	P91349	75	750	3	KD			P91349	P91349	116	308	2	CA
		P91349	P91349	75	793	5	KD			P91349	P91349	121	130	1	CA
		P91349	P91349	75	799	5	KD			P91349	P91349	121	143	1	CA
		P91349	P91349	75	801	2	KD			P91349	P91349	121	140	2	CA
		P91349	P91349	75	803	1	KD			P91349	P91349	126	337	1	CA
		P91349	P91349	75	814	1	KD			P91349	P91349	126	350	4	CA
		P91349	P91349	75	853	6	KD			P91349	P91349	129	151	4	CA
		P91349	P91349	75	859	1	KD			P91349	P91349	130	151	1	CA
		P91349	P91349	75	907	4	KD			P91349	P91349	131	192	1	CA
		P91349	P91349	75	911	2	KD			P91349	P91349	140	319	1	CA
		P91349	P91349	75	935	1	KD			P91349	P91349	140	308	1	CA
		P91349	P91349	75	957	4	KD			P91349	P91349	140	498	2	CA
		P91349	P91349	75	998	1	KD			P91349	P91349	140	151	6	CA
		P91349	P91349	75	1103	3	KD			P91349	P91349	143	151	3	CA
		P91349	P91349	82	99	4	KD			P91349	P91349	144	157	1	CA
		P91349	P91349	82	102	6	KD			P91349	P91349	144	498	1	CA
		P91349	P91349	82	112	2	KD			P91349	P91349	144	151	2	CA
		P91349	P91349	82	121	6	KD			P91349	P91349	151	161	1	CA
		P91349	P91349	82	157	6	KD			P91349	P91349	151	301	1	CA
		P91349	P91349	82	191	6	KD			P91349	P91349	151	162	1	CA
		P91349	P91349	82	303	1	KD			P91349	P91349	151	245	1	CA
		P91349	P91349	82	495	1	KD			P91349	P91349	151	154	1	CA
		P91349	P91349	82	506	1	KD			P91349	P91349	151	235	3	CA
		P91349	P91349	82	807	2	KD			P91349	P91349	157	235	2	CA
		P91349	P91349	82	1009	4	KD			P91349	P91349	162	207	1	CA
		P91349	P91349	92	99	1	KD			P91349	P91349	162	932	1	CA
		P91349	P91349	94	116	2	KD			P91349	P91349	166	207	1	CA
		P91349	P91349	94	120	3	KD			P91349	P91349	187	207	2	CA
		P91349	P91349	94	129	4	KD			P91349	P91349	188	207	1	CA
		P91349	P91349	94	130	2	KD			P91349	P91349	192	220	1	CA
		P91349	P91349	94	131	1	KD			P91349	P91349	192	210	2	CA
		P91349	P91349	94	152	2	KD			P91349	P91349	196	207	1	CA
		P91349	P91349	94	154	4	KD			P91349	P91349	207	898	1	CA
		P91349	P91349	94	166	1	KD			P91349	P91349	207	801	1	CA
		P91349	P91349	94	168	2	KD			P91349	P91349	207	237	1	CA
		P91349	P91349	94	212	6	KD			P91349	P91349	207	220	2	CA
		P91349	P91349	94	247	2	KD			P91349	P91349	207	218	4	CA
		P91349	P91349	94	324	1	KD			P91349	P91349	207	235	4	CA
		P91349	P91349	94	326	1	KD			P91349	P91349	212	308	1	CA
		P91349	P91349	94	921	1	KD			P91349	P91349	218	938	1	CA
		P91349	P91349	95	102	1	KD			P91349	P91349	226	303	1	CA
		P91349	P91349	95	151	1	KD			P91349	P91349	235	308	3	CA
				95	191	1	KD					237	1193	1	CA
				95	963	1	KD					237	332	1	CA
				99	103	6	KD					237	308	2	CA
				99	106	1	KD					245	308	1	CA
				99	107	2	KD					245	495	1	CA
				99	116	1	KD					247	308	1	CA
				99	120	2	KD					247	495	1	CA
				99	131	1	KD					247	304	2	CA
				99	140	1	KD					247	303	6	CA
				99	143	3	KD					247	760	6	CA
				99	168	2	KD					293	308	1	CA
				99	194	1	KD					293	303	1	CA
				99	212	4	KD					293	506	2	CA
				99	245	1	KD					294	303	1	CA
				99	247	1	KD					294	844	1	CA
				99	324	1	KD					296	506	1	CA
				99	602	1	KD					296	304	1	CA
				99	611	1	KD					296	303	2	CA
				99	737	1	KD					301	308	1	CA
				102	116	5	KD					303	307	1	CA
				102	120	6	KD					303	305	1	CA
				102	129	2	KD					303	611	1	CA
				102	168	1	KD					303	324	3	CA
				102	173	1	KD					303	326	3	CA
				102	237	1	KD					304	748	1	CA
				103	621	1	KD					305	931	1	CA
				110	1160	1	KD					308	717	1	CA
				112	143	1	KD					349	1183	1	CA
				112	144	2	KD					495	814	1	CA
				112	237	1	KD					495	715	1	CA
				116	308	1	KD					498	737	2	CA
				120	121	4	KD					498	708	2	CA
				120	319	3	KD					506	799	1	CA
				120	495	1	KD					506	803	1	CA
				121	129	5	KD					506	615	1	CA
				121	130	5	KD					506	737	2	CA
				121	140	3	KD					506	715	3	CA
				121	143	3	KD					601	618	2	CA
				121	144	1	KD					601	616	4	CA
				123	126	1	KD					602	616	2	CA
				123	319	1	KD					615	621	4	CA
				126	143	1	KD					616	708	1	CA
				126	173	1	KD					665	1160	1	CA
				126	337	4	KD					703	845	1	CA
				126	350	2	KD					708	883	1	CA
				129	151	6	KD					708	963	1	CA
				129	157	2	KD					708	807	4	CA
				129	308	1	KD					708	844	6	CA
				129	495	3	KD					715	807	1	CA
				129	506	1	KD					715	758	1	CA
				129	883	1	KD					715	844	4	CA
				129	1160	2	KD					715	760	6	CA
				130	151	3	KD					717	760	2	CA
				130	157	1	KD					737	845	1	CA
				130	495	2	KD					737	807	1	CA
				130	506	1	KD					737	760	1	CA
				130	883	1	KD					737	758	2	CA
				131	495	2	KD					737	1009	3	CA
				131	506	2	KD					737	844	4	CA
				131	618	1	KD					747	760	5	CA
				131	844	1	KD					748	845	1	CA
				131	1160	2	KD					748	760	3	CA
				140	151	6	KD					750	760	6	CA
				140	157	6	KD					753	1009	1	CA
				140	308	1	KD					753	760	4	CA
				140	495	6	KD					758	761	1	CA
				140	498	4	KD					760	761	1	CA
				140	506	2	KD					760	801	1	CA
				140	508	1	KD					760	799	2	CA
				140	515	4	KD					760	814	3	CA
				140	931	1	KD					760	803	3	CA
				140	1160	6	KD					760	774	4	CA
				143	151	6	KD					760	772	5	CA
				143	157	5	KD					760	809	6	CA
				143	192	1	KD					761	844	3	CA
				143	506	1	KD					762	844	1	CA
				143	1178	2	KD					774	844	1	CA
				144	151	2	KD					790	807	1	CA
				144	157	2	KD					793	1163	1	CA
				144	207	1	KD					793	807	4	CA
				144	308	1	KD					799	883	1	CA
				144	498	3	KD					799	932	3	CA
				151	166	1	KD					799	844	4	CA
				151	168	2	KD					799	807	4	CA
				151	301	3	KD					801	830	1	CA
				151	326	1	KD					801	931	1	CA
				152	191	6	KD					801	888	1	CA
				152	192	4	KD					801	845	2	CA
				154	165	2	KD					801	883	2	CA
				154	191	2	KD					801	1178	2	CA
				157	166	4	KD					801	932	3	CA
				157	168	4	KD					801	807	4	CA
				157	188	2	KD					803	956	1	CA
				157	212	5	KD					803	888	3	CA
				157	224	1	KD					807	853	1	CA
				157	226	3	KD					807	809	1	CA
				157	235	4	KD					807	884	1	CA
				157	324	2	KD					807	814	2	CA
				157	762	1	KD					807	957	4	CA
				157	1032	1	KD					809	830	1	CA
				161	165	1	KD					809	888	1	CA
				161	506	1	KD					809	844	3	CA
				161	938	1	KD					813	830	1	CA
				162	191	4	KD					813	844	1	CA
				165	194	3	KD					814	845	1	CA
				165	212	3	KD					814	888	1	CA
				165	235	1	KD					814	883	1	CA
				165	1187	1	KD					814	830	1	CA
				166	192	1	KD					814	844	5	CA
				166	498	1	KD					825	831	1	CA
				168	191	6	KD					826	831	1	CA
				168	192	3	KD					828	1178	1	CA
				168	207	4	KD					828	831	1	CA
				168	495	2	KD					830	1092	1	CA
				173	191	3	KD					831	898	1	CA
				173	192	1	KD					835	1156	1	CA
				173	207	1	KD					835	844	4	CA
				173	495	4	KD					844	1092	1	CA
				187	191	1	KD					844	853	2	CA
				187	192	1	KD					844	898	2	CA
				187	207	5	KD					844	907	3	CA
				188	191	3	KD					844	848	6	CA
				188	207	3	KD					844	847	6	CA
				191	194	1	KD					845	957	2	CA
				191	196	3	KD					845	848	2	CA
				191	210	1	KD					845	853	2	CA
				191	212	5	KD					845	847	4	CA
				191	220	2	KD					847	862	1	CA
				191	224	1	KD					853	883	1	CA
				191	226	1	KD					859	967	1	CA
				191	235	1	KD					862	960	1	CA
				191	237	1	KD					883	933	1	CA
				191	245	3	KD					883	901	1	CA
				191	247	1	KD					883	957	1	CA
				191	1008	1	KD					883	898	4	CA
				192	212	1	KD					883	907	4	CA
				192	224	1	KD					884	896	1	CA
				192	226	2	KD					886	964	1	CA
				192	235	2	KD					886	896	3	CA
				194	207	2	KD					888	909	1	CA
				196	207	3	KD					888	1008	1	CA
				204	207	2	KD					888	911	1	CA
				204	932	1	KD					888	901	3	CA
				207	218	2	KD					888	907	3	CA
				207	226	5	KD					888	898	4	CA
				207	717	1	KD					888	957	4	CA
				207	994	1	KD					890	931	2	CA
				207	998	2	KD					890	932	2	CA
				207	1180	1	KD					896	957	1	CA
				212	221	4	KD					898	931	1	CA
				212	298	1	KD					898	932	1	CA
				212	303	3	KD					901	932	2	CA
				212	308	3	KD					907	967	1	CA
				212	495	6	KD					907	932	3	CA
				212	498	2	KD					909	932	1	CA
				212	506	4	KD					909	967	1	CA
				212	1009	1	KD					917	932	2	CA
				214	224	1	KD					921	932	3	CA
				218	506	1	KD					926	1011	1	CA
				220	1160	1	KD					926	1008	1	CA
				221	235	1	KD					931	960	3	CA
				224	303	1	KD					931	933	5	CA
				224	498	1	KD					932	957	2	CA
				224	506	1	KD					933	956	1	CA
				224	515	1	KD					935	963	1	CA
				226	303	3	KD					935	1178	1	CA
				226	308	2	KD					938	957	1	CA
				226	506	1	KD					944	1009	1	CA
				227	1119	2	KD					956	957	4	CA
				235	304	1	KD					957	1160	1	CA
				235	308	2	KD					957	963	1	CA
				235	332	1	KD					960	1017	1	CA
				235	495	3	KD					960	963	1	CA
				235	498	5	KD					963	994	1	CA
				235	1163	1	KD					1009	1023	4	CA
				237	308	1	KD					1012	1023	3	CA
				237	332	1	KD					1023	1052	1	CA
				237	495	4	KD					1052	1068	2	CA
				237	498	1	KD					1103	1193	3	CA
				238	308	1	KD					1160	1172	1	CA
				238	495	1	KD					1163	1187	1	CA
				245	303	4	KD					1178	1187	5	CA
				245	308	1	KD
				245	495	6	KD
				245	498	3	KD
				245	760	1	KD
				245	931	1	KD
				247	303	5	KD
				247	308	3	KD
				247	498	3	KD
				247	760	5	KD
				287	434	1	KD
				293	303	4	KD
				293	304	1	KD
				293	308	3	KD
				293	495	1	KD
				293	844	1	KD
				294	303	1	KD
				294	304	1	KD
				294	495	2	KD
				294	844	1	KD
				294	1012	1	KD
				296	303	6	KD
				296	304	2	KD
				296	308	3	KD
				296	357	3	KD
				296	498	2	KD
				298	307	1	KD
				303	305	3	KD
				303	307	5	KD
				303	324	3	KD
				303	326	5	KD
				303	431	1	KD
				303	611	1	KD
				303	825	1	KD
				303	1187	1	KD
				304	324	2	KD
				307	322	1	KD
				307	883	1	KD
				308	324	3	KD
				308	326	1	KD
				308	349	2	KD
				308	350	1	KD
				315	322	2	KD
				319	324	2	KD
				319	326	1	KD
				319	813	1	KD
				324	332	4	KD
				324	357	3	KD
				324	495	3	KD
				324	498	3	KD
				324	506	1	KD
				324	964	1	KD
				326	332	1	KD
				326	357	3	KD
				332	424	1	KD
				337	357	2	KD
				349	357	1	KD
				349	495	2	KD
				350	357	4	KD
				350	495	1	KD
				368	931	1	KD
				371	506	1	KD
				424	495	2	KD
				424	498	1	KD
				428	495	3	KD
				428	506	1	KD
				431	495	3	KD
				431	506	1	KD
				431	515	1	KD
				432	506	2	KD
				439	1160	1	KD
				456	495	3	KD
				486	498	4	KD
				486	506	2	KD
				495	601	2	KD
				495	602	1	KD
				495	605	2	KD
				495	665	1	KD
				495	703	1	KD
				495	715	5	KD
				495	737	2	KD
				495	747	2	KD
				495	748	3	KD
				495	750	3	KD
				495	753	1	KD
				495	774	1	KD
				495	809	1	KD
				495	813	1	KD
				495	814	3	KD
				498	520	1	KD
				498	601	4	KD
				498	665	3	KD
				498	708	2	KD
				498	737	4	KD
				498	753	3	KD
				498	803	1	KD
				506	520	1	KD
				506	601	1	KD
				506	665	1	KD
				506	715	4	KD
				506	737	3	KD
				506	747	1	KD
				506	772	2	KD
				506	814	2	KD
				506	898	1	KD
				506	942	1	KD
				506	998	1	KD
				515	799	1	KD
				520	1119	1	KD
				591	963	2	KD
				601	616	6	KD
				601	618	5	KD
				601	619	1	KD
				601	621	4	KD
				601	760	1	KD
				601	807	1	KD
				601	844	1	KD
				601	883	1	KD
				602	616	6	KD
				602	618	2	KD
				602	621	1	KD
				602	760	3	KD
				605	616	4	KD
				605	618	1	KD
				605	621	2	KD
				605	807	1	KD
				605	1163	1	KD
				615	621	3	KD
				616	708	2	KD
				616	737	1	KD
				616	835	1	KD
				618	639	1	KD
				618	642	1	KD
				621	639	1	KD
				621	642	2	KD
				621	933	1	KD
				621	1180	1	KD
				665	760	1	KD
				665	831	1	KD
				700	964	1	KD
				704	715	3	KD
				708	807	5	KD
				708	883	1	KD
				713	737	1	KD
				715	758	3	KD
				715	760	2	KD
				715	807	6	KD
				715	844	1	KD
				715	931	1	KD
				715	963	1	KD
				717	1009	1	KD
				717	1157	1	KD
				737	758	5	KD
				737	760	6	KD
				737	807	6	KD
				737	926	1	KD
				747	760	4	KD
				747	845	1	KD
				748	760	3	KD
				748	845	1	KD
				750	760	5	KD
				750	830	1	KD
				753	1009	1	KD
				758	772	4	KD
				758	803	1	KD
				758	1187	1	KD
				760	761	2	KD
				760	772	6	KD
				760	774	6	KD
				760	790	1	KD
				760	793	1	KD
				760	801	4	KD
				760	803	2	KD
				760	826	2	KD
				761	767	1	KD
				761	844	2	KD
				762	767	1	KD
				762	844	4	KD
				772	807	4	KD
				772	844	2	KD
				774	807	4	KD
				774	823	1	KD
				774	830	1	KD
				774	844	2	KD
				790	807	2	KD
				790	844	3	KD
				793	807	1	KD
				799	807	3	KD
				799	844	1	KD
				799	883	1	KD
				801	807	3	KD
				801	883	4	KD
				803	883	2	KD
				807	809	2	KD
				807	814	1	KD
				807	847	1	KD
				807	853	1	KD
				807	861	1	KD
				807	869	1	KD
				807	957	1	KD
				809	831	1	KD
				809	844	3	KD
				809	845	4	KD
				809	932	1	KD
				813	831	1	KD
				813	844	3	KD
				813	845	1	KD
				813	862	1	KD
				814	831	5	KD
				814	844	6	KD
				814	845	3	KD
				814	883	2	KD
				814	932	1	KD
				814	938	1	KD
				814	1009	1	KD
				825	830	2	KD
				825	831	2	KD
				825	844	1	KD
				825	926	1	KD
				825	1178	1	KD
				826	831	1	KD
				826	844	1	KD
				826	964	1	KD
				826	1178	1	KD
				828	830	1	KD
				828	831	4	KD
				828	1178	1	KD
				830	853	2	KD
				830	1180	1	KD
				831	853	2	KD
				835	844	6	KD
				835	845	1	KD
				842	862	1	KD
				844	847	3	KD
				844	848	3	KD
				844	853	4	KD
				844	873	2	KD
				844	907	1	KD
				844	909	1	KD
				844	1103	1	KD
				845	847	5	KD
				845	853	6	KD
				845	859	1	KD
				845	860	1	KD
				845	1092	1	KD
				847	862	1	KD
				853	883	3	KD
				853	888	2	KD
				853	1001	2	KD
				853	1178	1	KD
				859	883	1	KD
				861	863	2	KD
				861	883	2	KD
				861	1163	1	KD
				861	1193	1	KD
				862	886	1	KD
				873	888	2	KD
				874	883	2	KD
				883	895	1	KD
				883	898	6	KD
				883	901	4	KD
				883	907	6	KD
				883	909	1	KD
				883	942	1	KD
				883	944	3	KD
				883	957	4	KD
				883	960	1	KD
				883	1172	1	KD
				886	896	4	KD
				886	956	1	KD
				888	898	3	KD
				888	901	2	KD
				888	907	5	KD
				888	911	2	KD
				888	944	3	KD
				888	952	3	KD
				890	1001	3	KD
				890	1052	1	KD
				896	907	3	KD
				896	944	1	KD
				896	957	3	KD
				896	960	2	KD
				898	938	1	KD
				898	956	3	KD
				898	1009	1	KD
				901	956	1	KD
				901	967	1	KD
				907	926	3	KD
				907	932	6	KD
				907	938	1	KD
				907	956	4	KD
				907	963	4	KD
				907	969	1	KD
				907	1009	1	KD
				907	1017	3	KD
				909	931	1	KD
				909	932	4	KD
				909	963	2	KD
				911	932	4	KD
				917	926	4	KD
				917	932	6	KD
				921	932	6	KD
				926	935	1	KD
				929	1001	2	KD
				931	933	3	KD
				931	935	1	KD
				931	942	3	KD
				931	944	4	KD
				931	952	2	KD
				931	957	3	KD
				931	960	3	KD
				931	1011	1	KD
				932	933	1	KD
				932	935	1	KD
				932	941	2	KD
				932	942	1	KD
				932	944	4	KD
				932	952	4	KD
				932	957	6	KD
				932	960	1	KD
				932	994	3	KD
				932	1023	4	KD
				932	1172	1	KD
				933	1009	1	KD
				935	1178	1	KD
				941	963	2	KD
				941	1009	1	KD
				942	963	1	KD
				942	1156	1	KD
				944	956	2	KD
				944	963	2	KD
				944	1009	3	KD
				944	1157	1	KD
				952	956	4	KD
				952	963	1	KD
				952	1009	2	KD
				956	1023	5	KD
				957	963	1	KD
				957	1001	2	KD
				957	1017	3	KD
				957	1114	4	KD
				957	1160	1	KD
				957	1163	3	KD
				960	963	1	KD
				960	1017	3	KD
				960	1160	1	KD
				963	994	1	KD
				963	1021	1	KD
				963	1023	2	KD
				998	1009	1	KD
				1001	1023	3	KD
				1005	1017	1	KD
				1008	1017	1	KD
				1009	1016	1	KD
				1009	1023	6	KD
				1012	1023	4	KD
				1023	1052	4	KD
				1023	1114	3	KD
				1023	1119	1	KD
				1023	1163	4	KD
				1023	1183	2	KD
				1052	1068	5	KD
				1052	1095	2	KD
				1052	1103	4	KD
				1068	1163	3	KD
				1079	1103	1	KD
				1082	1095	5	KD
				1082	1103	5	KD
				1095	1114	1	KD
				1095	1178	5	KD
				1103	1114	4	KD
				1103	1119	1	KD
				1103	1157	2	KD
				1103	1160	1	KD
				1103	1163	3	KD
				1103	1178	4	KD
				1103	1183	1	KD
				1103	1193	5	KD
				1114	1180	3	KD
				1114	1187	3	KD
				1156	1187	1	KD
				1163	1172	2	KD
				1163	1187	1	KD
				1172	1178	2	KD
				1172	1183	4	KD
				1175	1178	1	KD
				1175	1183	1	KD
				1178	1187	4	KD
				1178	1194	5	KD

## Sheet: Unique to multimeric state
Unique to multimer		AbsPos1	AbsPos2			AbsPos1	AbsPos2
	SPD-5 + PLK-1(KD)	2	621		SPD-5 + PLK-1(CA)	2	495
		2	758			3	495
		3	621			3	621
		3	758			32	99
		32	75			32	75
		34	75			34	75
		35	56			35	131
		35	67			35	237
		35	68			35	238
		35	82			35	67
		35	129			35	140
		35	131			35	56
		35	143			35	82
		35	144			35	235
		35	152			75	853
		35	168			75	737
		35	173			75	957
		35	212			75	703
		35	296			75	154
		35	886			75	700
		56	70			75	120
		56	75			75	237
		68	75			75	212
		70	1187			75	82
		75	82			75	245
		75	110			75	116
		75	116			75	143
		75	120			75	235
		75	129			75	247
		75	152			75	140
		75	154			75	152
		75	187			82	207
		75	188			82	102
		75	210			82	121
		75	212			82	760
		75	237			82	99
		75	245			82	94
		75	247			94	152
		75	324			94	140
		75	326			94	1109
		75	350			94	120
		75	429			94	212
		75	486			94	154
		75	665			95	308
		75	708			99	886
		75	711			99	835
		75	715			99	1180
		75	737			99	116
		75	747			99	129
		75	748			99	107
		75	793			99	103
		75	801			99	143
		75	803			99	120
		75	814			102	116
		75	859			102	140
		75	907			102	120
		75	911			102	143
		75	935			116	506
		75	957			116	308
		75	998			121	143
		75	1103			121	140
		82	99			126	337
		82	102			126	350
		82	112			129	151
		82	121			130	151
		82	157			131	192
		82	191			140	319
		82	303			140	308
		82	495			140	498
		82	506			140	151
		82	807			143	151
		82	1009			144	157
		92	99			144	498
		94	116			144	151
		94	120			151	161
		94	129			151	301
		94	130			151	162
		94	131			151	245
		94	152			151	154
		94	154			151	235
		94	166			157	235
		94	168			162	207
		94	212			162	932
		94	247			166	207
		94	324			192	220
		94	326			192	210
		94	921			196	207
		95	102			207	898
		95	151			207	801
		95	191			207	237
		95	963			207	220
		99	106			207	218
		99	107			207	235
		99	116			212	308
		99	120			218	938
		99	131			226	303
		99	140			235	308
		99	143			237	1193
		99	168			237	332
		99	194			237	308
		99	212			245	308
		99	245			245	495
		99	247			247	308
		99	324			247	495
		99	602			247	304
		99	611			247	303
		99	737			247	760
		102	116			293	308
		102	120			293	303
		102	129			293	506
		102	168			294	303
		102	173			294	844
		102	237			296	506
		103	621			296	304
		110	1160			296	303
		112	143			301	308
		112	144			303	307
		112	237			303	305
		116	308			303	611
		120	121			303	324
		120	319			303	326
		120	495			304	748
		121	129			305	931
		121	130			308	717
		121	140			349	1183
		121	143			495	814
		121	144			495	715
		123	126			498	737
		123	319			498	708
		126	143			506	799
		126	173			506	803
		126	337			506	615
		126	350			506	737
		129	151			506	715
		129	157			601	618
		129	308			601	616
		129	495			602	616
		129	506			615	621
		129	883			616	708
		129	1160			665	1160
		130	151			703	845
		130	157			708	963
		130	495			708	807
		130	506			708	844
		130	883			715	807
		131	495			715	758
		131	506			715	844
		131	618			715	760
		131	844			717	760
		131	1160			737	845
		140	151			737	807
		140	157			737	760
		140	308			737	758
		140	495			737	1009
		140	498			737	844
		140	506			748	845
		140	508			748	760
		140	515			750	760
		140	931			753	1009
		140	1160			753	760
		143	151			758	761
		143	157			760	761
		143	192			760	801
		143	506			760	799
		143	1178			760	814
		144	151			760	803
		144	157			760	774
		144	207			760	772
		144	308			760	809
		144	498			761	844
		151	166			762	844
		151	168			774	844
		151	301			790	807
		151	326			793	1163
		154	165			793	807
		154	191			799	883
		157	166			799	932
		157	168			799	844
		157	188			799	807
		157	212			801	830
		157	224			801	931
		157	226			801	888
		157	235			801	845
		157	324			801	883
		157	762			801	1178
		157	1032			801	932
		161	165			803	956
		161	506			803	888
		161	938			807	853
		162	191			807	809
		165	235			807	884
		165	1187			807	814
		166	498			807	957
		168	192			809	830
		168	495			809	888
		173	495			809	844
		187	191			813	830
		188	191			813	844
		191	194			814	845
		191	210			814	888
		191	220			814	883
		191	224			814	830
		191	226			814	844
		191	235			825	831
		191	237			826	831
		191	245			828	1178
		191	247			828	831
		191	1008			830	1092
		192	212			831	898
		192	224			835	1156
		192	226			835	844
		192	235			844	1092
		196	207			844	898
		204	207			844	907
		204	932			845	957
		207	218			845	848
		207	226			845	853
		207	717			845	847
		207	994			847	862
		207	998			853	883
		207	1180			859	967
		212	221			862	960
		212	298			883	933
		212	303			883	901
		212	308			883	957
		212	495			883	898
		212	498			883	907
		212	506			884	896
		212	1009			886	964
		214	224			886	896
		218	506			888	909
		220	1160			888	1008
		221	235			888	911
		224	303			888	901
		224	498			888	907
		224	506			888	898
		224	515			888	957
		226	303			890	931
		226	308			890	932
		226	506			896	957
		227	1119			898	931
		235	304			898	932
		235	308			907	967
		235	332			909	967
		235	495			917	932
		235	1163			921	932
		237	308			926	1011
		237	332			926	1008
		237	495			931	960
		238	308			931	933
		238	495			932	957
		245	303			933	956
		245	308			935	963
		245	495			935	1178
		245	498			938	957
		245	760			944	1009
		245	931			956	957
		247	303			957	1160
		247	308			957	963
		247	498			960	1017
		247	760			960	963
		287	434			963	994
		293	303			1009	1023
		293	304			1012	1023
		293	308			1052	1068
		293	844			1103	1193
		294	303			1160	1172
		294	304			1163	1187
		294	495			1178	1187
		294	844
		294	1012
		296	303
		296	304
		296	308
		296	357
		296	498
		298	307
		303	305
		303	307
		303	324
		303	326
		303	431
		303	611
		303	825
		303	1187
		304	324
		307	322
		307	883
		308	324
		308	326
		308	349
		308	350
		315	322
		319	324
		319	326
		319	813
		324	332
		324	357
		324	495
		324	498
		324	506
		324	964
		326	332
		332	424
		337	357
		349	357
		349	495
		350	357
		350	495
		368	931
		371	506
		424	495
		424	498
		428	495
		428	506
		431	495
		431	506
		431	515
		432	506
		439	1160
		456	495
		486	498
		486	506
		495	601
		495	602
		495	605
		495	665
		495	703
		495	737
		495	747
		495	748
		495	750
		495	753
		495	774
		495	809
		495	813
		495	814
		498	520
		498	601
		498	665
		498	708
		498	737
		498	753
		498	803
		506	520
		506	601
		506	665
		506	715
		506	737
		506	747
		506	772
		506	814
		506	898
		506	942
		506	998
		515	799
		520	1119
		591	963
		601	618
		601	619
		601	760
		601	807
		601	844
		601	883
		602	618
		602	621
		602	760
		605	616
		605	618
		605	807
		605	1163
		615	621
		616	708
		616	737
		616	835
		618	639
		618	642
		621	639
		621	642
		621	933
		621	1180
		665	760
		665	831
		700	964
		704	715
		708	807
		708	883
		713	737
		715	758
		715	760
		715	807
		715	844
		715	931
		715	963
		717	1009
		717	1157
		737	758
		737	807
		737	926
		747	760
		747	845
		748	845
		750	830
		753	1009
		758	772
		758	803
		758	1187
		760	761
		760	772
		760	774
		760	790
		760	793
		760	801
		760	803
		760	826
		761	844
		762	767
		762	844
		772	807
		772	844
		774	807
		774	823
		774	830
		774	844
		790	807
		790	844
		793	807
		799	807
		799	844
		799	883
		801	883
		803	883
		807	809
		807	814
		807	847
		807	853
		807	861
		807	869
		807	957
		809	831
		809	844
		809	845
		809	932
		813	831
		813	844
		813	845
		813	862
		814	831
		814	844
		814	845
		814	883
		814	932
		814	1009
		825	830
		825	831
		825	844
		825	926
		825	1178
		826	831
		826	844
		826	964
		826	1178
		828	830
		828	831
		828	1178
		830	853
		830	1180
		831	853
		835	844
		835	845
		842	862
		844	873
		844	907
		844	909
		844	1103
		845	847
		845	859
		845	860
		845	1092
		847	862
		853	883
		853	888
		853	1001
		853	1178
		859	883
		861	863
		861	883
		861	1163
		861	1193
		862	886
		873	888
		874	883
		883	895
		883	898
		883	901
		883	907
		883	909
		883	942
		883	944
		883	957
		883	960
		883	1172
		886	896
		886	956
		888	898
		888	901
		888	911
		888	944
		888	952
		890	1001
		890	1052
		896	907
		896	944
		896	957
		896	960
		898	938
		898	956
		898	1009
		901	956
		901	967
		907	926
		907	938
		907	956
		907	963
		907	969
		907	1009
		909	931
		909	963
		917	926
		917	932
		921	932
		926	935
		929	1001
		931	933
		931	935
		931	942
		931	944
		931	952
		931	957
		931	960
		931	1011
		932	933
		932	935
		932	941
		932	942
		932	944
		932	952
		932	957
		932	960
		932	994
		932	1023
		932	1172
		933	1009
		935	1178
		941	963
		941	1009
		942	963
		942	1156
		944	956
		944	963
		944	1009
		944	1157
		952	1009
		956	1023
		957	963
		957	1001
		957	1017
		957	1114
		957	1160
		957	1163
		960	963
		960	1017
		960	1160
		963	994
		963	1021
		963	1023
		998	1009
		1001	1023
		1005	1017
		1009	1016
		1009	1023
		1012	1023
		1023	1052
		1023	1163
		1023	1183
		1052	1068
		1052	1095
		1052	1103
		1079	1103
		1082	1095
		1082	1103
		1095	1114
		1095	1178
		1103	1114
		1103	1119
		1103	1157
		1103	1160
		1103	1163
		1103	1178
		1103	1183
		1103	1193
		1114	1180
		1114	1187
		1156	1187
		1163	1172
		1163	1187
		1172	1178
		1172	1183
		1175	1178
		1175	1183
		1178	1187
		1178	1194

## Sheet: X-links-SPD5(541-677)
	start	end		SDS-PAGE Monomer Unphosphorylated						SDS-PAGE Dimer Unphosphorylated
SPD-5 (F1)	541	677		Protein1	Protein2	AbsPos1	AbsPos2	SampleID		Protein1	Protein2	AbsPos1	AbsPos2	SampleID
n= 2 replicates				P91349	P91349	621	615	KD		P91349	P91349	601	621	KD
				P91349	P91349	601	621	KD		P91349	P91349	621	615	KD
				P91349	P91349	594	642	KD		P91349	P91349	594	642	KD
				P91349	P91349	594	615	KD		P91349	P91349	594	601	KD
				P91349	P91349	631	601	KD		P91349	P91349	621	601	KD
				P91349	P91349	621	615	KD		P91349	P91349	594	642	KD
				P91349	P91349	631	602	KD		P91349	P91349	621	615	KD
				P91349	P91349	621	602	KD		P91349	P91349	631	602	KD
				P91349	P91349	631	601	KD
										SDS-PAGE Dimer Phosphorylated
				SDS-PAGE Monomer Phosphorylated						P91349	P91349	621	601	CA
				P91349	P91349	621	601	CA		P91349	P91349	594	625	CA
				P91349	P91349	631	601	CA		P91349	P91349	594	642	CA
				P91349	P91349	621	602	CA		P91349	P91349	594	630	CA
				P91349	P91349	594	642	CA		P91349	P91349	602	616	CA
				P91349	P91349	631	601	CA		P91349	P91349	601	621	CA
				P91349	P91349	594	642	CA		P91349	P91349	631	601	CA
				P91349	P91349	621	601	CA		P91349	P91349	594	625	CA
				P91349	P91349	621	615	CA		P91349	P91349	594	642	CA
