# Supplementary material for: Multivalent coiled-coil interactions enable full-scale centrosome assembly and strength
Source: J Cell Biol. 2024 Mar 8;223(4):e202306142. doi: 10.1083/jcb.202306142 (PMC10921949; doi:10.1083/jcb.202306142)
Supplement: Data S4 — details XL-MS peptide analysis of SPD-5(full-length) multimers. [file JCB_202306142_DataS4.xlsx]

## Sheet: Files
Sample Name	Corresponding File	Request Order
(MethOx) 1006877_inj1	LUM2_1006877_inj1	PFC-MR-4596--06-2022
(SerPhos) 1006877_inj1	LUM2_1006877_inj1	PFC-MR-4596--06-2022
(TherPhos) 1006877_inj1	LUM2_1006877_inj1	PFC-MR-4596--06-2022
(MethOx) 1006877_inj2	LUM2_1006877_inj2	PFC-MR-4596--06-2022
(SerPhos) 1006877_inj2	LUM2_1006877_inj2	PFC-MR-4596--06-2022
(TherPhos) 1006877_inj2	LUM2_1006877_inj2	PFC-MR-4596--06-2022
(MethOx) 1006878_inj1	LUM2_1006878_inj1	PFC-MR-4596--06-2022
(SerPhos) 1006878_inj1	LUM2_1006878_inj1	PFC-MR-4596--06-2022
(TherPhos) 1006878_inj1	LUM2_1006878_inj1	PFC-MR-4596--06-2022
(MethOx) 1006878_inj2	LUM2_1006878_inj2	PFC-MR-4596--06-2022
(SerPhos) 1006878_inj2	LUM2_1006878_inj2	PFC-MR-4596--06-2022
(TherPhos) 1006878_inj2	LUM2_1006878_inj2	PFC-MR-4596--06-2022
(MethOx) 1006879_inj1	LUM2_1006879_inj1	PFC-MR-4596--06-2022
(SerPhos) 1006879_inj1	LUM2_1006879_inj1	PFC-MR-4596--06-2022
(TherPhos) 1006879_inj1	LUM2_1006879_inj1	PFC-MR-4596--06-2022
(MethOx) 1006879_inj2	LUM2_1006879_inj2	PFC-MR-4596--06-2022
(SerPhos) 1006879_inj2	LUM2_1006879_inj2	PFC-MR-4596--06-2022
(TherPhos) 1006879_inj2	LUM2_1006879_inj2	PFC-MR-4596--06-2022
(MethOx) 1009917_inj1	LUM2_1009917_inj1	PCF-MR-4631--06--2022
(MethOx) 1009917_inj2	LUM2_1009917_inj2	PCF-MR-4631--06--2022
(MethOx) 1009918_inj1	LUM2_1009918_inj1	PCF-MR-4631--06--2022
(MethOx) 1009918_inj2	LUM2_1009918_inj2	PCF-MR-4631--06--2022
(MethOx) 1009919_inj1	LUM2_1009919_inj1	PCF-MR-4631--06--2022
(MethOx) 1009919_inj2	LUM2_1009919_inj2	PCF-MR-4631--06--2022

## Sheet: Legend
Column Headers	Description
Id	Assigned peptides and cross-linking sites within the peptide sequences. The longer peptide is designated as (a)lpha, the shorter as (b)eta. Multiple positions are given in case of ambiguous assignments.
Protein1	SwissProt/UniProt accession number and identifier of the protein 1 (containing peptide desginated as alpha).
Protein2	SwissProt/UniProt accession number and identifier of the protein 2 (containing peptide desginated as beta).
XL Type	Type of cross-linked peptide
AbsPos1	Position in the protein sequence of protein 1, multiple positions are given in case of ambiguous assignments.
AbsPos2	Position in the protein sequence of protein 2, multiple positions are given in case of ambiguous assignments.
deltaAA	Delta between the absolute positions of the cross-linked residues
Mr	Molecular mass calculated from experimental m/z and z (neutral mass).
Mz	Experimentally observed mass-to-charge ratio of the precursor ion in Da.
z	Experimentally observed precursor charge.
Error [ppm]	Deviation between experimental and theoretical mass in ppm.
nseen	Frequency of modification
Id-score	Identification score as assigned by xQuest.

## Sheet: (MethOx) 1006877_inj1
MR_DMTMM_1006877_inj1_intra_pairs_acid_K_SPD5
ID	Protein1	Protein2	Type	XL Type	Spectrum	AbsPos1	AbsPos2	delta AA	Mr	Mz	z	Error_rel[ppm]	nseen	moins	Match Odds	Xcorrx	Xcorrb	TIC	TicA	TicB	WTIC	intsum	deltaS	Id-Score	FDR	uxID	XLChemistry
SQFAELEANLHQVNSK-AKEENSTLK-a5-b2	SPD5_CAEEL	SPD5_CAEEL	xlink	intra-protein xl	LUM2_1006877_inj1.09242.09242.3_LUM2_1006877_inj1.09242.09242.3	772	760	12	2814.41	939.144	3	-2.6	4	12	10.87	0.36	0.29	0.57	0.43	0.13	0.1	1433	0	55.52	0	SPD5_CAEEL:760:x:SPD5_CAEEL:772		EK
XFEDLEVSEATLQK-AKEENSTLK-a6-b2	SPD5_CAEEL	SPD5_CAEEL	xlink	intra-protein xl	LUM2_1006877_inj1.10340.10340.4_LUM2_1006877_inj1.10340.10340.4	750	760	10	2655.29	664.831	4	-1.3	5	9	8.8	0.24	0.32	0.51	0.38	0.13	0.09	1362	0	50.43	0	SPD5_CAEEL:750:x:SPD5_CAEEL:760		EK
SQFAELEANLHQVNSK-AKEENSTLK-a7-b2	SPD5_CAEEL	SPD5_CAEEL	xlink	intra-protein xl	LUM2_1006877_inj1.08609.08609.3_LUM2_1006877_inj1.08609.08609.3	774	760	14	2814.41	939.144	3	-1.7	3	13	10.69	0.37	0.23	0.58	0.43	0.14	0.1	1177	0	49.3	0	SPD5_CAEEL:760:x:SPD5_CAEEL:774		EK
RSXSQPVLNVEGDKR-IETSEDNFAR-a14-b2	SPD5_CAEEL	SPD5_CAEEL	xlink	intra-protein xl	LUM2_1006877_inj1.07922.07922.4_LUM2_1006877_inj1.07922.07922.4	35	140	105	2893.4	724.357	4	-0.6	2	14	10.34	0.21	0.33	0.47	0.29	0.18	0.09	998	0	47.09	0	SPD5_CAEEL:140:x:SPD5_CAEEL:35		KE
MFEDLEVSEATLQK-AKEENSTLK-a3-b2	SPD5_CAEEL	SPD5_CAEEL	xlink	intra-protein xl	LUM2_1006877_inj1.11986.11986.3_LUM2_1006877_inj1.11986.11986.3	747	760	13	2639.3	880.774	3	-1	1	8	9.24	0.29	0.34	0.64	0.55	0.09	0.1	998	0	45.5	0	SPD5_CAEEL:747:x:SPD5_CAEEL:760		EK
DALEHELK-IEKLQLEK-a6-b3	SPD5_CAEEL	SPD5_CAEEL	xlink	intra-protein xl	LUM2_1006877_inj1.09462.09462.3_LUM2_1006877_inj1.09462.09462.3	1023	1012	11	1935.07	646.03	3	-1	1	12	10.1	0.42	0.18	0.4	0.24	0.16	0.07	1056	0.94	44.75	0	SPD5_CAEEL:1012:x:SPD5_CAEEL:1023		EK
LMEEDLLAXQSR-TKITILR-a5-b2	SPD5_CAEEL	SPD5_CAEEL	xlink	intra-protein xl	LUM2_1006877_inj1.15558.15558.3_LUM2_1006877_inj1.15558.15558.3	131	75	56	2276.23	759.751	3	2.5	2	9	10.27	0.39	0.28	0.46	0.36	0.1	0.08	894	0.62	44.21	0	SPD5_CAEEL:131:x:SPD5_CAEEL:75		DK
SXSQPVLNVEGDK-TKITILR-a12-b2	SPD5_CAEEL	SPD5_CAEEL	xlink	intra-protein xl	LUM2_1006877_inj1.12568.12568.4_LUM2_1006877_inj1.12568.12568.4	34	75	41	2244.21	562.061	4	-1.1	1	13	11.34	0.3	0.36	0.5	0.34	0.16	0.09	629	0.76	43.33	0	SPD5_CAEEL:34:x:SPD5_CAEEL:75		DK
INDLEAK-TKITILR-a5-b2	SPD5_CAEEL	SPD5_CAEEL	xlink	intra-protein xl	LUM2_1006877_inj1.09898.09898.3_LUM2_1006877_inj1.09898.09898.3	212	75	137	1626.97	543.33	3	-0.3	1	13	11.5	0.36	0.37	0.53	0.27	0.26	0.1	589	0.66	43.22	0	SPD5_CAEEL:212:x:SPD5_CAEEL:75		EK
VKAENALEEAR-LQNEVSELK-a2-b4	SPD5_CAEEL	SPD5_CAEEL	xlink	intra-protein xl	LUM2_1006877_inj1.08339.08339.3_LUM2_1006877_inj1.08339.08339.3	807	708	99	2269.2	757.406	3	2	1	14	11.16	0.26	0.28	0.41	0.21	0.2	0.08	717	0.8	42.56	0	SPD5_CAEEL:708:x:SPD5_CAEEL:807		KE
GELQXYQR-TKITILR-a2-b2	SPD5_CAEEL	SPD5_CAEEL	xlink	intra-protein xl	LUM2_1006877_inj1.09230.09230.4_LUM2_1006877_inj1.09230.09230.4	82	75	7	1865.02	467.262	4	-1.6	2	15	11.12	0.25	0.49	0.51	0.11	0.4	0.1	425	0.73	41.84	0	SPD5_CAEEL:75:x:SPD5_CAEEL:82		EK
IETSEDNFAR-QMKEFEAQK-a6-b3	SPD5_CAEEL	SPD5_CAEEL	xlink	intra-protein xl	LUM2_1006877_inj1.07814.07814.4_LUM2_1006877_inj1.07814.07814.4	144	151	7	2300.08	576.028	4	2	1	17	11.44	0.3	0.41	0.49	0.18	0.31	0.09	462	0	41.45	0	SPD5_CAEEL:144:x:SPD5_CAEEL:151		DK
LSDVQINTNR-DVNEKIEK-a3-b5	SPD5_CAEEL	SPD5_CAEEL	xlink	intra-protein xl	LUM2_1006877_inj1.08208.08208.3_LUM2_1006877_inj1.08208.08208.3	737	1009	272	2114.09	705.706	3	-0.9	1	10	9.99	0.3	0.23	0.38	0.26	0.12	0.07	798	0.59	40.57	0	SPD5_CAEEL:1009:x:SPD5_CAEEL:737		DK
IVHLETEXEK-KKEIELAK-a5-b2	SPD5_CAEEL	SPD5_CAEEL	xlink	intra-protein xl	LUM2_1006877_inj1.07383.07383.4_LUM2_1006877_inj1.07383.07383.4	907	932	25	2183.18	546.804	4	-1.4	1	13	11.01	0.24	0.34	0.56	0.4	0.16	0.1	521	0	40.17	0	SPD5_CAEEL:907:x:SPD5_CAEEL:932		EK
VDGEQETR-LNEAKK-a2-b5	SPD5_CAEEL	SPD5_CAEEL	xlink	intra-protein xl	LUM2_1006877_inj1.03568.03568.3_LUM2_1006877_inj1.03568.03568.3	799	844	45	1615.81	539.613	3	-1.3	1	9	10.61	0.32	0.31	0.37	0.22	0.15	0.07	605	0.88	40.09	0	SPD5_CAEEL:799:x:SPD5_CAEEL:844		DK
RSXSQPVLNVEGDKR-GELQXYQR-a14-b2	SPD5_CAEEL	SPD5_CAEEL	xlink	intra-protein xl	LUM2_1006877_inj1.07551.07551.4_LUM2_1006877_inj1.07551.07551.4	35	82	47	2752.34	689.091	4	-1.4	1	11	9.91	0.24	0.28	0.45	0.37	0.08	0.07	720	0.84	39.91	0	SPD5_CAEEL:35:x:SPD5_CAEEL:82		KE
LADSENVR-TKITILR-a3-b2	SPD5_CAEEL	SPD5_CAEEL	xlink	intra-protein xl	LUM2_1006877_inj1.08359.08359.3_LUM2_1006877_inj1.08359.08359.3	245	75	170	1727.99	577.004	3	0.3	1	11	10.66	0.25	0.25	0.45	0.26	0.19	0.08	635	0.7	39.52	0	SPD5_CAEEL:245:x:SPD5_CAEEL:75		DK
LGQENVQEK-TKITILR-a4-b2	SPD5_CAEEL	SPD5_CAEEL	xlink	intra-protein xl	LUM2_1006877_inj1.08673.08673.4_LUM2_1006877_inj1.08673.08673.4	116	75	41	1869.07	468.275	4	-0.6	2	13	10.67	0.17	0.44	0.39	0.12	0.27	0.07	398	0.73	39	0	SPD5_CAEEL:116:x:SPD5_CAEEL:75		EK
AENALEEAR-AKEENSTLK-a2-b2	SPD5_CAEEL	SPD5_CAEEL	xlink	intra-protein xl	LUM2_1006877_inj1.06311.06311.3_LUM2_1006877_inj1.06311.06311.3	809	760	49	2002	668.34	3	-0.1	1	12	10.71	0.33	0.26	0.45	0.29	0.16	0.08	573	0	38.81	0	SPD5_CAEEL:760:x:SPD5_CAEEL:809		EK
LSDVQINTNR-KSDEFLK-a3-b1	SPD5_CAEEL	SPD5_CAEEL	xlink	intra-protein xl	LUM2_1006877_inj1.08720.08720.3_LUM2_1006877_inj1.08720.08720.3	737	845	108	2006.04	669.689	3	-0.5	1	10	9.51	0.31	0.21	0.37	0.28	0.09	0.06	769	0.94	38.75	0	SPD5_CAEEL:737:x:SPD5_CAEEL:845		DK
IETSEDNFAR-TKITILR-a5-b2	SPD5_CAEEL	SPD5_CAEEL	xlink	intra-protein xl	LUM2_1006877_inj1.10698.10698.3_LUM2_1006877_inj1.10698.10698.3	143	75	68	2006.08	669.701	3	-0.7	1	12	11.36	0.34	0.31	0.61	0.47	0.13	0.1	415	0.61	38.67	0	SPD5_CAEEL:143:x:SPD5_CAEEL:75		EK
LNEAKK-SDEFLK-a5-b3	SPD5_CAEEL	SPD5_CAEEL	xlink	intra-protein xl	LUM2_1006877_inj1.06738.06738.3_LUM2_1006877_inj1.06738.06738.3	844	848	4	1420.75	474.592	3	-1.8	1	10	11.34	0.3	0.34	0.49	0.37	0.12	0.09	370	0.85	38.23	0	SPD5_CAEEL:844:x:SPD5_CAEEL:848		KE
GTLDDILK-KINDLEAK-a4-b1	SPD5_CAEEL	SPD5_CAEEL	xlink	intra-protein xl	LUM2_1006877_inj1.12134.12134.3_LUM2_1006877_inj1.12134.12134.3	187	207	20	1784.99	596.004	3	-0.4	1	13	11.14	0.27	0.31	0.34	0.15	0.18	0.06	431	0	37.76	0	SPD5_CAEEL:187:x:SPD5_CAEEL:207		DK
QELDDQSAR-TKITILR-a4-b2	SPD5_CAEEL	SPD5_CAEEL	xlink	intra-protein xl	LUM2_1006877_inj1.08640.08640.4_LUM2_1006877_inj1.08640.08640.4	237	75	162	1886.02	472.514	4	0.4	1	13	10.73	0.22	0.51	0.25	0.1	0.14	0.05	246	0.57	37.68	0	SPD5_CAEEL:237:x:SPD5_CAEEL:75		DK
VKAENALEEAR-CELNEALAR-a2-b2	SPD5_CAEEL	SPD5_CAEEL	xlink	intra-protein xl	LUM2_1006877_inj1.09219.09219.4_LUM2_1006877_inj1.09219.09219.4	807	790	17	2285.14	572.293	4	-1.9	1	14	10.92	0.21	0.38	0.38	0.29	0.09	0.07	349	0.66	37.29	0	SPD5_CAEEL:790:x:SPD5_CAEEL:807		KE
VKAENALEEAR-AKEENSTLK-a9-b2	SPD5_CAEEL	SPD5_CAEEL	xlink	intra-protein xl	LUM2_1006877_inj1.06551.06551.4_LUM2_1006877_inj1.06551.06551.4	814	760	54	2229.16	558.297	4	-0.7	2	13	9.55	0.18	0.22	0.41	0.23	0.19	0.07	668	0	37.03	0	SPD5_CAEEL:760:x:SPD5_CAEEL:814		EK
KINDLEAK-LLSEIDK-a1-b4	SPD5_CAEEL	SPD5_CAEEL	xlink	intra-protein xl	LUM2_1006877_inj1.08478.08478.3_LUM2_1006877_inj1.08478.08478.3	207	218	11	1727.97	576.997	3	-0.1	1	13	10.84	0.35	0.24	0.56	0.22	0.33	0.1	454	0	36.92	0	SPD5_CAEEL:207:x:SPD5_CAEEL:218		KE
DALEHELK-DVNEKIEK-a6-b5	SPD5_CAEEL	SPD5_CAEEL	xlink	intra-protein xl	LUM2_1006877_inj1.07515.07515.3_LUM2_1006877_inj1.07515.07515.3	1023	1009	14	1908.98	637.334	3	0.1	2	13	9.8	0.35	0.09	0.53	0.28	0.25	0.1	753	0	36.88	0	SPD5_CAEEL:1009:x:SPD5_CAEEL:1023		EK
GELQMYQR-EASQKR-a2-b5	SPD5_CAEEL	SPD5_CAEEL	xlink	intra-protein xl	LUM2_1006877_inj1.05921.05921.3_LUM2_1006877_inj1.05921.05921.3	82	99	17	1722.85	575.29	3	-0.9	2	8	9.08	0.32	0.34	0.34	0.25	0.08	0.06	570	0.5	36.87	0	SPD5_CAEEL:82:x:SPD5_CAEEL:99		EK
LADAKK-LEHEIR-a5-b2	SPD5_CAEEL	SPD5_CAEEL	xlink	intra-protein xl	LUM2_1006877_inj1.04654.04654.3_LUM2_1006877_inj1.04654.04654.3	303	324	21	1421.8	474.94	3	-2.7	1	11	10.19	0.31	0.33	0.44	0.13	0.3	0.08	441	0	36.85	0	SPD5_CAEEL:303:x:SPD5_CAEEL:324		KE
LGQENVQEK-TKITILR-a8-b2	SPD5_CAEEL	SPD5_CAEEL	xlink	intra-protein xl	LUM2_1006877_inj1.08672.08672.3_LUM2_1006877_inj1.08672.08672.3	120	75	45	1869.07	624.031	3	0.6	1	8	9.77	0.35	0.24	0.41	0.3	0.11	0.07	593	0.66	36.82	0	SPD5_CAEEL:120:x:SPD5_CAEEL:75		EK
NELEMAR-LNEAKK-a2-b5	SPD5_CAEEL	SPD5_CAEEL	xlink	intra-protein xl	LUM2_1006877_inj1.06306.06306.3_LUM2_1006877_inj1.06306.06306.3	715	844	129	1544.8	515.941	3	1	1	11	10.56	0.27	0.31	0.42	0.32	0.1	0.07	411	0.89	36.47	0	SPD5_CAEEL:715:x:SPD5_CAEEL:844		EK
LGQENVQEKXEQYK-LXEEDLLAMQSR-a9-b4	SPD5_CAEEL	SPD5_CAEEL	xlink	intra-protein xl	LUM2_1006877_inj1.11913.11913.4_LUM2_1006877_inj1.11913.11913.4	121	130	9	3171.48	793.878	4	-2	1	12	8.8	0.18	0.22	0.39	0.09	0.29	0.07	703	0	36.03	0	SPD5_CAEEL:121:x:SPD5_CAEEL:130		KE
YSEAKEASQK-EFEAQK-a5-b3	SPD5_CAEEL	SPD5_CAEEL	xlink	intra-protein xl	LUM2_1006877_inj1.04722.04722.3_LUM2_1006877_inj1.04722.04722.3	94	154	60	1871.89	624.97	3	-1.2	3	8	10.66	0.24	0.38	0.33	0.21	0.12	0.06	304	0.85	35.96	0	SPD5_CAEEL:154:x:SPD5_CAEEL:94		KE
LNEAKK-SDEFLK-a5-b2	SPD5_CAEEL	SPD5_CAEEL	xlink	intra-protein xl	LUM2_1006877_inj1.07123.07123.3_LUM2_1006877_inj1.07123.07123.3	844	847	3	1420.75	474.592	3	-2.3	3	9	10.36	0.24	0.39	0.35	0.24	0.11	0.06	318	0.84	35.93	0	SPD5_CAEEL:844:x:SPD5_CAEEL:847		KD
VKAENALEEAR-CELNEALAR-a2-b5	SPD5_CAEEL	SPD5_CAEEL	xlink	intra-protein xl	LUM2_1006877_inj1.09025.09025.3_LUM2_1006877_inj1.09025.09025.3	807	793	14	2285.14	762.721	3	-1.2	1	15	11.24	0.28	0.28	0.34	0.19	0.14	0.06	344	0	35.86	0	SPD5_CAEEL:793:x:SPD5_CAEEL:807		KE
TKITILR-LEHEIR-a2-b2	SPD5_CAEEL	SPD5_CAEEL	xlink	intra-protein xl	LUM2_1006877_inj1.07809.07809.3_LUM2_1006877_inj1.07809.07809.3	75	324	249	1620.96	541.329	3	-2.1	1	11	10.7	0.26	0.26	0.27	0.14	0.13	0.05	421	0	35.56	0	SPD5_CAEEL:324:x:SPD5_CAEEL:75		KE
SXSQPVLNVEGDKR-TKITILR-a10-b2	SPD5_CAEEL	SPD5_CAEEL	xlink	intra-protein xl	LUM2_1006877_inj1.10210.10210.5_LUM2_1006877_inj1.10210.10210.5	32	75	43	2400.31	481.07	5	-1.2	2	15	8.89	0.16	0.33	0.42	0.18	0.24	0.09	515	0.51	35.48	0	SPD5_CAEEL:32:x:SPD5_CAEEL:75		EK
QELDDQSAR-TKITILR-a2-b2	SPD5_CAEEL	SPD5_CAEEL	xlink	intra-protein xl	LUM2_1006877_inj1.08937.08937.4_LUM2_1006877_inj1.08937.08937.4	235	75	160	1886.02	472.514	4	1.2	1	13	9.17	0.16	0.49	0.36	0.07	0.28	0.07	320	0	35.48	0	SPD5_CAEEL:235:x:SPD5_CAEEL:75		EK
VKEVXDDYVDLK-LGQENVQEK-a2-b8	SPD5_CAEEL	SPD5_CAEEL	xlink	intra-protein xl	LUM2_1006877_inj1.09093.09093.3_LUM2_1006877_inj1.09093.09093.3	102	120	18	2494.22	832.415	3	-2.1	1	12	9.71	0.29	0.19	0.43	0.28	0.15	0.08	586	0.89	35.4	0	SPD5_CAEEL:102:x:SPD5_CAEEL:120		KE
LADSENVR-LADAKK-a5-b5	SPD5_CAEEL	SPD5_CAEEL	xlink	intra-protein xl	LUM2_1006877_inj1.04956.04956.3_LUM2_1006877_inj1.04956.04956.3	247	303	56	1528.82	510.615	3	-0.2	1	12	11.51	0.42	0.3	0.61	0.31	0.3	0.11	181	0.82	34.95	0	SPD5_CAEEL:247:x:SPD5_CAEEL:303		EK
AKEENSTLK-VDGEQETR-a2-b6	SPD5_CAEEL	SPD5_CAEEL	xlink	intra-protein xl	LUM2_1006877_inj1.04284.04284.3_LUM2_1006877_inj1.04284.04284.3	760	803	43	1932.93	645.32	3	-1.8	1	9	8.91	0.26	0.24	0.39	0.1	0.29	0.07	594	0	34.92	0	SPD5_CAEEL:760:x:SPD5_CAEEL:803		KE
LQNEVSELK-LNEAKK-a4-b5	SPD5_CAEEL	SPD5_CAEEL	xlink	intra-protein xl	LUM2_1006877_inj1.06872.06872.3_LUM2_1006877_inj1.06872.06872.3	708	844	136	1741.95	581.659	3	-1.5	1	9	10.61	0.4	0.29	0.54	0.37	0.17	0.1	299	0.94	34.81	0	SPD5_CAEEL:708:x:SPD5_CAEEL:844		EK
IETSEDNFAR-YSEAKEASQK-a2-b5	SPD5_CAEEL	SPD5_CAEEL	xlink	intra-protein xl	LUM2_1006877_inj1.06782.06782.3_LUM2_1006877_inj1.06782.06782.3	140	94	46	2302.07	768.366	3	1.5	1	12	9.65	0.3	0.21	0.46	0.29	0.17	0.08	523	0	34.81	0	SPD5_CAEEL:140:x:SPD5_CAEEL:94		EK
MFEDLEVSEATLQK-AKEENSTLK-a9-b2	SPD5_CAEEL	SPD5_CAEEL	xlink	intra-protein xl	LUM2_1006877_inj1.12269.12269.3_LUM2_1006877_inj1.12269.12269.3	753	760	7	2639.3	880.774	3	-0.6	1	7	8.61	0.39	0.26	0.65	0.59	0.06	0.1	543	0.86	34.67	0	SPD5_CAEEL:753:x:SPD5_CAEEL:760		EK
YSEAKEASQK-GELQXYQR-a5-b2	SPD5_CAEEL	SPD5_CAEEL	xlink	intra-protein xl	LUM2_1006877_inj1.05988.05988.4_LUM2_1006877_inj1.05988.05988.4	94	82	12	2161.01	541.26	4	-1.8	2	13	11.02	0.21	0.33	0.25	0.14	0.1	0.04	265	0.42	34.63	0	SPD5_CAEEL:82:x:SPD5_CAEEL:94		KE
SELSTALEEEK-LNEAKK-a2-b5	SPD5_CAEEL	SPD5_CAEEL	xlink	intra-protein xl	LUM2_1006877_inj1.07457.07457.3_LUM2_1006877_inj1.07457.07457.3	853	844	9	1917.99	640.338	3	0	1	8	9.75	0.27	0.29	0.42	0.35	0.07	0.07	426	0	34.52	0	SPD5_CAEEL:844:x:SPD5_CAEEL:853		EK
KKEIELAK-EISELTK-a2-b1	SPD5_CAEEL	SPD5_CAEEL	xlink	intra-protein xl	LUM2_1006877_inj1.07385.07385.4_LUM2_1006877_inj1.07385.07385.4	932	957	25	1758.01	440.511	4	-1	1	13	10.53	0.14	0.48	0.26	0.09	0.17	0.05	129	0	34.2	0	SPD5_CAEEL:932:x:SPD5_CAEEL:957		KE
LADSENVR-TKITILR-a5-b2	SPD5_CAEEL	SPD5_CAEEL	xlink	intra-protein xl	LUM2_1006877_inj1.08828.08828.4_LUM2_1006877_inj1.08828.08828.4	247	75	172	1727.99	433.005	4	0.1	2	9	9.2	0.16	0.36	0.39	0.14	0.25	0.07	392	0.87	34.16	0	SPD5_CAEEL:247:x:SPD5_CAEEL:75		EK
IETSEDNFAR-TKITILR-a2-b2	SPD5_CAEEL	SPD5_CAEEL	xlink	intra-protein xl	LUM2_1006877_inj1.10417.10417.3_LUM2_1006877_inj1.10417.10417.3	140	75	65	2006.08	669.7	3	-1.6	2	7	9.26	0.26	0.31	0.39	0.28	0.11	0.07	436	0.53	34.15	0	SPD5_CAEEL:140:x:SPD5_CAEEL:75		EK
VKEVXDDYVDLK-IETSEDNFAR-a2-b5	SPD5_CAEEL	SPD5_CAEEL	xlink	intra-protein xl	LUM2_1006877_inj1.10810.10810.3_LUM2_1006877_inj1.10810.10810.3	102	143	41	2631.24	878.086	3	-0.5	1	13	10.02	0.33	0.22	0.37	0.23	0.14	0.07	437	0	34.08	0	SPD5_CAEEL:102:x:SPD5_CAEEL:143		KE
IETSEDNFAR-QMKEFEAQK-a5-b3	SPD5_CAEEL	SPD5_CAEEL	xlink	intra-protein xl	LUM2_1006877_inj1.07789.07789.3_LUM2_1006877_inj1.07789.07789.3	143	151	8	2300.07	767.698	3	-1.2	1	15	11.02	0.36	0.24	0.45	0.14	0.31	0.08	289	0	33.98	0	SPD5_CAEEL:143:x:SPD5_CAEEL:151		EK
DQLNYIDDLETK-LADAKKENDK-a10-b5	SPD5_CAEEL	SPD5_CAEEL	xlink	intra-protein xl	LUM2_1006877_inj1.09549.09549.3_LUM2_1006877_inj1.09549.09549.3	296	303	7	2578.27	860.432	3	-1.7	1	12	9.21	0.38	0.15	0.54	0.4	0.14	0.09	557	0	33.57	0	SPD5_CAEEL:296:x:SPD5_CAEEL:303		EK
IETSEDNFAR-QMKEFEAQK-a2-b3	SPD5_CAEEL	SPD5_CAEEL	xlink	intra-protein xl	LUM2_1006877_inj1.07557.07557.4_LUM2_1006877_inj1.07557.07557.4	140	151	11	2300.07	576.026	4	-1	3	15	11.06	0.24	0.34	0.29	0.16	0.13	0.05	170	0	33.36	0	SPD5_CAEEL:140:x:SPD5_CAEEL:151		EK
DQLNYIDDLETK-TKITILR-a10-b2	SPD5_CAEEL	SPD5_CAEEL	xlink	intra-protein xl	LUM2_1006877_inj1.18303.18303.4_LUM2_1006877_inj1.18303.18303.4	296	75	221	2291.24	573.817	4	-0.8	1	14	10.75	0.24	0.24	0.43	0.31	0.12	0.07	299	0.74	33.19	0	SPD5_CAEEL:296:x:SPD5_CAEEL:75		EK
XFEDLEVSEATLQKAK-EENSTLK-a14-b1	SPD5_CAEEL	SPD5_CAEEL	xlink	intra-protein xl	LUM2_1006877_inj1.12549.12549.4_LUM2_1006877_inj1.12549.12549.4	758	761	3	2655.29	664.831	4	-0.9	1	5	6.51	0.26	0.18	0.4	0.31	0.09	0.07	829	0.93	33.02	0	SPD5_CAEEL:758:x:SPD5_CAEEL:761		KE
AKEENSTLK-LADSENVR-a2-b5	SPD5_CAEEL	SPD5_CAEEL	xlink	intra-protein xl	LUM2_1006877_inj1.05353.05353.3_LUM2_1006877_inj1.05353.05353.3	760	247	513	1902.96	635.329	3	-0.6	1	13	10.53	0.37	0.2	0.47	0.13	0.34	0.09	326	0	32.94	0	SPD5_CAEEL:247:x:SPD5_CAEEL:760		KE
IATDXGGAVK-IKTEIGK-a4-b2	SPD5_CAEEL	SPD5_CAEEL	xlink	intra-protein xl	LUM2_1006877_inj1.06799.06799.3_LUM2_1006877_inj1.06799.06799.3	1187	1178	9	1746.95	583.325	3	-1.4	1	10	10.21	0.31	0.19	0.43	0.27	0.16	0.08	380	0.52	32.85	0	SPD5_CAEEL:1178:x:SPD5_CAEEL:1187		DK
KKEIELAK-VDGEQETR-a2-b2	SPD5_CAEEL	SPD5_CAEEL	xlink	intra-protein xl	LUM2_1006877_inj1.05127.05127.3_LUM2_1006877_inj1.05127.05127.3	932	799	133	1872	625.007	3	0.6	1	9	9.29	0.31	0.21	0.48	0.09	0.39	0.09	452	0	32.75	0	SPD5_CAEEL:799:x:SPD5_CAEEL:932		KD
TKEAENKVEHASSEK-SEMLER-a2-b2	SPD5_CAEEL	SPD5_CAEEL	xlink	intra-protein xl	LUM2_1006877_inj1.05189.05189.4_LUM2_1006877_inj1.05189.05189.4	883	898	15	2431.16	608.798	4	-1.3	1	6	7.84	0.21	0.3	0.3	0.21	0.09	0.05	519	0	32.5	0	SPD5_CAEEL:883:x:SPD5_CAEEL:898		KE
EDFENAAIVGLER-DVNEKIEK-a4-b5	SPD5_CAEEL	SPD5_CAEEL	xlink	intra-protein xl	LUM2_1006877_inj1.14986.14986.3_LUM2_1006877_inj1.14986.14986.3	944	1009	65	2417.21	806.743	3	-0.4	1	7	8.71	0.25	0.15	0.3	0.24	0.06	0.05	603	0	32.39	0	SPD5_CAEEL:1009:x:SPD5_CAEEL:944		EK
SSAALFEEILER-XGSSDPNADKIK-a8-b10	SPD5_CAEEL	SPD5_CAEEL	xlink	intra-protein xl	LUM2_1006877_inj1.16735.16735.4_LUM2_1006877_inj1.16735.16735.4	602	616	14	2623.28	656.828	4	0.4	1	11	8.75	0.25	0.18	0.44	0.33	0.1	0.08	519	0	32.09	0	SPD5_CAEEL:602:x:SPD5_CAEEL:616		EK
LLSEIDK-TKITILR-a4-b2	SPD5_CAEEL	SPD5_CAEEL	xlink	intra-protein xl	LUM2_1006877_inj1.12559.12559.4_LUM2_1006877_inj1.12559.12559.4	218	75	143	1642	411.509	4	0	1	6	8.18	0.17	0.48	0.28	0.05	0.22	0.05	252	0	32.01	0	SPD5_CAEEL:218:x:SPD5_CAEEL:75		EK
VKEVXDDYVDLK-GELQXYQR-a2-b2	SPD5_CAEEL	SPD5_CAEEL	xlink	intra-protein xl	LUM2_1006877_inj1.09544.09544.3_LUM2_1006877_inj1.09544.09544.3	102	82	20	2490.17	831.065	3	-1.7	1	8	9.02	0.19	0.2	0.29	0.21	0.08	0.05	482	0	31.87	0	SPD5_CAEEL:102:x:SPD5_CAEEL:82		KE
LSTSEIAADYCSTK-KKEIELAK-a9-b2	SPD5_CAEEL	SPD5_CAEEL	xlink	intra-protein xl	LUM2_1006877_inj1.09605.09605.3_LUM2_1006877_inj1.09605.09605.3	921	932	11	2484.28	829.1	3	-0.9	2	9	7.15	0.29	0.04	0.47	0.32	0.15	0.08	843	0	31.86	0	SPD5_CAEEL:921:x:SPD5_CAEEL:932		DK
KKEIELAK-VDGEQETR-a2-b4	SPD5_CAEEL	SPD5_CAEEL	xlink	intra-protein xl	LUM2_1006877_inj1.05340.05340.3_LUM2_1006877_inj1.05340.05340.3	932	801	131	1871.99	625.006	3	0.1	2	8	8.73	0.39	0.14	0.35	0.12	0.22	0.06	535	0	31.53	0	SPD5_CAEEL:801:x:SPD5_CAEEL:932		KE
AKEENSTLK-VDGEQETR-a2-b2	SPD5_CAEEL	SPD5_CAEEL	xlink	intra-protein xl	LUM2_1006877_inj1.04079.04079.3_LUM2_1006877_inj1.04079.04079.3	760	799	39	1932.94	645.321	3	0.1	1	9	9.05	0.27	0.16	0.27	0.09	0.18	0.05	484	0	31.37	0	SPD5_CAEEL:760:x:SPD5_CAEEL:799		KD
QELDDQSAR-KINDLEAK-a2-b1	SPD5_CAEEL	SPD5_CAEEL	xlink	intra-protein xl	LUM2_1006877_inj1.07242.07242.4_LUM2_1006877_inj1.07242.07242.4	235	207	28	1971.98	494.004	4	-1.7	1	12	9.48	0.17	0.34	0.21	0.1	0.11	0.04	227	0	31.01	0	SPD5_CAEEL:207:x:SPD5_CAEEL:235		EK
KINDLEAK-KENDKAR-a6-b5	SPD5_CAEEL	SPD5_CAEEL	xlink	intra-protein xl	LUM2_1006877_inj1.03609.03609.3_LUM2_1006877_inj1.03609.03609.3	212	308	96	1770.96	591.327	3	-0.5	1	10	9.02	0.24	0.23	0.34	0.19	0.15	0.06	379	0	30.96	0	SPD5_CAEEL:212:x:SPD5_CAEEL:308		EK
SXSQPVLNVEGDKR-QELDDQSAR-a13-b2	SPD5_CAEEL	SPD5_CAEEL	xlink	intra-protein xl	LUM2_1006877_inj1.07845.07845.4_LUM2_1006877_inj1.07845.07845.4	35	235	200	2617.24	655.319	4	1.7	1	11	9.49	0.2	0.22	0.29	0.21	0.08	0.05	358	0.81	30.95	0	SPD5_CAEEL:235:x:SPD5_CAEEL:35		KE
VDGEQETR-KSDEFLK-a4-b1	SPD5_CAEEL	SPD5_CAEEL	xlink	intra-protein xl	LUM2_1006877_inj1.06888.06888.3_LUM2_1006877_inj1.06888.06888.3	801	845	44	1779.86	594.296	3	0.1	1	9	8.61	0.35	0.17	0.4	0.31	0.09	0.07	441	0	30.42	0	SPD5_CAEEL:801:x:SPD5_CAEEL:845		EK
SQFAELEANLHQVNSK-LNEAKK-a7-b5	SPD5_CAEEL	SPD5_CAEEL	xlink	intra-protein xl	LUM2_1006877_inj1.08544.08544.4_LUM2_1006877_inj1.08544.08544.4	774	844	70	2497.29	625.33	4	-1.5	1	9	10.06	0.22	0.2	0.64	0.56	0.08	0.1	251	0.61	30.41	0	SPD5_CAEEL:774:x:SPD5_CAEEL:844		EK
VKAENALEEAR-EISELTK-a2-b1	SPD5_CAEEL	SPD5_CAEEL	xlink	intra-protein xl	LUM2_1006877_inj1.08067.08067.3_LUM2_1006877_inj1.08067.08067.3	807	957	150	2029.07	677.363	3	-1.1	1	6	8.48	0.21	0.3	0.53	0.31	0.22	0.1	290	0.69	30.04	0	SPD5_CAEEL:807:x:SPD5_CAEEL:957		KE
VAELEDHIQQLR-LADAKK-a5-b5	SPD5_CAEEL	SPD5_CAEEL	xlink	intra-protein xl	LUM2_1006877_inj1.07992.07992.3_LUM2_1006877_inj1.07992.07992.3	226	303	77	2076.14	693.053	3	1	1	10	10.19	0.32	0.2	0.32	0.18	0.14	0.06	215	0	29.77	0	SPD5_CAEEL:226:x:SPD5_CAEEL:303		EK
LMEEDLLAXQSR-QXKEFEAQK-a3-b3	SPD5_CAEEL	SPD5_CAEEL	xlink	intra-protein xl	LUM2_1006877_inj1.10196.10196.3_LUM2_1006877_inj1.10196.10196.3	129	151	22	2586.21	863.078	3	-0.6	2	9	9.47	0.21	0.24	0.27	0.22	0.05	0.05	263	0	29.68	0	SPD5_CAEEL:129:x:SPD5_CAEEL:151		EK
AENALEEAR-HEENELKK-a2-b7	SPD5_CAEEL	SPD5_CAEEL	xlink	intra-protein xl	LUM2_1006877_inj1.05857.05857.3_LUM2_1006877_inj1.05857.05857.3	809	830	21	2008.98	670.669	3	1.4	1	10	8.51	0.23	0.14	0.28	0.15	0.13	0.05	466	0	29.4	0	SPD5_CAEEL:809:x:SPD5_CAEEL:830		EK
AENALEEAR-LNEAKK-a7-b5	SPD5_CAEEL	SPD5_CAEEL	xlink	intra-protein xl	LUM2_1006877_inj1.05651.05651.4_LUM2_1006877_inj1.05651.05651.4	814	844	30	1684.87	422.226	4	-1.4	1	8	9.4	0.25	0.28	0.31	0.26	0.05	0.05	188	0.77	29.25	0	SPD5_CAEEL:814:x:SPD5_CAEEL:844		EK
VKEVXDDYVDLK-IETSEDNFAR-a2-b2	SPD5_CAEEL	SPD5_CAEEL	xlink	intra-protein xl	LUM2_1006877_inj1.10491.10491.3_LUM2_1006877_inj1.10491.10491.3	102	140	38	2631.23	878.085	3	-1.7	1	9	8.49	0.2	0.25	0.26	0.15	0.11	0.05	335	0	29.22	0	SPD5_CAEEL:102:x:SPD5_CAEEL:140		KE
LNEAKKSDEFLK-VKAENALEEAR-a5-b4	SPD5_CAEEL	SPD5_CAEEL	xlink	intra-protein xl	LUM2_1006877_inj1.07568.07568.3_LUM2_1006877_inj1.07568.07568.3	844	809	35	2631.39	878.136	3	-0.5	1	11	7.49	0.25	0.03	0.33	0.18	0.15	0.06	691	0	29.16	0	SPD5_CAEEL:809:x:SPD5_CAEEL:844		KE
KSDEFLK-SDEFLK-a1-b2	SPD5_CAEEL	SPD5_CAEEL	xlink	intra-protein xl	LUM2_1006877_inj1.09264.09264.3_LUM2_1006877_inj1.09264.09264.3	845	847	2	1584.8	529.275	3	-2.1	1	9	10.64	0.28	0.25	0.14	0.08	0.06	0.03	102	0	29.14	0	SPD5_CAEEL:845:x:SPD5_CAEEL:847		KD
IETSEDNFAR-EASQKR-a5-b5	SPD5_CAEEL	SPD5_CAEEL	xlink	intra-protein xl	LUM2_1006877_inj1.05468.05468.3_LUM2_1006877_inj1.05468.05468.3	143	99	44	1879.9	627.641	3	-1	1	6	8.88	0.27	0.23	0.27	0.18	0.08	0.05	304	0	29.1	0	SPD5_CAEEL:143:x:SPD5_CAEEL:99		EK
DQLNYIDDLETK-LADAKK-a8-b5	SPD5_CAEEL	SPD5_CAEEL	xlink	intra-protein xl	LUM2_1006877_inj1.12609.12609.3_LUM2_1006877_inj1.12609.12609.3	294	303	9	2092.07	698.364	3	-0.5	1	7	8.96	0.35	0.14	0.37	0.35	0.03	0.05	377	0	29.03	0	SPD5_CAEEL:294:x:SPD5_CAEEL:303		DK
AKEENSTLK-NELEXAR-a2-b2	SPD5_CAEEL	SPD5_CAEEL	xlink	intra-protein xl	LUM2_1006877_inj1.05403.05403.3_LUM2_1006877_inj1.05403.05403.3	760	715	45	1877.91	626.978	3	-1.9	1	7	8.13	0.16	0.26	0.27	0.13	0.14	0.05	343	0.71	28.86	0	SPD5_CAEEL:715:x:SPD5_CAEEL:760		KE
QELDDQSAR-ENDKAR-a2-b4	SPD5_CAEEL	SPD5_CAEEL	xlink	intra-protein xl	LUM2_1006877_inj1.03942.03942.3_LUM2_1006877_inj1.03942.03942.3	235	308	73	1773.83	592.283	3	1	1	8	9.18	0.25	0.34	0.25	0.16	0.09	0.04	130	0	28.81	0	SPD5_CAEEL:235:x:SPD5_CAEEL:308		EK
SFKNSPIVXQKPK-LSDVQINTNR-a3-b3	SPD5_CAEEL	SPD5_CAEEL	xlink	intra-protein xl	LUM2_1006877_inj1.08098.08098.3_LUM2_1006877_inj1.08098.08098.3	498	737	239	2659.41	887.479	3	0.7	1	10	8.04	0.23	0.14	0.27	0.13	0.14	0.05	486	0.51	28.7	0	SPD5_CAEEL:498:x:SPD5_CAEEL:737		KD
ISKEISELTK-EISELTK-a3-b1	SPD5_CAEEL	SPD5_CAEEL	xlink	intra-protein xl	LUM2_1006877_inj1.09961.09961.3_LUM2_1006877_inj1.09961.09961.3	956	957	1	1947.08	650.033	3	-1	1	10	10.72	0.18	0.19	0.21	0.13	0.08	0.04	132	0	28.54	0	SPD5_CAEEL:956:x:SPD5_CAEEL:957		KE
LADSENVR-KENDKAR-a5-b5	SPD5_CAEEL	SPD5_CAEEL	xlink	intra-protein xl	LUM2_1006877_inj1.03592.03592.3_LUM2_1006877_inj1.03592.03592.3	247	308	61	1743.88	582.303	3	-1	1	7	7.53	0.3	0.04	0.34	0.16	0.19	0.06	627	0.92	28.43	0	SPD5_CAEEL:247:x:SPD5_CAEEL:308		EK
TKEAENKVEHASSEK-SEXLER-a7-b2	SPD5_CAEEL	SPD5_CAEEL	xlink	intra-protein xl	LUM2_1006877_inj1.04911.04911.4_LUM2_1006877_inj1.04911.04911.4	888	898	10	2447.16	612.797	4	-0.7	1	5	7.92	0.23	0.21	0.42	0.38	0.04	0.06	377	0	28.25	0	SPD5_CAEEL:888:x:SPD5_CAEEL:898		KE
EFEAQKHAXEER-QELDDQSAR-a6-b2	SPD5_CAEEL	SPD5_CAEEL	xlink	intra-protein xl	LUM2_1006877_inj1.05980.05980.4_LUM2_1006877_inj1.05980.05980.4	157	235	78	2562.14	641.542	4	-2.1	1	11	9.06	0.14	0.28	0.16	0.05	0.11	0.03	197	0	28.2	0	SPD5_CAEEL:157:x:SPD5_CAEEL:235		KE
TKEAENKVEHASSEK-EISELTK-a7-b1	SPD5_CAEEL	SPD5_CAEEL	xlink	intra-protein xl	LUM2_1006877_inj1.05939.05939.3_LUM2_1006877_inj1.05939.05939.3	888	957	69	2486.25	829.758	3	0.7	1	11	8.46	0.28	0.12	0.36	0.26	0.11	0.06	419	0	28.2	0	SPD5_CAEEL:888:x:SPD5_CAEEL:957		KE
LSTSEIAADYCSTK-KKEIELAK-a5-b2	SPD5_CAEEL	SPD5_CAEEL	xlink	intra-protein xl	LUM2_1006877_inj1.08620.08620.3_LUM2_1006877_inj1.08620.08620.3	917	932	15	2484.28	829.1	3	-0.1	1	7	7.94	0.29	0.18	0.4	0.31	0.08	0.07	387	0	28.11	0	SPD5_CAEEL:917:x:SPD5_CAEEL:932		EK
SELSTALEEEK-KTLKAK-a8-b4	SPD5_CAEEL	SPD5_CAEEL	xlink	intra-protein xl	LUM2_1006877_inj1.07452.07452.3_LUM2_1006877_inj1.07452.07452.3	859	967	108	1904.05	635.69	3	-0.8	1	10	7.57	0.32	0.1	0.36	0.25	0.12	0.07	511	0	28	0	SPD5_CAEEL:859:x:SPD5_CAEEL:967		EK
EIELAK-XTERKK-a1-b5	SPD5_CAEEL	SPD5_CAEEL	xlink	intra-protein xl	LUM2_1006877_inj1.04205.04205.3_LUM2_1006877_inj1.04205.04205.3	933	931	2	1490.81	497.945	3	-1.6	1	7	9.36	0.23	0.3	0.2	0.12	0.08	0.04	117	0.54	27.97	0	SPD5_CAEEL:931:x:SPD5_CAEEL:933		EK
TITDMGMR-LNEAKK-a4-b5	SPD5_CAEEL	SPD5_CAEEL	xlink	intra-protein xl	LUM2_1006877_inj1.06880.06880.3_LUM2_1006877_inj1.06880.06880.3	835	844	9	1606.82	536.613	3	-1.5	1	9	9.29	0.28	0.16	0.36	0.25	0.11	0.06	252	0.53	27.89	0	SPD5_CAEEL:835:x:SPD5_CAEEL:844		DK
EAENKVEHASSEK-SEXLER-a5-b5	SPD5_CAEEL	SPD5_CAEEL	xlink	intra-protein xl	LUM2_1006877_inj1.05002.05002.4_LUM2_1006877_inj1.05002.05002.4	888	901	13	2218.01	555.511	4	-1.3	1	9	9.5	0.19	0.3	0.14	0.08	0.05	0.03	103	0	27.75	0	SPD5_CAEEL:888:x:SPD5_CAEEL:901		KE
DATQSFLSQKSFK-LADSENVR-a10-b5	SPD5_CAEEL	SPD5_CAEEL	xlink	intra-protein xl	LUM2_1006877_inj1.11434.11434.3_LUM2_1006877_inj1.11434.11434.3	495	247	248	2370.18	791.069	3	1	1	8	7.39	0.4	0.12	0.37	0.33	0.04	0.06	491	0.94	27.67	0	SPD5_CAEEL:247:x:SPD5_CAEEL:495		KE
XFEDLEVSEATLQKAK-LSDVQINTNR-a14-b3	SPD5_CAEEL	SPD5_CAEEL	xlink	intra-protein xl	LUM2_1006877_inj1.14772.14772.3_LUM2_1006877_inj1.14772.14772.3	758	737	21	2994.49	999.172	3	-0.9	1	6	6.41	0.31	0.09	0.43	0.39	0.04	0.07	636	0.54	27.63	0	SPD5_CAEEL:737:x:SPD5_CAEEL:758		KD
AKEENSTLK-AKEENSTLK-a2-b3	SPD5_CAEEL	SPD5_CAEEL	xlink	intra-protein xl	LUM2_1006877_inj1.03889.03889.3_LUM2_1006877_inj1.03889.03889.3	760	761	1	2019.05	674.024	3	-0.1	1	12	8.61	0.21	0.1	0.29	0.13	0.16	0.05	399	0	27.56	0	SPD5_CAEEL:760:x:SPD5_CAEEL:761		KE
QELDDQSAR-QXKEFEAQK-a2-b3	SPD5_CAEEL	SPD5_CAEEL	xlink	intra-protein xl	LUM2_1006877_inj1.06362.06362.4_LUM2_1006877_inj1.06362.06362.4	235	151	84	2196.01	550.011	4	-0.2	2	8	8.37	0.13	0.31	0.39	0.33	0.07	0.07	171	0	27.37	0	SPD5_CAEEL:151:x:SPD5_CAEEL:235		EK
SELSTALEEEKK-TKITILR-a2-b2	SPD5_CAEEL	SPD5_CAEEL	xlink	intra-protein xl	LUM2_1006877_inj1.10473.10473.3_LUM2_1006877_inj1.10473.10473.3	853	75	778	2188.23	730.418	3	-0.8	1	7	7.71	0.24	0.14	0.27	0.16	0.1	0.05	436	0.79	27.31	0	SPD5_CAEEL:75:x:SPD5_CAEEL:853		EK
SFKNSPIVXQKPK-LQNEVSELK-a3-b4	SPD5_CAEEL	SPD5_CAEEL	xlink	intra-protein xl	LUM2_1006877_inj1.07969.07969.3_LUM2_1006877_inj1.07969.07969.3	498	708	210	2559.37	854.132	3	-0.1	1	9	8.95	0.24	0.14	0.22	0.13	0.08	0.04	307	0.81	27.31	0	SPD5_CAEEL:498:x:SPD5_CAEEL:708		KE
AKEENSTLK-GELQXYQR-a2-b2	SPD5_CAEEL	SPD5_CAEEL	xlink	intra-protein xl	LUM2_1006877_inj1.06317.06317.3_LUM2_1006877_inj1.06317.06317.3	760	82	678	2040	681.006	3	0.5	1	10	9.26	0.23	0.18	0.17	0.08	0.09	0.03	222	0.74	27.07	0	SPD5_CAEEL:760:x:SPD5_CAEEL:82		KE
LNEAKKSDEFLK-AENALEEAR-a6-b7	SPD5_CAEEL	SPD5_CAEEL	xlink	intra-protein xl	LUM2_1006877_inj1.07617.07617.4_LUM2_1006877_inj1.07617.07617.4	845	814	31	2404.22	602.063	4	-0.4	1	12	8.7	0.21	0.15	0.61	0.04	0.57	0.13	255	0	27.05	0	SPD5_CAEEL:814:x:SPD5_CAEEL:845		KE
TKITILR-EFEAQK-a2-b1	SPD5_CAEEL	SPD5_CAEEL	xlink	intra-protein xl	LUM2_1006877_inj1.08762.08762.3_LUM2_1006877_inj1.08762.08762.3	75	152	77	1575.9	526.306	3	-1.6	1	7	8.02	0.21	0.34	0.25	0.15	0.1	0.05	161	0.87	27.03	0	SPD5_CAEEL:152:x:SPD5_CAEEL:75		KE
KKEIELAK-SEXLER-a1-b2	SPD5_CAEEL	SPD5_CAEEL	xlink	intra-protein xl	LUM2_1006877_inj1.06247.06247.3_LUM2_1006877_inj1.06247.06247.3	931	898	33	1718.92	573.983	3	0.5	1	8	9.32	0.21	0.21	0.26	0.14	0.11	0.05	165	0.78	26.93	0	SPD5_CAEEL:898:x:SPD5_CAEEL:931		KE
LQLEKDALEHELK-EISELTK-a5-b4	SPD5_CAEEL	SPD5_CAEEL	xlink	intra-protein xl	LUM2_1006877_inj1.13007.13007.3_LUM2_1006877_inj1.13007.13007.3	1017	960	57	2365.28	789.435	3	3.5	1	7	8.32	0.19	0.11	0.22	0.15	0.07	0.04	393	0	26.86	0	SPD5_CAEEL:1017:x:SPD5_CAEEL:960		KE
TKEAENKVEHASSEK-IVHLETEXEK-a2-b5	SPD5_CAEEL	SPD5_CAEEL	xlink	intra-protein xl	LUM2_1006877_inj1.05530.05530.3_LUM2_1006877_inj1.05530.05530.3	883	907	24	2911.43	971.483	3	0.9	1	11	8.41	0.27	0.17	0.4	0.25	0.15	0.07	279	0	26.83	0	SPD5_CAEEL:883:x:SPD5_CAEEL:907		KE
HEENELK-IKTEIGK-a5-b2	SPD5_CAEEL	SPD5_CAEEL	xlink	intra-protein xl	LUM2_1006877_inj1.07872.07872.3_LUM2_1006877_inj1.07872.07872.3	828	1178	350	1666.89	556.637	3	-1.3	1	7	8.21	0.19	0.31	0.45	0.23	0.22	0.08	128	0	26.65	0	SPD5_CAEEL:1178:x:SPD5_CAEEL:828		EK
TSSTSATQQQVLSGAFSSADVR-SXSQPVLNVEGDKR-a20-b13	SPD5_CAEEL	SPD5_CAEEL	xlink	intra-protein xl	LUM2_1006877_inj1.13925.13925.3_LUM2_1006877_inj1.13925.13925.3	56	35	21	3783.83	1262.29	3	-0.4	1	15	7.05	0.38	0.06	0.58	0.31	0.28	0.11	488	0.58	26.4	0	SPD5_CAEEL:35:x:SPD5_CAEEL:56		DK
KKEIELAK-EISELTK-a1-b4	SPD5_CAEEL	SPD5_CAEEL	xlink	intra-protein xl	LUM2_1006877_inj1.07394.07394.3_LUM2_1006877_inj1.07394.07394.3	931	960	29	1758.01	587.011	3	-1.6	1	9	9.1	0.27	0.22	0.23	0.12	0.11	0.04	144	0.91	26.36	0	SPD5_CAEEL:931:x:SPD5_CAEEL:960		KE
YSEAKEASQK-KINDLEAK-a5-b6	SPD5_CAEEL	SPD5_CAEEL	xlink	intra-protein xl	LUM2_1006877_inj1.05083.05083.3_LUM2_1006877_inj1.05083.05083.3	94	212	118	2051.05	684.691	3	-2	1	9	8.42	0.27	0.05	0.39	0.13	0.26	0.07	376	0	26.13	0	SPD5_CAEEL:212:x:SPD5_CAEEL:94		KE
EISELTK-KSDEFLK-a1-b1	SPD5_CAEEL	SPD5_CAEEL	xlink	intra-protein xl	LUM2_1006877_inj1.08432.08432.3_LUM2_1006877_inj1.08432.08432.3	957	845	112	1665.88	556.301	3	-2.4	1	8	8.33	0.13	0.28	0.2	0.11	0.1	0.04	165	0.9	26.12	0	SPD5_CAEEL:845:x:SPD5_CAEEL:957		EK
QELDDQSAR-KINDLEAK-a4-b1	SPD5_CAEEL	SPD5_CAEEL	xlink	intra-protein xl	LUM2_1006877_inj1.06936.06936.3_LUM2_1006877_inj1.06936.06936.3	237	207	30	1971.98	658.334	3	-4.4	1	8	7.83	0.16	0.25	0.19	0.11	0.09	0.03	238	0	25.97	0	SPD5_CAEEL:207:x:SPD5_CAEEL:237		DK
DQLNYIDDLETK-TKITILR-a8-b2	SPD5_CAEEL	SPD5_CAEEL	xlink	intra-protein xl	LUM2_1006877_inj1.18292.18292.3_LUM2_1006877_inj1.18292.18292.3	294	75	219	2291.24	764.753	3	-1.1	1	5	7.1	0.3	0.11	0.34	0.32	0.02	0.05	445	0.81	25.73	0	SPD5_CAEEL:294:x:SPD5_CAEEL:75		DK
XKLAFETSINDK-XGSSDPNADK-a2-b9	SPD5_CAEEL	SPD5_CAEEL	xlink	intra-protein xl	LUM2_1006877_inj1.08272.08272.3_LUM2_1006877_inj1.08272.08272.3	621	615	6	2430.1	811.042	3	-0.4	1	11	8.4	0.24	0.09	0.25	0.11	0.14	0.05	321	0.65	25.53	0	SPD5_CAEEL:615:x:SPD5_CAEEL:621		KD
GELQMYQR-KINDLEAK-a2-b1	SPD5_CAEEL	SPD5_CAEEL	xlink	intra-protein xl	LUM2_1006877_inj1.07959.07959.3_LUM2_1006877_inj1.07959.07959.3	82	207	125	1934.99	646.004	3	-0.6	1	7	7.5	0.19	0.21	0.19	0.11	0.08	0.03	298	0.57	25.46	0	SPD5_CAEEL:207:x:SPD5_CAEEL:82		EK
LSDVQINTNR-NSPIVXQKPK-a3-b8	SPD5_CAEEL	SPD5_CAEEL	xlink	intra-protein xl	LUM2_1006877_inj1.07893.07893.3_LUM2_1006877_inj1.07893.07893.3	737	506	231	2297.21	766.745	3	-1.5	1	13	8.85	0.33	0.1	0.52	0.26	0.26	0.09	208	0.56	25.4	0	SPD5_CAEEL:506:x:SPD5_CAEEL:737		DK
LSTSEIAADYCSTKXTER-VMRDVNEK-a14-b7	SPD5_CAEEL	SPD5_CAEEL	xlink	intra-protein xl	LUM2_1006877_inj1.22847.22847.4_LUM2_1006877_inj1.22847.22847.4	926	1008	82	3049.42	763.364	4	2.7	1	7	7.82	0.24	0.18	0.2	0.15	0.04	0.03	278	0.93	25.35	0	SPD5_CAEEL:1008:x:SPD5_CAEEL:926		KE
XGSSDPNADKIKK-SSAALFEEILER-a10-b7	SPD5_CAEEL	SPD5_CAEEL	xlink	intra-protein xl	LUM2_1006877_inj1.13467.13467.3_LUM2_1006877_inj1.13467.13467.3	616	601	15	2751.37	918.132	3	-1.3	2	18	8.63	0.34	0.06	0.59	0.5	0.09	0.1	223	0	24.58	0	SPD5_CAEEL:601:x:SPD5_CAEEL:616		KE
KSDEFLK-SDEFLK-a1-b3	SPD5_CAEEL	SPD5_CAEEL	xlink	intra-protein xl	LUM2_1006877_inj1.09513.09513.3_LUM2_1006877_inj1.09513.09513.3	845	848	3	1584.8	529.275	3	-0.4	1	9	9.24	0.2	0.11	0.14	0.06	0.08	0.03	176	0	24.58	0	SPD5_CAEEL:845:x:SPD5_CAEEL:848		KE
MFEDLEVSEATLQK-KENDKAR-a4-b1	SPD5_CAEEL	SPD5_CAEEL	xlink	intra-protein xl	LUM2_1006877_inj1.25558.25558.3_LUM2_1006877_inj1.25558.25558.3	748	304	444	2480.23	827.752	3	4.8	1	8	7.6	0.13	0.1	0.2	0.14	0.06	0.03	368	0.92	24.55	0	SPD5_CAEEL:304:x:SPD5_CAEEL:748		DK
KINDLEAK-LLSEIDK-a1-b6	SPD5_CAEEL	SPD5_CAEEL	xlink	intra-protein xl	LUM2_1006877_inj1.08801.08801.3_LUM2_1006877_inj1.08801.08801.3	207	220	13	1727.97	576.996	3	-0.6	1	9	8.3	0.32	0.12	0.33	0.09	0.24	0.06	202	0.81	24.27	0	SPD5_CAEEL:207:x:SPD5_CAEEL:220		KD
VEHASSEKSEXLER-TKEAENK-a8-b5	SPD5_CAEEL	SPD5_CAEEL	xlink	intra-protein xl	LUM2_1006877_inj1.03833.03833.3_LUM2_1006877_inj1.03833.03833.3	896	886	10	2447.16	816.727	3	-0.9	2	9	8.22	0.28	0.06	0.3	0.18	0.12	0.06	297	0	24.22	0	SPD5_CAEEL:886:x:SPD5_CAEEL:896		KE
NSPIVMQKPK-NELEMAR-a8-b2	SPD5_CAEEL	SPD5_CAEEL	xlink	intra-protein xl	LUM2_1006877_inj1.09370.09370.3_LUM2_1006877_inj1.09370.09370.3	506	715	209	1984.03	662.35	3	1.7	1	9	7.74	0.35	0.09	0.32	0.26	0.07	0.05	303	0.8	24.19	0	SPD5_CAEEL:506:x:SPD5_CAEEL:715		KE
VKAENALEEAR-VKAENALEEAR-a2-b9	SPD5_CAEEL	SPD5_CAEEL	xlink	intra-protein xl	LUM2_1006877_inj1.07594.07594.3_LUM2_1006877_inj1.07594.07594.3	807	814	7	2439.28	814.1	3	2.2	1	11	7.63	0.24	0.1	0.4	0.1	0.3	0.07	297	0	23.99	0	SPD5_CAEEL:807:x:SPD5_CAEEL:814		KE
MGSSDPNADKIKK-SSAALFEEILER-a12-b7	SPD5_CAEEL	SPD5_CAEEL	xlink	intra-protein xl	LUM2_1006877_inj1.14075.14075.4_LUM2_1006877_inj1.14075.14075.4	618	601	17	2735.38	684.853	4	0.1	1	12	7.76	0.19	0.07	0.47	0.38	0.09	0.08	301	0	23.8	0	SPD5_CAEEL:601:x:SPD5_CAEEL:618		KE
EFEAQKHAMEER-IETSEDNFAR-a6-b6	SPD5_CAEEL	SPD5_CAEEL	xlink	intra-protein xl	LUM2_1006877_inj1.07909.07909.3_LUM2_1006877_inj1.07909.07909.3	157	144	13	2666.21	889.743	3	1.1	1	9	7.51	0.26	0.05	0.24	0.16	0.08	0.04	366	0	23.75	0	SPD5_CAEEL:144:x:SPD5_CAEEL:157		KD
EISELTK-ELKLTK-a1-b3	SPD5_CAEEL	SPD5_CAEEL	xlink	intra-protein xl	LUM2_1006877_inj1.07953.07953.3_LUM2_1006877_inj1.07953.07953.3	957	1160	203	1530.88	511.303	3	-1.3	1	8	8.1	0.15	0.2	0.26	0.13	0.13	0.05	133	0.95	23.54	0	SPD5_CAEEL:1160:x:SPD5_CAEEL:957		EK
LSDVQINTNR-TKITILR-a3-b2	SPD5_CAEEL	SPD5_CAEEL	xlink	intra-protein xl	LUM2_1006877_inj1.11309.11309.3_LUM2_1006877_inj1.11309.11309.3	737	75	662	1984.15	662.391	3	3	1	5	7.25	0.16	0.2	0.13	0.11	0.03	0.02	227	0.57	23.32	0	SPD5_CAEEL:737:x:SPD5_CAEEL:75		DK
EISELTK-TKITILR-a1-b2	SPD5_CAEEL	SPD5_CAEEL	xlink	intra-protein xl	LUM2_1006877_inj1.10459.10459.4_LUM2_1006877_inj1.10459.10459.4	957	75	882	1643.98	412.003	4	-0.5	1	7	7.09	0.14	0.32	0.13	0.04	0.09	0.02	97	0.84	23.1	0	SPD5_CAEEL:75:x:SPD5_CAEEL:957		EK
QXKEFEAQK-HAXEER-a3-b4	SPD5_CAEEL	SPD5_CAEEL	xlink	intra-protein xl	LUM2_1006877_inj1.03850.03850.4_LUM2_1006877_inj1.03850.03850.4	151	161	10	1922.86	481.723	4	-1.1	1	4	7.57	0.16	0.27	0.11	0.09	0.02	0.02	100	0	23.05	0	SPD5_CAEEL:151:x:SPD5_CAEEL:161		KE
ISKEISELTK-VDGEQETR-a3-b6	SPD5_CAEEL	SPD5_CAEEL	xlink	intra-protein xl	LUM2_1006877_inj1.07525.07525.3_LUM2_1006877_inj1.07525.07525.3	956	803	153	2061.05	688.026	3	-2	1	8	6.61	0.32	0	0.24	0.09	0.15	0.04	482	0	23.04	0	SPD5_CAEEL:803:x:SPD5_CAEEL:956		KE
NSPIVXQKPK-VDGEQETR-a8-b2	SPD5_CAEEL	SPD5_CAEEL	xlink	intra-protein xl	LUM2_1006877_inj1.05745.05745.3_LUM2_1006877_inj1.05745.05745.3	506	799	293	2071.04	691.353	3	-0.1	1	9	7.76	0.31	0.09	0.46	0.41	0.05	0.08	215	0.77	22.9	0	SPD5_CAEEL:506:x:SPD5_CAEEL:799		KD
LGQENVQEKXEQYK-IETSEDNFAR-a9-b5	SPD5_CAEEL	SPD5_CAEEL	xlink	intra-protein xl	LUM2_1006877_inj1.08219.08219.3_LUM2_1006877_inj1.08219.08219.3	121	143	22	2901.35	968.125	3	2.7	1	12	7.05	0.31	0.01	0.23	0.14	0.09	0.04	415	0	22.81	0	SPD5_CAEEL:121:x:SPD5_CAEEL:143		KE
QXKEFEAQK-LADAKK-a3-b3	SPD5_CAEEL	SPD5_CAEEL	xlink	intra-protein xl	LUM2_1006877_inj1.16488.16488.3_LUM2_1006877_inj1.16488.16488.3	151	301	150	1779.91	594.312	3	-2.7	2	7	8.26	0.17	0.14	0.17	0.09	0.08	0.03	139	0	22.68	0	SPD5_CAEEL:151:x:SPD5_CAEEL:301		KD
VEHASSEKSEMLER-EISELTK-a8-b1	SPD5_CAEEL	SPD5_CAEEL	xlink	intra-protein xl	LUM2_1006877_inj1.07504.07504.3_LUM2_1006877_inj1.07504.07504.3	896	957	61	2431.19	811.403	3	-1.6	1	7	7.13	0.28	0.03	0.3	0.25	0.05	0.05	372	0	22.65	0	SPD5_CAEEL:896:x:SPD5_CAEEL:957		KE
TKEAENKVEHASSEK-VDGEQETR-a2-b2	SPD5_CAEEL	SPD5_CAEEL	xlink	intra-protein xl	LUM2_1006877_inj1.04028.04028.3_LUM2_1006877_inj1.04028.04028.3	883	799	84	2600.24	867.753	3	1.9	1	5	7.42	0.13	0.16	0.18	0.13	0.05	0.03	218	0	22.64	0	SPD5_CAEEL:799:x:SPD5_CAEEL:883		KD
LQNEVSELK-XRTKEAENK-a4-b4	SPD5_CAEEL	SPD5_CAEEL	xlink	intra-protein xl	LUM2_1006877_inj1.29066.29066.3_LUM2_1006877_inj1.29066.29066.3	708	883	175	2162.09	721.706	3	-3	1	8	8.35	0.25	0.11	0.14	0.06	0.07	0.03	165	0.78	22.62	0	SPD5_CAEEL:708:x:SPD5_CAEEL:883		EK
YSEAKEASQK-DFLHQK-a5-b1	SPD5_CAEEL	SPD5_CAEEL	xlink	intra-protein xl	LUM2_1006877_inj1.22482.22482.3_LUM2_1006877_inj1.22482.22482.3	94	1109	1015	1907.94	636.988	3	2.2	1	8	7.18	0.25	0.1	0.21	0.08	0.13	0.04	269	0.83	22.43	0	SPD5_CAEEL:1109:x:SPD5_CAEEL:94		KD
SFKNSPIVXQKPK-IETSEDNFAR-a3-b2	SPD5_CAEEL	SPD5_CAEEL	xlink	intra-protein xl	LUM2_1006877_inj1.07628.07628.3_LUM2_1006877_inj1.07628.07628.3	498	140	358	2681.36	894.793	3	2.7	1	7	6.24	0.16	0.16	0.19	0.11	0.08	0.03	312	0.65	22.22	0	SPD5_CAEEL:140:x:SPD5_CAEEL:498		KE
SXSQPVLNVEGDKR-LXEEDLLAMQSR-a13-b5	SPD5_CAEEL	SPD5_CAEEL	xlink	intra-protein xl	LUM2_1006877_inj1.14139.14139.4_LUM2_1006877_inj1.14139.14139.4	35	131	96	3007.44	752.867	4	-1	1	13	7.06	0.23	0.02	0.29	0.21	0.08	0.05	365	0	22.2	0	SPD5_CAEEL:131:x:SPD5_CAEEL:35		KD
FTSNSDIVEK-TKITILR-a9-b2	SPD5_CAEEL	SPD5_CAEEL	xlink	intra-protein xl	LUM2_1006877_inj1.10865.10865.3_LUM2_1006877_inj1.10865.10865.3	703	75	628	1964.1	655.706	3	0.8	1	7	7.16	0.27	0.1	0.39	0.33	0.05	0.06	251	0.86	22.2	0	SPD5_CAEEL:703:x:SPD5_CAEEL:75		EK
IATDXGGAVKEIR-ETIGNVINESR-a10-b9	SPD5_CAEEL	SPD5_CAEEL	xlink	intra-protein xl	LUM2_1006877_inj1.11074.11074.3_LUM2_1006877_inj1.11074.11074.3	1193	1103	90	2588.32	863.782	3	-0.5	2	12	6.3	0.37	0	0.37	0.22	0.16	0.07	435	0	22.15	0	SPD5_CAEEL:1103:x:SPD5_CAEEL:1193		KE
QLLHESTXAVDAIVQK-TSNQKCAQPHYTSPTR-a5-b5	SPD5_CAEEL	SPD5_CAEEL	xlink	intra-protein xl	LUM2_1006877_inj1.08250.08250.4_LUM2_1006877_inj1.08250.08250.4	1068	1052	16	3654.8	914.707	4	2.7	1	12	7.15	0.17	0.17	0.23	0.14	0.08	0.04	191	0.75	22.12	0	SPD5_CAEEL:1052:x:SPD5_CAEEL:1068		EK
EAENKVEHASSEK-IVHLETEXEK-a5-b7	SPD5_CAEEL	SPD5_CAEEL	xlink	intra-protein xl	LUM2_1006877_inj1.06542.06542.3_LUM2_1006877_inj1.06542.06542.3	888	909	21	2682.28	895.102	3	1.2	2	11	6.98	0.17	0.05	0.2	0.08	0.12	0.04	342	0	21.95	0	SPD5_CAEEL:888:x:SPD5_CAEEL:909		KE
LGQENVQEKXEQYK-IETSEDNFAR-a9-b2	SPD5_CAEEL	SPD5_CAEEL	xlink	intra-protein xl	LUM2_1006877_inj1.07935.07935.3_LUM2_1006877_inj1.07935.07935.3	121	140	19	2901.35	968.125	3	2.2	1	8	6.38	0.19	0.11	0.19	0.12	0.07	0.03	331	0.71	21.92	0	SPD5_CAEEL:121:x:SPD5_CAEEL:140		KE
QMKEFEAQK-HAXEER-a3-b5	SPD5_CAEEL	SPD5_CAEEL	xlink	intra-protein xl	LUM2_1006877_inj1.04592.04592.3_LUM2_1006877_inj1.04592.04592.3	151	162	11	1906.87	636.63	3	0.1	1	5	7.11	0.27	0.2	0.28	0.14	0.13	0.05	121	0.86	21.78	0	SPD5_CAEEL:151:x:SPD5_CAEEL:162		KE
AKEENSTLK-NELEXAR-a2-b4	SPD5_CAEEL	SPD5_CAEEL	xlink	intra-protein xl	LUM2_1006877_inj1.05248.05248.3_LUM2_1006877_inj1.05248.05248.3	760	717	43	1877.91	626.979	3	-0.2	1	6	6.28	0.23	0.14	0.17	0.06	0.12	0.03	278	0	21.32	0	SPD5_CAEEL:717:x:SPD5_CAEEL:760		KE
EAENKVEHASSEK-VKAENALEEAR-a5-b4	SPD5_CAEEL	SPD5_CAEEL	xlink	intra-protein xl	LUM2_1006877_inj1.06555.06555.4_LUM2_1006877_inj1.06555.06555.4	888	809	79	2667.3	667.834	4	-2.3	1	9	5.46	0.15	0.09	0.32	0.11	0.21	0.06	394	0	21.02	0	SPD5_CAEEL:809:x:SPD5_CAEEL:888		KE
TKEAENKVEHASSEK-IVHLETEMEK-a7-b5	SPD5_CAEEL	SPD5_CAEEL	xlink	intra-protein xl	LUM2_1006877_inj1.06500.06500.3_LUM2_1006877_inj1.06500.06500.3	888	907	19	2895.43	966.152	3	1.4	1	8	6.99	0.14	0.02	0.19	0.11	0.08	0.03	331	0	21	0	SPD5_CAEEL:888:x:SPD5_CAEEL:907		KE
EAENKVEHASSEK-AENALEEAR-a5-b7	SPD5_CAEEL	SPD5_CAEEL	xlink	intra-protein xl	LUM2_1006877_inj1.06438.06438.3_LUM2_1006877_inj1.06438.06438.3	888	814	74	2440.15	814.39	3	0.2	1	8	7.18	0.25	0.04	0.23	0.15	0.07	0.04	242	0	20.54	0	SPD5_CAEEL:814:x:SPD5_CAEEL:888		KE
LGQENVQEKXEQYK-GELQXYQR-a9-b2	SPD5_CAEEL	SPD5_CAEEL	xlink	intra-protein xl	LUM2_1006877_inj1.07732.07732.3_LUM2_1006877_inj1.07732.07732.3	121	82	39	2760.29	921.105	3	2.7	1	7	6.52	0.28	0.06	0.26	0.21	0.05	0.04	289	0.65	20.53	0	SPD5_CAEEL:121:x:SPD5_CAEEL:82		KE
SXSQPVLNVEGDKR-QELDDQSAR-a13-b4	SPD5_CAEEL	SPD5_CAEEL	xlink	intra-protein xl	LUM2_1006877_inj1.07842.07842.3_LUM2_1006877_inj1.07842.07842.3	35	237	202	2617.24	873.423	3	1.8	1	5	7.26	0.19	0.16	0.22	0.19	0.02	0.03	101	0	20.45	0	SPD5_CAEEL:237:x:SPD5_CAEEL:35		KD
VKAENALEEAR-HEENELKK-a8-b7	SPD5_CAEEL	SPD5_CAEEL	xlink	intra-protein xl	LUM2_1006877_inj1.05961.05961.3_LUM2_1006877_inj1.05961.05961.3	813	830	17	2236.14	746.388	3	-2.1	1	9	6.93	0.25	0.01	0.26	0.18	0.08	0.05	282	0	20.11	0	SPD5_CAEEL:813:x:SPD5_CAEEL:830		EK
NSPIVXQKPK-VDGEQETR-a8-b6	SPD5_CAEEL	SPD5_CAEEL	xlink	intra-protein xl	LUM2_1006877_inj1.05935.05935.3_LUM2_1006877_inj1.05935.05935.3	506	803	297	2071.03	691.352	3	-2.4	1	6	6.53	0.18	0.09	0.45	0.42	0.03	0.07	216	0.87	20.06	0	SPD5_CAEEL:506:x:SPD5_CAEEL:803		KE
DQLNYIDDLETK-NSPIVXQKPK-a7-b8	SPD5_CAEEL	SPD5_CAEEL	xlink	intra-protein xl	LUM2_1006877_inj1.13405.13405.4_LUM2_1006877_inj1.13405.13405.4	293	506	213	2604.31	652.085	4	-0.7	1	11	6.63	0.2	0.09	0.32	0.1	0.22	0.06	207	0.78	20.05	0	SPD5_CAEEL:293:x:SPD5_CAEEL:506		DK
NSTFDSSSXLLGGQTSDELK-MEQYKLMEEDLLAXQSR-a18-b5	SPD5_CAEEL	SPD5_CAEEL	xlink	intra-protein xl	LUM2_1006877_inj1.15442.15442.4_LUM2_1006877_inj1.15442.15442.4	350	126	224	4243.92	1061.99	4	-0.7	2	9	5.92	0.17	0.11	0.22	0.07	0.15	0.04	285	0	20.04	0	SPD5_CAEEL:126:x:SPD5_CAEEL:350		EK
EISELTKK-EQQHEYAK-a7-b1	SPD5_CAEEL	SPD5_CAEEL	xlink	intra-protein xl	LUM2_1006877_inj1.05557.05557.3_LUM2_1006877_inj1.05557.05557.3	963	994	31	1959.99	654.338	3	0.2	1	7	6.09	0.25	0.06	0.24	0.17	0.08	0.04	298	0.86	19.79	0	SPD5_CAEEL:963:x:SPD5_CAEEL:994		KE
SFKNSPIVXQKPK-IETSEDNFAR-a3-b6	SPD5_CAEEL	SPD5_CAEEL	xlink	intra-protein xl	LUM2_1006877_inj1.07981.07981.3_LUM2_1006877_inj1.07981.07981.3	498	144	354	2681.34	894.789	3	-1.3	1	10	7.02	0.25	0.06	0.18	0.11	0.07	0.03	194	0	19.67	0	SPD5_CAEEL:144:x:SPD5_CAEEL:498		KD
SXSQPVLNVEGDKR-QELDDQSAR-a13-b5	SPD5_CAEEL	SPD5_CAEEL	xlink	intra-protein xl	LUM2_1006877_inj1.07510.07510.3_LUM2_1006877_inj1.07510.07510.3	35	238	203	2617.24	873.419	3	-2.2	1	8	6.52	0.22	0.02	0.23	0.19	0.04	0.04	296	0.93	19.66	0	SPD5_CAEEL:238:x:SPD5_CAEEL:35		KD
KENDKAR-XTERKK-a2-b5	SPD5_CAEEL	SPD5_CAEEL	xlink	intra-protein xl	LUM2_1006877_inj1.10651.10651.3_LUM2_1006877_inj1.10651.10651.3	305	931	626	1648.88	550.633	3	4.2	1	7	7.14	0.21	0.09	0.42	0.21	0.21	0.08	118	0.91	19.61	0	SPD5_CAEEL:305:x:SPD5_CAEEL:931		EK

## Sheet: (SerPhos) 1006877_inj1
MR_DMTMM_1006877_inj1_intra_pairs_acid_K_SPD5
ID	Protein1	Protein2	Type	XL Type	Spectrum	AbsPos1	AbsPos2	delta AA	Mr	Mz	z	Error_rel[ppm]	nseen	moins	Match Odds	Xcorrx	Xcorrb	TIC	TicA	TicB	WTIC	intsum	deltaS	Id-Score	FDR	uxID	XLChemistry
SQFAELEANLHQVNSK-AKEENSTLK-a5-b2	SPD5_CAEEL	SPD5_CAEEL	xlink	intra-protein xl	LUM2_1006877_inj1.09242.09242.3_LUM2_1006877_inj1.09242.09242.3	772	760	12	2814.41	939.144	3	-2.6	4	12	10.87	0.36	0.29	0.57	0.43	0.13	0.1	1433	0	55.52	0	SPD5_CAEEL:760:x:SPD5_CAEEL:772		EK
SQFAELEANLHQVNSK-AKEENSTLK-a7-b2	SPD5_CAEEL	SPD5_CAEEL	xlink	intra-protein xl	LUM2_1006877_inj1.08609.08609.3_LUM2_1006877_inj1.08609.08609.3	774	760	14	2814.41	939.144	3	-1.7	3	13	10.69	0.37	0.23	0.58	0.43	0.14	0.1	1177	0	49.3	0	SPD5_CAEEL:760:x:SPD5_CAEEL:774		EK
MFEDLEVSEATLQK-AKEENSTLK-a3-b2	SPD5_CAEEL	SPD5_CAEEL	xlink	intra-protein xl	LUM2_1006877_inj1.11986.11986.3_LUM2_1006877_inj1.11986.11986.3	747	760	13	2639.3	880.774	3	-1	1	8	9.24	0.29	0.34	0.64	0.55	0.09	0.1	998	0	45.5	0	SPD5_CAEEL:747:x:SPD5_CAEEL:760		EK
DALEHELK-IEKLQLEK-a6-b3	SPD5_CAEEL	SPD5_CAEEL	xlink	intra-protein xl	LUM2_1006877_inj1.09462.09462.3_LUM2_1006877_inj1.09462.09462.3	1023	1012	11	1935.07	646.03	3	-1	1	12	10.1	0.42	0.18	0.4	0.24	0.16	0.07	1056	0.94	44.75	0	SPD5_CAEEL:1012:x:SPD5_CAEEL:1023		EK
MFEDLEVSEATLQK-AKEENSTLK-a6-b2	SPD5_CAEEL	SPD5_CAEEL	xlink	intra-protein xl	LUM2_1006877_inj1.11957.11957.4_LUM2_1006877_inj1.11957.11957.4	750	760	10	2639.3	660.832	4	-1	3	10	9.21	0.21	0.34	0.47	0.35	0.12	0.08	937	0	43.82	0	SPD5_CAEEL:750:x:SPD5_CAEEL:760		EK
INDLEAK-TKITILR-a5-b2	SPD5_CAEEL	SPD5_CAEEL	xlink	intra-protein xl	LUM2_1006877_inj1.09898.09898.3_LUM2_1006877_inj1.09898.09898.3	212	75	137	1626.97	543.33	3	-0.3	1	13	11.5	0.36	0.37	0.53	0.27	0.26	0.1	589	0.66	43.22	0	SPD5_CAEEL:212:x:SPD5_CAEEL:75		EK
VKAENALEEAR-LQNEVSELK-a2-b4	SPD5_CAEEL	SPD5_CAEEL	xlink	intra-protein xl	LUM2_1006877_inj1.08339.08339.3_LUM2_1006877_inj1.08339.08339.3	807	708	99	2269.2	757.406	3	2	1	14	11.16	0.26	0.28	0.41	0.21	0.2	0.08	717	0.8	42.56	0	SPD5_CAEEL:708:x:SPD5_CAEEL:807		KE
IETSEDNFAR-QMKEFEAQK-a6-b3	SPD5_CAEEL	SPD5_CAEEL	xlink	intra-protein xl	LUM2_1006877_inj1.07814.07814.4_LUM2_1006877_inj1.07814.07814.4	144	151	7	2300.08	576.028	4	2	1	17	11.44	0.3	0.41	0.49	0.18	0.31	0.09	462	0	41.45	0	SPD5_CAEEL:144:x:SPD5_CAEEL:151		DK
LSDVQINTNR-DVNEKIEK-a3-b5	SPD5_CAEEL	SPD5_CAEEL	xlink	intra-protein xl	LUM2_1006877_inj1.08208.08208.3_LUM2_1006877_inj1.08208.08208.3	737	1009	272	2114.09	705.706	3	-0.9	1	10	9.99	0.3	0.23	0.38	0.26	0.12	0.07	798	0.59	40.57	0	SPD5_CAEEL:1009:x:SPD5_CAEEL:737		DK
VDGEQETR-LNEAKK-a2-b5	SPD5_CAEEL	SPD5_CAEEL	xlink	intra-protein xl	LUM2_1006877_inj1.03568.03568.3_LUM2_1006877_inj1.03568.03568.3	799	844	45	1615.81	539.613	3	-1.3	1	9	10.61	0.32	0.31	0.37	0.22	0.15	0.07	605	0.88	40.09	0	SPD5_CAEEL:799:x:SPD5_CAEEL:844		DK
LADSENVR-TKITILR-a3-b2	SPD5_CAEEL	SPD5_CAEEL	xlink	intra-protein xl	LUM2_1006877_inj1.08359.08359.3_LUM2_1006877_inj1.08359.08359.3	245	75	170	1727.99	577.004	3	0.3	1	11	10.66	0.25	0.25	0.45	0.26	0.19	0.08	635	0.7	39.52	0	SPD5_CAEEL:245:x:SPD5_CAEEL:75		DK
LGQENVQEK-TKITILR-a4-b2	SPD5_CAEEL	SPD5_CAEEL	xlink	intra-protein xl	LUM2_1006877_inj1.08673.08673.4_LUM2_1006877_inj1.08673.08673.4	116	75	41	1869.07	468.275	4	-0.6	2	13	10.67	0.17	0.44	0.39	0.12	0.27	0.07	398	0.73	39	0	SPD5_CAEEL:116:x:SPD5_CAEEL:75		EK
AENALEEAR-AKEENSTLK-a2-b2	SPD5_CAEEL	SPD5_CAEEL	xlink	intra-protein xl	LUM2_1006877_inj1.06311.06311.3_LUM2_1006877_inj1.06311.06311.3	809	760	49	2002	668.34	3	-0.1	1	12	10.71	0.33	0.26	0.45	0.29	0.16	0.08	573	0	38.81	0	SPD5_CAEEL:760:x:SPD5_CAEEL:809		EK
LSDVQINTNR-KSDEFLK-a3-b1	SPD5_CAEEL	SPD5_CAEEL	xlink	intra-protein xl	LUM2_1006877_inj1.08720.08720.3_LUM2_1006877_inj1.08720.08720.3	737	845	108	2006.04	669.689	3	-0.5	1	10	9.51	0.31	0.21	0.37	0.28	0.09	0.06	769	0.94	38.75	0	SPD5_CAEEL:737:x:SPD5_CAEEL:845		DK
IETSEDNFAR-TKITILR-a5-b2	SPD5_CAEEL	SPD5_CAEEL	xlink	intra-protein xl	LUM2_1006877_inj1.10698.10698.3_LUM2_1006877_inj1.10698.10698.3	143	75	68	2006.08	669.701	3	-0.7	1	12	11.36	0.34	0.31	0.61	0.47	0.13	0.1	415	0.61	38.67	0	SPD5_CAEEL:143:x:SPD5_CAEEL:75		EK
LNEAKK-SDEFLK-a5-b3	SPD5_CAEEL	SPD5_CAEEL	xlink	intra-protein xl	LUM2_1006877_inj1.06738.06738.3_LUM2_1006877_inj1.06738.06738.3	844	848	4	1420.75	474.592	3	-1.8	1	10	11.34	0.3	0.34	0.49	0.37	0.12	0.09	370	0.85	38.23	0	SPD5_CAEEL:844:x:SPD5_CAEEL:848		KE
GTLDDILK-KINDLEAK-a4-b1	SPD5_CAEEL	SPD5_CAEEL	xlink	intra-protein xl	LUM2_1006877_inj1.12134.12134.3_LUM2_1006877_inj1.12134.12134.3	187	207	20	1784.99	596.004	3	-0.4	1	13	11.14	0.27	0.31	0.34	0.15	0.18	0.06	431	0	37.76	0	SPD5_CAEEL:187:x:SPD5_CAEEL:207		DK
QELDDQSAR-TKITILR-a4-b2	SPD5_CAEEL	SPD5_CAEEL	xlink	intra-protein xl	LUM2_1006877_inj1.08640.08640.4_LUM2_1006877_inj1.08640.08640.4	237	75	162	1886.02	472.514	4	0.4	1	13	10.73	0.22	0.51	0.25	0.1	0.14	0.05	246	0.57	37.68	0	SPD5_CAEEL:237:x:SPD5_CAEEL:75		DK
VKAENALEEAR-CELNEALAR-a2-b2	SPD5_CAEEL	SPD5_CAEEL	xlink	intra-protein xl	LUM2_1006877_inj1.09219.09219.4_LUM2_1006877_inj1.09219.09219.4	807	790	17	2285.14	572.293	4	-1.9	1	14	10.92	0.21	0.38	0.38	0.29	0.09	0.07	349	0.66	37.29	0	SPD5_CAEEL:790:x:SPD5_CAEEL:807		KE
VKAENALEEAR-AKEENSTLK-a9-b2	SPD5_CAEEL	SPD5_CAEEL	xlink	intra-protein xl	LUM2_1006877_inj1.06551.06551.4_LUM2_1006877_inj1.06551.06551.4	814	760	54	2229.16	558.297	4	-0.7	2	13	9.55	0.18	0.22	0.41	0.23	0.19	0.07	668	0	37.03	0	SPD5_CAEEL:760:x:SPD5_CAEEL:814		EK
KINDLEAK-LLSEIDK-a1-b4	SPD5_CAEEL	SPD5_CAEEL	xlink	intra-protein xl	LUM2_1006877_inj1.08478.08478.3_LUM2_1006877_inj1.08478.08478.3	207	218	11	1727.97	576.997	3	-0.1	1	13	10.84	0.35	0.24	0.56	0.22	0.33	0.1	454	0	36.92	0	SPD5_CAEEL:207:x:SPD5_CAEEL:218		KE
DALEHELK-DVNEKIEK-a6-b5	SPD5_CAEEL	SPD5_CAEEL	xlink	intra-protein xl	LUM2_1006877_inj1.07515.07515.3_LUM2_1006877_inj1.07515.07515.3	1023	1009	14	1908.98	637.334	3	0.1	2	13	9.8	0.35	0.09	0.53	0.28	0.25	0.1	753	0	36.88	0	SPD5_CAEEL:1009:x:SPD5_CAEEL:1023		EK
GELQMYQR-EASQKR-a2-b5	SPD5_CAEEL	SPD5_CAEEL	xlink	intra-protein xl	LUM2_1006877_inj1.05921.05921.3_LUM2_1006877_inj1.05921.05921.3	82	99	17	1722.85	575.29	3	-0.9	2	8	9.08	0.32	0.34	0.34	0.25	0.08	0.06	570	0.63	36.87	0	SPD5_CAEEL:82:x:SPD5_CAEEL:99		EK
LADAKK-LEHEIR-a5-b2	SPD5_CAEEL	SPD5_CAEEL	xlink	intra-protein xl	LUM2_1006877_inj1.04654.04654.3_LUM2_1006877_inj1.04654.04654.3	303	324	21	1421.8	474.94	3	-2.7	1	11	10.19	0.31	0.33	0.44	0.13	0.3	0.08	441	0	36.85	0	SPD5_CAEEL:303:x:SPD5_CAEEL:324		KE
LGQENVQEK-TKITILR-a8-b2	SPD5_CAEEL	SPD5_CAEEL	xlink	intra-protein xl	LUM2_1006877_inj1.08672.08672.3_LUM2_1006877_inj1.08672.08672.3	120	75	45	1869.07	624.031	3	0.6	1	8	9.77	0.35	0.24	0.41	0.3	0.11	0.07	593	0.66	36.82	0	SPD5_CAEEL:120:x:SPD5_CAEEL:75		EK
NELEMAR-LNEAKK-a2-b5	SPD5_CAEEL	SPD5_CAEEL	xlink	intra-protein xl	LUM2_1006877_inj1.06306.06306.3_LUM2_1006877_inj1.06306.06306.3	715	844	129	1544.8	515.941	3	1	1	11	10.56	0.27	0.31	0.42	0.32	0.1	0.07	411	0.89	36.47	0	SPD5_CAEEL:715:x:SPD5_CAEEL:844		EK
YSEAKEASQK-EFEAQK-a5-b3	SPD5_CAEEL	SPD5_CAEEL	xlink	intra-protein xl	LUM2_1006877_inj1.04722.04722.3_LUM2_1006877_inj1.04722.04722.3	94	154	60	1871.89	624.97	3	-1.2	3	8	10.66	0.24	0.38	0.33	0.21	0.12	0.06	304	0.85	35.96	0	SPD5_CAEEL:154:x:SPD5_CAEEL:94		KE
LNEAKK-SDEFLK-a5-b2	SPD5_CAEEL	SPD5_CAEEL	xlink	intra-protein xl	LUM2_1006877_inj1.07123.07123.3_LUM2_1006877_inj1.07123.07123.3	844	847	3	1420.75	474.592	3	-2.3	3	9	10.36	0.24	0.39	0.35	0.24	0.11	0.06	318	0.84	35.93	0	SPD5_CAEEL:844:x:SPD5_CAEEL:847		KD
VKAENALEEAR-CELNEALAR-a2-b5	SPD5_CAEEL	SPD5_CAEEL	xlink	intra-protein xl	LUM2_1006877_inj1.09025.09025.3_LUM2_1006877_inj1.09025.09025.3	807	793	14	2285.14	762.721	3	-1.2	1	15	11.24	0.28	0.28	0.34	0.19	0.14	0.06	344	0	35.86	0	SPD5_CAEEL:793:x:SPD5_CAEEL:807		KE
TKITILR-LEHEIR-a2-b2	SPD5_CAEEL	SPD5_CAEEL	xlink	intra-protein xl	LUM2_1006877_inj1.07809.07809.3_LUM2_1006877_inj1.07809.07809.3	75	324	249	1620.96	541.329	3	-2.1	1	11	10.7	0.26	0.26	0.27	0.14	0.13	0.05	421	0	35.56	0	SPD5_CAEEL:324:x:SPD5_CAEEL:75		KE
QELDDQSAR-TKITILR-a2-b2	SPD5_CAEEL	SPD5_CAEEL	xlink	intra-protein xl	LUM2_1006877_inj1.08937.08937.4_LUM2_1006877_inj1.08937.08937.4	235	75	160	1886.02	472.514	4	1.2	1	13	9.17	0.16	0.49	0.36	0.07	0.28	0.07	320	0	35.48	0	SPD5_CAEEL:235:x:SPD5_CAEEL:75		EK
LMEEDLLAMQSR-TKITILR-a5-b2	SPD5_CAEEL	SPD5_CAEEL	xlink	intra-protein xl	LUM2_1006877_inj1.17379.17379.3_LUM2_1006877_inj1.17379.17379.3	131	75	56	2260.23	754.419	3	2.2	1	6	8.46	0.26	0.28	0.3	0.25	0.05	0.05	617	0.48	35.12	0	SPD5_CAEEL:131:x:SPD5_CAEEL:75		DK
LADSENVR-LADAKK-a5-b5	SPD5_CAEEL	SPD5_CAEEL	xlink	intra-protein xl	LUM2_1006877_inj1.04956.04956.3_LUM2_1006877_inj1.04956.04956.3	247	303	56	1528.82	510.615	3	-0.2	1	12	11.51	0.42	0.3	0.61	0.31	0.3	0.11	181	0.82	34.95	0	SPD5_CAEEL:247:x:SPD5_CAEEL:303		EK
AKEENSTLK-VDGEQETR-a2-b6	SPD5_CAEEL	SPD5_CAEEL	xlink	intra-protein xl	LUM2_1006877_inj1.04284.04284.3_LUM2_1006877_inj1.04284.04284.3	760	803	43	1932.93	645.32	3	-1.8	1	9	8.91	0.26	0.24	0.39	0.1	0.29	0.07	594	0	34.92	0	SPD5_CAEEL:760:x:SPD5_CAEEL:803		KE
LQNEVSELK-LNEAKK-a4-b5	SPD5_CAEEL	SPD5_CAEEL	xlink	intra-protein xl	LUM2_1006877_inj1.06872.06872.3_LUM2_1006877_inj1.06872.06872.3	708	844	136	1741.95	581.659	3	-1.5	1	9	10.61	0.4	0.29	0.54	0.37	0.17	0.1	299	0.94	34.81	0	SPD5_CAEEL:708:x:SPD5_CAEEL:844		EK
IETSEDNFAR-YSEAKEASQK-a2-b5	SPD5_CAEEL	SPD5_CAEEL	xlink	intra-protein xl	LUM2_1006877_inj1.06782.06782.3_LUM2_1006877_inj1.06782.06782.3	140	94	46	2302.07	768.366	3	1.5	1	12	9.65	0.3	0.21	0.46	0.29	0.17	0.08	523	0	34.81	0	SPD5_CAEEL:140:x:SPD5_CAEEL:94		EK
MFEDLEVSEATLQK-AKEENSTLK-a9-b2	SPD5_CAEEL	SPD5_CAEEL	xlink	intra-protein xl	LUM2_1006877_inj1.12269.12269.3_LUM2_1006877_inj1.12269.12269.3	753	760	7	2639.3	880.774	3	-0.6	1	7	8.61	0.39	0.26	0.65	0.59	0.06	0.1	543	0.86	34.67	0	SPD5_CAEEL:753:x:SPD5_CAEEL:760		EK
SELSTALEEEK-LNEAKK-a2-b5	SPD5_CAEEL	SPD5_CAEEL	xlink	intra-protein xl	LUM2_1006877_inj1.07457.07457.3_LUM2_1006877_inj1.07457.07457.3	853	844	9	1917.99	640.338	3	0	1	8	9.75	0.27	0.29	0.42	0.35	0.07	0.07	426	0	34.52	0	SPD5_CAEEL:844:x:SPD5_CAEEL:853		EK
KKEIELAK-EISELTK-a2-b1	SPD5_CAEEL	SPD5_CAEEL	xlink	intra-protein xl	LUM2_1006877_inj1.07385.07385.4_LUM2_1006877_inj1.07385.07385.4	932	957	25	1758.01	440.511	4	-1	1	13	10.53	0.14	0.48	0.26	0.09	0.17	0.05	129	0	34.2	0	SPD5_CAEEL:932:x:SPD5_CAEEL:957		KE
LADSENVR-TKITILR-a5-b2	SPD5_CAEEL	SPD5_CAEEL	xlink	intra-protein xl	LUM2_1006877_inj1.08828.08828.4_LUM2_1006877_inj1.08828.08828.4	247	75	172	1727.99	433.005	4	0.1	2	9	9.2	0.16	0.36	0.39	0.14	0.25	0.07	392	0.87	34.16	0	SPD5_CAEEL:247:x:SPD5_CAEEL:75		EK
IETSEDNFAR-TKITILR-a2-b2	SPD5_CAEEL	SPD5_CAEEL	xlink	intra-protein xl	LUM2_1006877_inj1.10417.10417.3_LUM2_1006877_inj1.10417.10417.3	140	75	65	2006.08	669.7	3	-1.6	2	7	9.26	0.26	0.31	0.39	0.28	0.11	0.07	436	0.53	34.15	0	SPD5_CAEEL:140:x:SPD5_CAEEL:75		EK
IETSEDNFAR-QMKEFEAQK-a5-b3	SPD5_CAEEL	SPD5_CAEEL	xlink	intra-protein xl	LUM2_1006877_inj1.07789.07789.3_LUM2_1006877_inj1.07789.07789.3	143	151	8	2300.07	767.698	3	-1.2	1	15	11.02	0.36	0.24	0.45	0.14	0.31	0.08	289	0	33.98	0	SPD5_CAEEL:143:x:SPD5_CAEEL:151		EK
DQLNYIDDLETK-LADAKKENDK-a10-b5	SPD5_CAEEL	SPD5_CAEEL	xlink	intra-protein xl	LUM2_1006877_inj1.09549.09549.3_LUM2_1006877_inj1.09549.09549.3	296	303	7	2578.27	860.432	3	-1.7	1	12	9.21	0.38	0.15	0.54	0.4	0.14	0.09	557	0	33.57	0	SPD5_CAEEL:296:x:SPD5_CAEEL:303		EK
IETSEDNFAR-QMKEFEAQK-a2-b3	SPD5_CAEEL	SPD5_CAEEL	xlink	intra-protein xl	LUM2_1006877_inj1.07557.07557.4_LUM2_1006877_inj1.07557.07557.4	140	151	11	2300.07	576.026	4	-1	3	15	11.06	0.24	0.34	0.29	0.16	0.13	0.05	170	0	33.36	0	SPD5_CAEEL:140:x:SPD5_CAEEL:151		EK
DQLNYIDDLETK-TKITILR-a10-b2	SPD5_CAEEL	SPD5_CAEEL	xlink	intra-protein xl	LUM2_1006877_inj1.18303.18303.4_LUM2_1006877_inj1.18303.18303.4	296	75	221	2291.24	573.817	4	-0.8	1	14	10.75	0.24	0.24	0.43	0.31	0.12	0.07	299	0.68	33.19	0	SPD5_CAEEL:296:x:SPD5_CAEEL:75		EK
AKEENSTLK-LADSENVR-a2-b5	SPD5_CAEEL	SPD5_CAEEL	xlink	intra-protein xl	LUM2_1006877_inj1.05353.05353.3_LUM2_1006877_inj1.05353.05353.3	760	247	513	1902.96	635.329	3	-0.6	1	13	10.53	0.37	0.2	0.47	0.13	0.34	0.09	326	0	32.94	0	SPD5_CAEEL:247:x:SPD5_CAEEL:760		KE
KKEIELAK-VDGEQETR-a2-b2	SPD5_CAEEL	SPD5_CAEEL	xlink	intra-protein xl	LUM2_1006877_inj1.05127.05127.3_LUM2_1006877_inj1.05127.05127.3	932	799	133	1872	625.007	3	0.6	1	9	9.29	0.31	0.21	0.48	0.09	0.39	0.09	452	0	32.75	0	SPD5_CAEEL:799:x:SPD5_CAEEL:932		KD
TKEAENKVEHASSEK-SEMLER-a2-b2	SPD5_CAEEL	SPD5_CAEEL	xlink	intra-protein xl	LUM2_1006877_inj1.05189.05189.4_LUM2_1006877_inj1.05189.05189.4	883	898	15	2431.16	608.798	4	-1.3	1	6	7.84	0.21	0.3	0.3	0.21	0.09	0.05	519	0	32.5	0	SPD5_CAEEL:883:x:SPD5_CAEEL:898		KE
EDFENAAIVGLER-DVNEKIEK-a4-b5	SPD5_CAEEL	SPD5_CAEEL	xlink	intra-protein xl	LUM2_1006877_inj1.14986.14986.3_LUM2_1006877_inj1.14986.14986.3	944	1009	65	2417.21	806.743	3	-0.4	1	7	8.71	0.25	0.15	0.3	0.24	0.06	0.05	603	0	32.39	0	SPD5_CAEEL:1009:x:SPD5_CAEEL:944		EK
LLSEIDK-TKITILR-a4-b2	SPD5_CAEEL	SPD5_CAEEL	xlink	intra-protein xl	LUM2_1006877_inj1.12559.12559.4_LUM2_1006877_inj1.12559.12559.4	218	75	143	1642	411.509	4	0	1	6	8.18	0.17	0.48	0.28	0.05	0.22	0.05	252	0	32.01	0	SPD5_CAEEL:218:x:SPD5_CAEEL:75		EK
LSTSEIAADYCSTK-KKEIELAK-a9-b2	SPD5_CAEEL	SPD5_CAEEL	xlink	intra-protein xl	LUM2_1006877_inj1.09605.09605.3_LUM2_1006877_inj1.09605.09605.3	921	932	11	2484.28	829.1	3	-0.9	2	9	7.15	0.29	0.04	0.47	0.32	0.15	0.08	843	0	31.86	0	SPD5_CAEEL:921:x:SPD5_CAEEL:932		DK
KKEIELAK-VDGEQETR-a2-b4	SPD5_CAEEL	SPD5_CAEEL	xlink	intra-protein xl	LUM2_1006877_inj1.05340.05340.3_LUM2_1006877_inj1.05340.05340.3	932	801	131	1871.99	625.006	3	0.1	2	8	8.73	0.39	0.14	0.35	0.12	0.22	0.06	535	0	31.53	0	SPD5_CAEEL:801:x:SPD5_CAEEL:932		KE
AKEENSTLK-VDGEQETR-a2-b2	SPD5_CAEEL	SPD5_CAEEL	xlink	intra-protein xl	LUM2_1006877_inj1.04079.04079.3_LUM2_1006877_inj1.04079.04079.3	760	799	39	1932.94	645.321	3	0.1	1	9	9.05	0.27	0.16	0.27	0.09	0.18	0.05	484	0	31.37	0	SPD5_CAEEL:760:x:SPD5_CAEEL:799		KD
QELDDQSAR-KINDLEAK-a2-b1	SPD5_CAEEL	SPD5_CAEEL	xlink	intra-protein xl	LUM2_1006877_inj1.07242.07242.4_LUM2_1006877_inj1.07242.07242.4	235	207	28	1971.98	494.004	4	-1.7	1	12	9.48	0.17	0.34	0.21	0.1	0.11	0.04	227	0	31.01	0	SPD5_CAEEL:207:x:SPD5_CAEEL:235		EK
KINDLEAK-KENDKAR-a6-b5	SPD5_CAEEL	SPD5_CAEEL	xlink	intra-protein xl	LUM2_1006877_inj1.03609.03609.3_LUM2_1006877_inj1.03609.03609.3	212	308	96	1770.96	591.327	3	-0.5	1	10	9.02	0.24	0.23	0.34	0.19	0.15	0.06	379	0	30.96	0	SPD5_CAEEL:212:x:SPD5_CAEEL:308		EK
VDGEQETR-KSDEFLK-a4-b1	SPD5_CAEEL	SPD5_CAEEL	xlink	intra-protein xl	LUM2_1006877_inj1.06888.06888.3_LUM2_1006877_inj1.06888.06888.3	801	845	44	1779.86	594.296	3	0.1	1	9	8.61	0.35	0.17	0.4	0.31	0.09	0.07	441	0	30.42	0	SPD5_CAEEL:801:x:SPD5_CAEEL:845		EK
SQFAELEANLHQVNSK-LNEAKK-a7-b5	SPD5_CAEEL	SPD5_CAEEL	xlink	intra-protein xl	LUM2_1006877_inj1.08544.08544.4_LUM2_1006877_inj1.08544.08544.4	774	844	70	2497.29	625.33	4	-1.5	1	9	10.06	0.22	0.2	0.64	0.56	0.08	0.1	251	0.61	30.41	0	SPD5_CAEEL:774:x:SPD5_CAEEL:844		EK
VKAENALEEAR-EISELTK-a2-b1	SPD5_CAEEL	SPD5_CAEEL	xlink	intra-protein xl	LUM2_1006877_inj1.08067.08067.3_LUM2_1006877_inj1.08067.08067.3	807	957	150	2029.07	677.363	3	-1.1	1	6	8.48	0.21	0.3	0.53	0.31	0.22	0.1	290	0.69	30.04	0	SPD5_CAEEL:807:x:SPD5_CAEEL:957		KE
VAELEDHIQQLR-LADAKK-a5-b5	SPD5_CAEEL	SPD5_CAEEL	xlink	intra-protein xl	LUM2_1006877_inj1.07992.07992.3_LUM2_1006877_inj1.07992.07992.3	226	303	77	2076.14	693.053	3	1	1	10	10.19	0.32	0.2	0.32	0.18	0.14	0.06	215	0	29.77	0	SPD5_CAEEL:226:x:SPD5_CAEEL:303		EK
AENALEEAR-HEENELKK-a2-b7	SPD5_CAEEL	SPD5_CAEEL	xlink	intra-protein xl	LUM2_1006877_inj1.05857.05857.3_LUM2_1006877_inj1.05857.05857.3	809	830	21	2008.98	670.669	3	1.4	1	10	8.51	0.23	0.14	0.28	0.15	0.13	0.05	466	0	29.4	0	SPD5_CAEEL:809:x:SPD5_CAEEL:830		EK
AENALEEAR-LNEAKK-a7-b5	SPD5_CAEEL	SPD5_CAEEL	xlink	intra-protein xl	LUM2_1006877_inj1.05651.05651.4_LUM2_1006877_inj1.05651.05651.4	814	844	30	1684.87	422.226	4	-1.4	1	8	9.4	0.25	0.28	0.31	0.26	0.05	0.05	188	0.77	29.25	0	SPD5_CAEEL:814:x:SPD5_CAEEL:844		EK
LNEAKKSDEFLK-VKAENALEEAR-a5-b4	SPD5_CAEEL	SPD5_CAEEL	xlink	intra-protein xl	LUM2_1006877_inj1.07568.07568.3_LUM2_1006877_inj1.07568.07568.3	844	809	35	2631.39	878.136	3	-0.5	1	11	7.49	0.25	0.03	0.33	0.18	0.15	0.06	691	0	29.16	0	SPD5_CAEEL:809:x:SPD5_CAEEL:844		KE
KSDEFLK-SDEFLK-a1-b2	SPD5_CAEEL	SPD5_CAEEL	xlink	intra-protein xl	LUM2_1006877_inj1.09264.09264.3_LUM2_1006877_inj1.09264.09264.3	845	847	2	1584.8	529.275	3	-2.1	1	9	10.64	0.28	0.25	0.14	0.08	0.06	0.03	102	0	29.14	0	SPD5_CAEEL:845:x:SPD5_CAEEL:847		KD
IETSEDNFAR-EASQKR-a5-b5	SPD5_CAEEL	SPD5_CAEEL	xlink	intra-protein xl	LUM2_1006877_inj1.05468.05468.3_LUM2_1006877_inj1.05468.05468.3	143	99	44	1879.9	627.641	3	-1	1	6	8.88	0.27	0.23	0.27	0.18	0.08	0.05	304	0	29.1	0	SPD5_CAEEL:143:x:SPD5_CAEEL:99		EK
DQLNYIDDLETK-LADAKK-a8-b5	SPD5_CAEEL	SPD5_CAEEL	xlink	intra-protein xl	LUM2_1006877_inj1.12609.12609.3_LUM2_1006877_inj1.12609.12609.3	294	303	9	2092.07	698.364	3	-0.5	1	7	8.96	0.35	0.14	0.37	0.35	0.03	0.05	377	0	29.03	0	SPD5_CAEEL:294:x:SPD5_CAEEL:303		DK
QELDDQSAR-ENDKAR-a2-b4	SPD5_CAEEL	SPD5_CAEEL	xlink	intra-protein xl	LUM2_1006877_inj1.03942.03942.3_LUM2_1006877_inj1.03942.03942.3	235	308	73	1773.83	592.283	3	1	1	8	9.18	0.25	0.34	0.25	0.16	0.09	0.04	130	0	28.81	0	SPD5_CAEEL:235:x:SPD5_CAEEL:308		EK
ISKEISELTK-EISELTK-a3-b1	SPD5_CAEEL	SPD5_CAEEL	xlink	intra-protein xl	LUM2_1006877_inj1.09961.09961.3_LUM2_1006877_inj1.09961.09961.3	956	957	1	1947.08	650.033	3	-1	1	10	10.72	0.18	0.19	0.21	0.13	0.08	0.04	132	0	28.54	0	SPD5_CAEEL:956:x:SPD5_CAEEL:957		KE
LADSENVR-KENDKAR-a5-b5	SPD5_CAEEL	SPD5_CAEEL	xlink	intra-protein xl	LUM2_1006877_inj1.03592.03592.3_LUM2_1006877_inj1.03592.03592.3	247	308	61	1743.88	582.303	3	-1	1	7	7.53	0.3	0.04	0.34	0.16	0.19	0.06	627	0.92	28.43	0	SPD5_CAEEL:247:x:SPD5_CAEEL:308		EK
TKEAENKVEHASSEK-EISELTK-a7-b1	SPD5_CAEEL	SPD5_CAEEL	xlink	intra-protein xl	LUM2_1006877_inj1.05939.05939.3_LUM2_1006877_inj1.05939.05939.3	888	957	69	2486.25	829.758	3	0.7	1	11	8.46	0.28	0.12	0.36	0.26	0.11	0.06	419	0	28.2	0	SPD5_CAEEL:888:x:SPD5_CAEEL:957		KE
LSTSEIAADYCSTK-KKEIELAK-a5-b2	SPD5_CAEEL	SPD5_CAEEL	xlink	intra-protein xl	LUM2_1006877_inj1.08620.08620.3_LUM2_1006877_inj1.08620.08620.3	917	932	15	2484.28	829.1	3	-0.1	1	7	7.94	0.29	0.18	0.4	0.31	0.08	0.07	387	0	28.11	0	SPD5_CAEEL:917:x:SPD5_CAEEL:932		EK
SELSTALEEEK-KTLKAK-a8-b4	SPD5_CAEEL	SPD5_CAEEL	xlink	intra-protein xl	LUM2_1006877_inj1.07452.07452.3_LUM2_1006877_inj1.07452.07452.3	859	967	108	1904.05	635.69	3	-0.8	1	10	7.57	0.32	0.1	0.36	0.25	0.12	0.07	511	0	28	0	SPD5_CAEEL:859:x:SPD5_CAEEL:967		EK
TITDMGMR-LNEAKK-a4-b5	SPD5_CAEEL	SPD5_CAEEL	xlink	intra-protein xl	LUM2_1006877_inj1.06880.06880.3_LUM2_1006877_inj1.06880.06880.3	835	844	9	1606.82	536.613	3	-1.5	1	9	9.29	0.28	0.16	0.36	0.25	0.11	0.06	252	0.4	27.89	0	SPD5_CAEEL:835:x:SPD5_CAEEL:844		DK
DATQSFLSQKSFK-LADSENVR-a10-b5	SPD5_CAEEL	SPD5_CAEEL	xlink	intra-protein xl	LUM2_1006877_inj1.11434.11434.3_LUM2_1006877_inj1.11434.11434.3	495	247	248	2370.18	791.069	3	1	1	8	7.39	0.4	0.12	0.37	0.33	0.04	0.06	491	0.94	27.67	0	SPD5_CAEEL:247:x:SPD5_CAEEL:495		KE
AKEENSTLK-AKEENSTLK-a2-b3	SPD5_CAEEL	SPD5_CAEEL	xlink	intra-protein xl	LUM2_1006877_inj1.03889.03889.3_LUM2_1006877_inj1.03889.03889.3	760	761	1	2019.05	674.024	3	-0.1	1	12	8.61	0.21	0.1	0.29	0.13	0.16	0.05	399	0	27.56	0	SPD5_CAEEL:760:x:SPD5_CAEEL:761		KE
SELSTALEEEKK-TKITILR-a2-b2	SPD5_CAEEL	SPD5_CAEEL	xlink	intra-protein xl	LUM2_1006877_inj1.10473.10473.3_LUM2_1006877_inj1.10473.10473.3	853	75	778	2188.23	730.418	3	-0.8	1	7	7.71	0.24	0.14	0.27	0.16	0.1	0.05	436	0.79	27.31	0	SPD5_CAEEL:75:x:SPD5_CAEEL:853		EK
LNEAKKSDEFLK-AENALEEAR-a6-b7	SPD5_CAEEL	SPD5_CAEEL	xlink	intra-protein xl	LUM2_1006877_inj1.07617.07617.4_LUM2_1006877_inj1.07617.07617.4	845	814	31	2404.22	602.063	4	-0.4	1	12	8.7	0.21	0.15	0.61	0.04	0.57	0.13	255	0	27.05	0	SPD5_CAEEL:814:x:SPD5_CAEEL:845		KE
TKITILR-EFEAQK-a2-b1	SPD5_CAEEL	SPD5_CAEEL	xlink	intra-protein xl	LUM2_1006877_inj1.08762.08762.3_LUM2_1006877_inj1.08762.08762.3	75	152	77	1575.9	526.306	3	-1.6	1	7	8.02	0.21	0.34	0.25	0.15	0.1	0.05	161	0.87	27.03	0	SPD5_CAEEL:152:x:SPD5_CAEEL:75		KE
LQLEKDALEHELK-EISELTK-a5-b4	SPD5_CAEEL	SPD5_CAEEL	xlink	intra-protein xl	LUM2_1006877_inj1.13007.13007.3_LUM2_1006877_inj1.13007.13007.3	1017	960	57	2365.28	789.435	3	3.5	1	7	8.32	0.19	0.11	0.22	0.15	0.07	0.04	393	0	26.86	0	SPD5_CAEEL:1017:x:SPD5_CAEEL:960		KE
HEENELK-IKTEIGK-a5-b2	SPD5_CAEEL	SPD5_CAEEL	xlink	intra-protein xl	LUM2_1006877_inj1.07872.07872.3_LUM2_1006877_inj1.07872.07872.3	828	1178	350	1666.89	556.637	3	-1.3	1	7	8.21	0.19	0.31	0.45	0.23	0.22	0.08	128	0	26.65	0	SPD5_CAEEL:1178:x:SPD5_CAEEL:828		EK
KKEIELAK-EISELTK-a1-b4	SPD5_CAEEL	SPD5_CAEEL	xlink	intra-protein xl	LUM2_1006877_inj1.07394.07394.3_LUM2_1006877_inj1.07394.07394.3	931	960	29	1758.01	587.011	3	-1.6	1	9	9.1	0.27	0.22	0.23	0.12	0.11	0.04	144	0.91	26.36	0	SPD5_CAEEL:931:x:SPD5_CAEEL:960		KE
YSEAKEASQK-KINDLEAK-a5-b6	SPD5_CAEEL	SPD5_CAEEL	xlink	intra-protein xl	LUM2_1006877_inj1.05083.05083.3_LUM2_1006877_inj1.05083.05083.3	94	212	118	2051.05	684.691	3	-2	1	9	8.42	0.27	0.05	0.39	0.13	0.26	0.07	376	0	26.13	0	SPD5_CAEEL:212:x:SPD5_CAEEL:94		KE
EISELTK-KSDEFLK-a1-b1	SPD5_CAEEL	SPD5_CAEEL	xlink	intra-protein xl	LUM2_1006877_inj1.08432.08432.3_LUM2_1006877_inj1.08432.08432.3	957	845	112	1665.88	556.301	3	-2.4	1	8	8.33	0.13	0.28	0.2	0.11	0.1	0.04	165	0.9	26.12	0	SPD5_CAEEL:845:x:SPD5_CAEEL:957		EK
QELDDQSAR-KINDLEAK-a4-b1	SPD5_CAEEL	SPD5_CAEEL	xlink	intra-protein xl	LUM2_1006877_inj1.06936.06936.3_LUM2_1006877_inj1.06936.06936.3	237	207	30	1971.98	658.334	3	-4.4	1	8	7.83	0.16	0.25	0.19	0.11	0.09	0.03	238	0	25.97	0	SPD5_CAEEL:207:x:SPD5_CAEEL:237		DK
DQLNYIDDLETK-TKITILR-a8-b2	SPD5_CAEEL	SPD5_CAEEL	xlink	intra-protein xl	LUM2_1006877_inj1.18292.18292.3_LUM2_1006877_inj1.18292.18292.3	294	75	219	2291.24	764.753	3	-1.1	1	5	7.1	0.3	0.11	0.34	0.32	0.02	0.05	445	0.81	25.73	0	SPD5_CAEEL:294:x:SPD5_CAEEL:75		DK
GELQMYQR-KINDLEAK-a2-b1	SPD5_CAEEL	SPD5_CAEEL	xlink	intra-protein xl	LUM2_1006877_inj1.07959.07959.3_LUM2_1006877_inj1.07959.07959.3	82	207	125	1934.99	646.004	3	-0.6	1	7	7.5	0.19	0.21	0.19	0.11	0.08	0.03	298	0.63	25.46	0	SPD5_CAEEL:207:x:SPD5_CAEEL:82		EK
KTITDMGMR-XEMLER-a1-b2	SPD5_CAEEL	SPD5_CAEEL	xlink	intra-protein xl	LUM2_1006877_inj1.22504.22504.3_LUM2_1006877_inj1.22504.22504.3	831	898	67	1876.84	626.622	3	2.4	2	8	8.98	0.19	0.22	0.15	0.1	0.05	0.03	120	0.53	25.39	0	SPD5_CAEEL:831:x:SPD5_CAEEL:898		KE
KSDEFLK-SDEFLK-a1-b3	SPD5_CAEEL	SPD5_CAEEL	xlink	intra-protein xl	LUM2_1006877_inj1.09513.09513.3_LUM2_1006877_inj1.09513.09513.3	845	848	3	1584.8	529.275	3	-0.4	1	9	9.24	0.2	0.11	0.14	0.06	0.08	0.03	176	0	24.58	0	SPD5_CAEEL:845:x:SPD5_CAEEL:848		KE
KINDLEAK-LLSEIDK-a1-b6	SPD5_CAEEL	SPD5_CAEEL	xlink	intra-protein xl	LUM2_1006877_inj1.08801.08801.3_LUM2_1006877_inj1.08801.08801.3	207	220	13	1727.97	576.996	3	-0.6	1	9	8.3	0.32	0.12	0.33	0.09	0.24	0.06	202	0.81	24.27	0	SPD5_CAEEL:207:x:SPD5_CAEEL:220		KD
NSPIVMQKPK-NELEMAR-a8-b2	SPD5_CAEEL	SPD5_CAEEL	xlink	intra-protein xl	LUM2_1006877_inj1.09370.09370.3_LUM2_1006877_inj1.09370.09370.3	506	715	209	1984.03	662.35	3	1.7	1	9	7.74	0.35	0.09	0.32	0.26	0.07	0.05	303	0.8	24.19	0	SPD5_CAEEL:506:x:SPD5_CAEEL:715		KE
VKAENALEEAR-VKAENALEEAR-a2-b9	SPD5_CAEEL	SPD5_CAEEL	xlink	intra-protein xl	LUM2_1006877_inj1.07594.07594.3_LUM2_1006877_inj1.07594.07594.3	807	814	7	2439.28	814.1	3	2.2	1	11	7.63	0.24	0.1	0.4	0.1	0.3	0.07	297	0	23.99	0	SPD5_CAEEL:807:x:SPD5_CAEEL:814		KE
SMSQPVLNVEGDKR-IETSEDNFAR-a13-b2	SPD5_CAEEL	SPD5_CAEEL	xlink	intra-protein xl	LUM2_1006877_inj1.10448.10448.4_LUM2_1006877_inj1.10448.10448.4	35	140	105	2721.3	681.332	4	-2.5	1	11	7.55	0.24	0.07	0.43	0.38	0.05	0.07	334	0	23.87	0	SPD5_CAEEL:140:x:SPD5_CAEEL:35		KE
MGSSDPNADKIKK-SSAALFEEILER-a12-b7	SPD5_CAEEL	SPD5_CAEEL	xlink	intra-protein xl	LUM2_1006877_inj1.14075.14075.4_LUM2_1006877_inj1.14075.14075.4	618	601	17	2735.38	684.853	4	0.1	1	12	7.76	0.19	0.07	0.47	0.38	0.09	0.08	301	0	23.8	0	SPD5_CAEEL:601:x:SPD5_CAEEL:618		KE
EFEAQKHAMEER-IETSEDNFAR-a6-b6	SPD5_CAEEL	SPD5_CAEEL	xlink	intra-protein xl	LUM2_1006877_inj1.07909.07909.3_LUM2_1006877_inj1.07909.07909.3	157	144	13	2666.21	889.743	3	1.1	1	9	7.51	0.26	0.05	0.24	0.16	0.08	0.04	366	0	23.75	0	SPD5_CAEEL:144:x:SPD5_CAEEL:157		KD
EISELTK-ELKLTK-a1-b3	SPD5_CAEEL	SPD5_CAEEL	xlink	intra-protein xl	LUM2_1006877_inj1.07953.07953.3_LUM2_1006877_inj1.07953.07953.3	957	1160	203	1530.88	511.303	3	-1.3	1	8	8.1	0.15	0.2	0.26	0.13	0.13	0.05	133	0.95	23.54	0	SPD5_CAEEL:1160:x:SPD5_CAEEL:957		EK
YSEAKEAXQK-ENDKAR-a6-b4	SPD5_CAEEL	SPD5_CAEEL	xlink	intra-protein xl	LUM2_1006877_inj1.21553.21553.3_LUM2_1006877_inj1.21553.21553.3	95	308	213	1932.87	645.299	3	1	2	5	7.3	0.18	0.21	0.15	0.09	0.06	0.03	215	0.83	23.52	0	SPD5_CAEEL:308:x:SPD5_CAEEL:95		EK
LSDVQINTNR-TKITILR-a3-b2	SPD5_CAEEL	SPD5_CAEEL	xlink	intra-protein xl	LUM2_1006877_inj1.11309.11309.3_LUM2_1006877_inj1.11309.11309.3	737	75	662	1984.15	662.391	3	3	1	5	7.25	0.16	0.2	0.13	0.11	0.03	0.02	227	0.57	23.32	0	SPD5_CAEEL:737:x:SPD5_CAEEL:75		DK
EISELTK-TKITILR-a1-b2	SPD5_CAEEL	SPD5_CAEEL	xlink	intra-protein xl	LUM2_1006877_inj1.10459.10459.4_LUM2_1006877_inj1.10459.10459.4	957	75	882	1643.98	412.003	4	-0.5	1	7	7.09	0.14	0.32	0.13	0.04	0.09	0.02	97	0.84	23.1	0	SPD5_CAEEL:75:x:SPD5_CAEEL:957		EK
ISKEISELTK-VDGEQETR-a3-b6	SPD5_CAEEL	SPD5_CAEEL	xlink	intra-protein xl	LUM2_1006877_inj1.07525.07525.3_LUM2_1006877_inj1.07525.07525.3	956	803	153	2061.05	688.026	3	-2	1	8	6.61	0.32	0	0.24	0.09	0.15	0.04	482	0	23.04	0	SPD5_CAEEL:803:x:SPD5_CAEEL:956		KE
GELQMYQRR-TKITILR-a2-b2	SPD5_CAEEL	SPD5_CAEEL	xlink	intra-protein xl	LUM2_1006877_inj1.10440.10440.4_LUM2_1006877_inj1.10440.10440.4	82	75	7	2005.12	502.287	4	-4.6	1	8	7.35	0.09	0.31	0.12	0.03	0.09	0.02	71	0	22.83	0	SPD5_CAEEL:75:x:SPD5_CAEEL:82		EK
VEHASSEKSEMLER-EISELTK-a8-b1	SPD5_CAEEL	SPD5_CAEEL	xlink	intra-protein xl	LUM2_1006877_inj1.07504.07504.3_LUM2_1006877_inj1.07504.07504.3	896	957	61	2431.19	811.403	3	-1.6	1	7	7.13	0.28	0.03	0.3	0.25	0.05	0.05	372	0	22.65	0	SPD5_CAEEL:896:x:SPD5_CAEEL:957		KE
TKEAENKVEHASSEK-VDGEQETR-a2-b2	SPD5_CAEEL	SPD5_CAEEL	xlink	intra-protein xl	LUM2_1006877_inj1.04028.04028.3_LUM2_1006877_inj1.04028.04028.3	883	799	84	2600.24	867.753	3	1.9	1	5	7.42	0.13	0.16	0.18	0.13	0.05	0.03	218	0	22.64	0	SPD5_CAEEL:799:x:SPD5_CAEEL:883		KD
ARQALVEYMNKCSK-IETXEDNFARQMK-a11-b2	SPD5_CAEEL	SPD5_CAEEL	xlink	intra-protein xl	LUM2_1006877_inj1.13640.13640.4_LUM2_1006877_inj1.13640.13640.4	319	140	179	3326.53	832.64	4	-2	1	10	5.62	0.2	-0.01	0.22	0.12	0.1	0.04	591	0.89	22.58	0	SPD5_CAEEL:140:x:SPD5_CAEEL:319		KE
YSEAKEASQK-DFLHQK-a5-b1	SPD5_CAEEL	SPD5_CAEEL	xlink	intra-protein xl	LUM2_1006877_inj1.22482.22482.3_LUM2_1006877_inj1.22482.22482.3	94	1109	1015	1907.94	636.988	3	2.2	1	8	7.18	0.25	0.1	0.21	0.08	0.13	0.04	269	0.66	22.43	0	SPD5_CAEEL:1109:x:SPD5_CAEEL:94		KD
KINDLEAK-XEMLER-a1-b2	SPD5_CAEEL	SPD5_CAEEL	xlink	intra-protein xl	LUM2_1006877_inj1.06047.06047.3_LUM2_1006877_inj1.06047.06047.3	207	898	691	1754.83	585.952	3	-4.8	2	5	6.58	0.21	0.1	0.19	0.04	0.14	0.04	333	0.89	22.2	0	SPD5_CAEEL:207:x:SPD5_CAEEL:898		KE
FTSNSDIVEK-TKITILR-a9-b2	SPD5_CAEEL	SPD5_CAEEL	xlink	intra-protein xl	LUM2_1006877_inj1.10865.10865.3_LUM2_1006877_inj1.10865.10865.3	703	75	628	1964.1	655.706	3	0.8	1	7	7.16	0.27	0.1	0.39	0.33	0.05	0.06	251	0.78	22.2	0	SPD5_CAEEL:703:x:SPD5_CAEEL:75		EK
MEDNSVLNEDSNLEHVEGQPR-DATQXFLSQKSFK-a2-b10	SPD5_CAEEL	SPD5_CAEEL	xlink	intra-protein xl	LUM2_1006877_inj1.12680.12680.4_LUM2_1006877_inj1.12680.12680.4	2	495	493	3958.77	990.7	4	-3.4	1	7	4.57	0.11	0.22	0.21	0.13	0.07	0.04	423	0.95	22	0	SPD5_CAEEL:2:x:SPD5_CAEEL:495		EK
YSEAKEAXQKR-TKEAENK-a10-b5	SPD5_CAEEL	SPD5_CAEEL	xlink	intra-protein xl	LUM2_1006877_inj1.29532.29532.3_LUM2_1006877_inj1.29532.29532.3	99	886	787	2176.02	726.348	3	-3.9	1	6	6.41	0.15	0.23	0.27	0.21	0.05	0.04	164	0.85	21.37	0	SPD5_CAEEL:886:x:SPD5_CAEEL:99		KE
TSSTSATQQQVLSGAFSSADVR-SMSQPVLNVEGDKR-a20-b13	SPD5_CAEEL	SPD5_CAEEL	xlink	intra-protein xl	LUM2_1006877_inj1.14989.14989.4_LUM2_1006877_inj1.14989.14989.4	56	35	21	3767.85	942.97	4	2.7	1	15	6.56	0.27	0.02	0.47	0.22	0.25	0.09	321	0.76	21.04	0	SPD5_CAEEL:35:x:SPD5_CAEEL:56		DK
EAENKVEHASSEK-VKAENALEEAR-a5-b4	SPD5_CAEEL	SPD5_CAEEL	xlink	intra-protein xl	LUM2_1006877_inj1.06555.06555.4_LUM2_1006877_inj1.06555.06555.4	888	809	79	2667.3	667.834	4	-2.3	1	9	5.46	0.15	0.09	0.32	0.11	0.21	0.06	394	0	21.02	0	SPD5_CAEEL:809:x:SPD5_CAEEL:888		KE
TKEAENKVEHASSEK-IVHLETEMEK-a7-b5	SPD5_CAEEL	SPD5_CAEEL	xlink	intra-protein xl	LUM2_1006877_inj1.06500.06500.3_LUM2_1006877_inj1.06500.06500.3	888	907	19	2895.43	966.152	3	1.4	1	8	6.99	0.14	0.02	0.19	0.11	0.08	0.03	331	0	21	0	SPD5_CAEEL:888:x:SPD5_CAEEL:907		KE
LSTXEIAADYCSTKMTER-DVNEKIEK-a14-b7	SPD5_CAEEL	SPD5_CAEEL	xlink	intra-protein xl	LUM2_1006877_inj1.27681.27681.3_LUM2_1006877_inj1.27681.27681.3	926	1011	85	3097.42	1033.48	3	4	1	5	4.12	0.15	0	0.2	0.12	0.09	0.04	662	0.9	20.93	0	SPD5_CAEEL:1011:x:SPD5_CAEEL:926		KE
KTHNMSGMGPELK-LNEAKKXDEFLK-a11-b5	SPD5_CAEEL	SPD5_CAEEL	xlink	intra-protein xl	LUM2_1006877_inj1.05537.05537.4_LUM2_1006877_inj1.05537.05537.4	1092	844	248	2911.42	728.863	4	4.5	2	8	5.28	0.13	0.08	0.28	0.22	0.06	0.05	422	0	20.55	0	SPD5_CAEEL:1092:x:SPD5_CAEEL:844		EK
EAENKVEHASSEK-AENALEEAR-a5-b7	SPD5_CAEEL	SPD5_CAEEL	xlink	intra-protein xl	LUM2_1006877_inj1.06438.06438.3_LUM2_1006877_inj1.06438.06438.3	888	814	74	2440.15	814.39	3	0.2	1	8	7.18	0.25	0.04	0.23	0.15	0.07	0.04	242	0	20.54	0	SPD5_CAEEL:814:x:SPD5_CAEEL:888		KE

## Sheet: (TherPhos) 1006877_inj1
MR_DMTMM_1006877_inj1_intra_pairs_acid_K_SPD5
ID	Protein1	Protein2	Type	XL Type	Spectrum	AbsPos1	AbsPos2	delta AA	Mr	Mz	z	Error_rel[ppm]	nseen	moins	Match Odds	Xcorrx	Xcorrb	TIC	TicA	TicB	WTIC	intsum	deltaS	Id-Score	FDR	uxID	XLChemistry
SQFAELEANLHQVNSK-AKEENSTLK-a5-b2	SPD5_CAEEL	SPD5_CAEEL	xlink	intra-protein xl	LUM2_1006877_inj1.09242.09242.3_LUM2_1006877_inj1.09242.09242.3	772	760	12	2814.41	939.144	3	-2.6	4	12	10.87	0.36	0.29	0.57	0.43	0.13	0.1	1433	0	55.52	0	SPD5_CAEEL:760:x:SPD5_CAEEL:772		EK
SQFAELEANLHQVNSK-AKEENSTLK-a7-b2	SPD5_CAEEL	SPD5_CAEEL	xlink	intra-protein xl	LUM2_1006877_inj1.08609.08609.3_LUM2_1006877_inj1.08609.08609.3	774	760	14	2814.41	939.144	3	-1.7	3	13	10.69	0.37	0.23	0.58	0.43	0.14	0.1	1177	0	49.3	0	SPD5_CAEEL:760:x:SPD5_CAEEL:774		EK
MFEDLEVSEATLQK-AKEENSTLK-a3-b2	SPD5_CAEEL	SPD5_CAEEL	xlink	intra-protein xl	LUM2_1006877_inj1.11986.11986.3_LUM2_1006877_inj1.11986.11986.3	747	760	13	2639.3	880.774	3	-1	1	8	9.24	0.29	0.34	0.64	0.55	0.09	0.1	998	0	45.5	0	SPD5_CAEEL:747:x:SPD5_CAEEL:760		EK
DALEHELK-IEKLQLEK-a6-b3	SPD5_CAEEL	SPD5_CAEEL	xlink	intra-protein xl	LUM2_1006877_inj1.09462.09462.3_LUM2_1006877_inj1.09462.09462.3	1023	1012	11	1935.07	646.03	3	-1	1	12	10.1	0.42	0.18	0.4	0.24	0.16	0.07	1056	0.94	44.75	0	SPD5_CAEEL:1012:x:SPD5_CAEEL:1023		EK
MFEDLEVSEATLQK-AKEENSTLK-a6-b2	SPD5_CAEEL	SPD5_CAEEL	xlink	intra-protein xl	LUM2_1006877_inj1.11957.11957.4_LUM2_1006877_inj1.11957.11957.4	750	760	10	2639.3	660.832	4	-1	3	10	9.21	0.21	0.34	0.47	0.35	0.12	0.08	937	0	43.82	0	SPD5_CAEEL:750:x:SPD5_CAEEL:760		EK
INDLEAK-TKITILR-a5-b2	SPD5_CAEEL	SPD5_CAEEL	xlink	intra-protein xl	LUM2_1006877_inj1.09898.09898.3_LUM2_1006877_inj1.09898.09898.3	212	75	137	1626.97	543.33	3	-0.3	1	13	11.5	0.36	0.37	0.53	0.27	0.26	0.1	589	0.66	43.22	0	SPD5_CAEEL:212:x:SPD5_CAEEL:75		EK
VKAENALEEAR-LQNEVSELK-a2-b4	SPD5_CAEEL	SPD5_CAEEL	xlink	intra-protein xl	LUM2_1006877_inj1.08339.08339.3_LUM2_1006877_inj1.08339.08339.3	807	708	99	2269.2	757.406	3	2	1	14	11.16	0.26	0.28	0.41	0.21	0.2	0.08	717	0.8	42.56	0	SPD5_CAEEL:708:x:SPD5_CAEEL:807		KE
IETSEDNFAR-QMKEFEAQK-a6-b3	SPD5_CAEEL	SPD5_CAEEL	xlink	intra-protein xl	LUM2_1006877_inj1.07814.07814.4_LUM2_1006877_inj1.07814.07814.4	144	151	7	2300.08	576.028	4	2	1	17	11.44	0.3	0.41	0.49	0.18	0.31	0.09	462	0	41.45	0	SPD5_CAEEL:144:x:SPD5_CAEEL:151		DK
LSDVQINTNR-DVNEKIEK-a3-b5	SPD5_CAEEL	SPD5_CAEEL	xlink	intra-protein xl	LUM2_1006877_inj1.08208.08208.3_LUM2_1006877_inj1.08208.08208.3	737	1009	272	2114.09	705.706	3	-0.9	1	10	9.99	0.3	0.23	0.38	0.26	0.12	0.07	798	0.59	40.57	0	SPD5_CAEEL:1009:x:SPD5_CAEEL:737		DK
VDGEQETR-LNEAKK-a2-b5	SPD5_CAEEL	SPD5_CAEEL	xlink	intra-protein xl	LUM2_1006877_inj1.03568.03568.3_LUM2_1006877_inj1.03568.03568.3	799	844	45	1615.81	539.613	3	-1.3	1	9	10.61	0.32	0.31	0.37	0.22	0.15	0.07	605	0.88	40.09	0	SPD5_CAEEL:799:x:SPD5_CAEEL:844		DK
LADSENVR-TKITILR-a3-b2	SPD5_CAEEL	SPD5_CAEEL	xlink	intra-protein xl	LUM2_1006877_inj1.08359.08359.3_LUM2_1006877_inj1.08359.08359.3	245	75	170	1727.99	577.004	3	0.3	1	11	10.66	0.25	0.25	0.45	0.26	0.19	0.08	635	0.7	39.52	0	SPD5_CAEEL:245:x:SPD5_CAEEL:75		DK
LGQENVQEK-TKITILR-a4-b2	SPD5_CAEEL	SPD5_CAEEL	xlink	intra-protein xl	LUM2_1006877_inj1.08673.08673.4_LUM2_1006877_inj1.08673.08673.4	116	75	41	1869.07	468.275	4	-0.6	2	13	10.67	0.17	0.44	0.39	0.12	0.27	0.07	398	0.73	39	0	SPD5_CAEEL:116:x:SPD5_CAEEL:75		EK
AENALEEAR-AKEENSTLK-a2-b2	SPD5_CAEEL	SPD5_CAEEL	xlink	intra-protein xl	LUM2_1006877_inj1.06311.06311.3_LUM2_1006877_inj1.06311.06311.3	809	760	49	2002	668.34	3	-0.1	1	12	10.71	0.33	0.26	0.45	0.29	0.16	0.08	573	0	38.81	0	SPD5_CAEEL:760:x:SPD5_CAEEL:809		EK
LSDVQINTNR-KSDEFLK-a3-b1	SPD5_CAEEL	SPD5_CAEEL	xlink	intra-protein xl	LUM2_1006877_inj1.08720.08720.3_LUM2_1006877_inj1.08720.08720.3	737	845	108	2006.04	669.689	3	-0.5	1	10	9.51	0.31	0.21	0.37	0.28	0.09	0.06	769	0.94	38.75	0	SPD5_CAEEL:737:x:SPD5_CAEEL:845		DK
IETSEDNFAR-TKITILR-a5-b2	SPD5_CAEEL	SPD5_CAEEL	xlink	intra-protein xl	LUM2_1006877_inj1.10698.10698.3_LUM2_1006877_inj1.10698.10698.3	143	75	68	2006.08	669.701	3	-0.7	1	12	11.36	0.34	0.31	0.61	0.47	0.13	0.1	415	0.61	38.67	0	SPD5_CAEEL:143:x:SPD5_CAEEL:75		EK
LNEAKK-SDEFLK-a5-b3	SPD5_CAEEL	SPD5_CAEEL	xlink	intra-protein xl	LUM2_1006877_inj1.06738.06738.3_LUM2_1006877_inj1.06738.06738.3	844	848	4	1420.75	474.592	3	-1.8	1	10	11.34	0.3	0.34	0.49	0.37	0.12	0.09	370	0.85	38.23	0	SPD5_CAEEL:844:x:SPD5_CAEEL:848		KE
GTLDDILK-KINDLEAK-a4-b1	SPD5_CAEEL	SPD5_CAEEL	xlink	intra-protein xl	LUM2_1006877_inj1.12134.12134.3_LUM2_1006877_inj1.12134.12134.3	187	207	20	1784.99	596.004	3	-0.4	1	13	11.14	0.27	0.31	0.34	0.15	0.18	0.06	431	0	37.76	0	SPD5_CAEEL:187:x:SPD5_CAEEL:207		DK
QELDDQSAR-TKITILR-a4-b2	SPD5_CAEEL	SPD5_CAEEL	xlink	intra-protein xl	LUM2_1006877_inj1.08640.08640.4_LUM2_1006877_inj1.08640.08640.4	237	75	162	1886.02	472.514	4	0.4	1	13	10.73	0.22	0.51	0.25	0.1	0.14	0.05	246	0.57	37.68	0	SPD5_CAEEL:237:x:SPD5_CAEEL:75		DK
VKAENALEEAR-CELNEALAR-a2-b2	SPD5_CAEEL	SPD5_CAEEL	xlink	intra-protein xl	LUM2_1006877_inj1.09219.09219.4_LUM2_1006877_inj1.09219.09219.4	807	790	17	2285.14	572.293	4	-1.9	1	14	10.92	0.21	0.38	0.38	0.29	0.09	0.07	349	0.66	37.29	0	SPD5_CAEEL:790:x:SPD5_CAEEL:807		KE
VKAENALEEAR-AKEENSTLK-a9-b2	SPD5_CAEEL	SPD5_CAEEL	xlink	intra-protein xl	LUM2_1006877_inj1.06551.06551.4_LUM2_1006877_inj1.06551.06551.4	814	760	54	2229.16	558.297	4	-0.7	2	13	9.55	0.18	0.22	0.41	0.23	0.19	0.07	668	0	37.03	0	SPD5_CAEEL:760:x:SPD5_CAEEL:814		EK
KINDLEAK-LLSEIDK-a1-b4	SPD5_CAEEL	SPD5_CAEEL	xlink	intra-protein xl	LUM2_1006877_inj1.08478.08478.3_LUM2_1006877_inj1.08478.08478.3	207	218	11	1727.97	576.997	3	-0.1	1	13	10.84	0.35	0.24	0.56	0.22	0.33	0.1	454	0	36.92	0	SPD5_CAEEL:207:x:SPD5_CAEEL:218		KE
DALEHELK-DVNEKIEK-a6-b5	SPD5_CAEEL	SPD5_CAEEL	xlink	intra-protein xl	LUM2_1006877_inj1.07515.07515.3_LUM2_1006877_inj1.07515.07515.3	1023	1009	14	1908.98	637.334	3	0.1	2	13	9.8	0.35	0.09	0.53	0.28	0.25	0.1	753	0	36.88	0	SPD5_CAEEL:1009:x:SPD5_CAEEL:1023		EK
GELQMYQR-EASQKR-a2-b5	SPD5_CAEEL	SPD5_CAEEL	xlink	intra-protein xl	LUM2_1006877_inj1.05921.05921.3_LUM2_1006877_inj1.05921.05921.3	82	99	17	1722.85	575.29	3	-0.9	2	8	9.08	0.32	0.34	0.34	0.25	0.08	0.06	570	0	36.87	0	SPD5_CAEEL:82:x:SPD5_CAEEL:99		EK
LADAKK-LEHEIR-a5-b2	SPD5_CAEEL	SPD5_CAEEL	xlink	intra-protein xl	LUM2_1006877_inj1.04654.04654.3_LUM2_1006877_inj1.04654.04654.3	303	324	21	1421.8	474.94	3	-2.7	1	11	10.19	0.31	0.33	0.44	0.13	0.3	0.08	441	0	36.85	0	SPD5_CAEEL:303:x:SPD5_CAEEL:324		KE
LGQENVQEK-TKITILR-a8-b2	SPD5_CAEEL	SPD5_CAEEL	xlink	intra-protein xl	LUM2_1006877_inj1.08672.08672.3_LUM2_1006877_inj1.08672.08672.3	120	75	45	1869.07	624.031	3	0.6	1	8	9.77	0.35	0.24	0.41	0.3	0.11	0.07	593	0.66	36.82	0	SPD5_CAEEL:120:x:SPD5_CAEEL:75		EK
NELEMAR-LNEAKK-a2-b5	SPD5_CAEEL	SPD5_CAEEL	xlink	intra-protein xl	LUM2_1006877_inj1.06306.06306.3_LUM2_1006877_inj1.06306.06306.3	715	844	129	1544.8	515.941	3	1	1	11	10.56	0.27	0.31	0.42	0.32	0.1	0.07	411	0.89	36.47	0	SPD5_CAEEL:715:x:SPD5_CAEEL:844		EK
YSEAKEASQK-EFEAQK-a5-b3	SPD5_CAEEL	SPD5_CAEEL	xlink	intra-protein xl	LUM2_1006877_inj1.04722.04722.3_LUM2_1006877_inj1.04722.04722.3	94	154	60	1871.89	624.97	3	-1.2	3	8	10.66	0.24	0.38	0.33	0.21	0.12	0.06	304	0.85	35.96	0	SPD5_CAEEL:154:x:SPD5_CAEEL:94		KE
LNEAKK-SDEFLK-a5-b2	SPD5_CAEEL	SPD5_CAEEL	xlink	intra-protein xl	LUM2_1006877_inj1.07123.07123.3_LUM2_1006877_inj1.07123.07123.3	844	847	3	1420.75	474.592	3	-2.3	3	9	10.36	0.24	0.39	0.35	0.24	0.11	0.06	318	0.84	35.93	0	SPD5_CAEEL:844:x:SPD5_CAEEL:847		KD
VKAENALEEAR-CELNEALAR-a2-b5	SPD5_CAEEL	SPD5_CAEEL	xlink	intra-protein xl	LUM2_1006877_inj1.09025.09025.3_LUM2_1006877_inj1.09025.09025.3	807	793	14	2285.14	762.721	3	-1.2	1	15	11.24	0.28	0.28	0.34	0.19	0.14	0.06	344	0	35.86	0	SPD5_CAEEL:793:x:SPD5_CAEEL:807		KE
TKITILR-LEHEIR-a2-b2	SPD5_CAEEL	SPD5_CAEEL	xlink	intra-protein xl	LUM2_1006877_inj1.07809.07809.3_LUM2_1006877_inj1.07809.07809.3	75	324	249	1620.96	541.329	3	-2.1	1	11	10.7	0.26	0.26	0.27	0.14	0.13	0.05	421	0	35.56	0	SPD5_CAEEL:324:x:SPD5_CAEEL:75		KE
QELDDQSAR-TKITILR-a2-b2	SPD5_CAEEL	SPD5_CAEEL	xlink	intra-protein xl	LUM2_1006877_inj1.08937.08937.4_LUM2_1006877_inj1.08937.08937.4	235	75	160	1886.02	472.514	4	1.2	1	13	9.17	0.16	0.49	0.36	0.07	0.28	0.07	320	0	35.48	0	SPD5_CAEEL:235:x:SPD5_CAEEL:75		EK
LMEEDLLAMQSR-TKITILR-a5-b2	SPD5_CAEEL	SPD5_CAEEL	xlink	intra-protein xl	LUM2_1006877_inj1.17379.17379.3_LUM2_1006877_inj1.17379.17379.3	131	75	56	2260.23	754.419	3	2.2	1	6	8.46	0.26	0.28	0.3	0.25	0.05	0.05	617	0.48	35.12	0	SPD5_CAEEL:131:x:SPD5_CAEEL:75		DK
LADSENVR-LADAKK-a5-b5	SPD5_CAEEL	SPD5_CAEEL	xlink	intra-protein xl	LUM2_1006877_inj1.04956.04956.3_LUM2_1006877_inj1.04956.04956.3	247	303	56	1528.82	510.615	3	-0.2	1	12	11.51	0.42	0.3	0.61	0.31	0.3	0.11	181	0.82	34.95	0	SPD5_CAEEL:247:x:SPD5_CAEEL:303		EK
AKEENSTLK-VDGEQETR-a2-b6	SPD5_CAEEL	SPD5_CAEEL	xlink	intra-protein xl	LUM2_1006877_inj1.04284.04284.3_LUM2_1006877_inj1.04284.04284.3	760	803	43	1932.93	645.32	3	-1.8	1	9	8.91	0.26	0.24	0.39	0.1	0.29	0.07	594	0	34.92	0	SPD5_CAEEL:760:x:SPD5_CAEEL:803		KE
IETSEDNFAR-YSEAKEASQK-a2-b5	SPD5_CAEEL	SPD5_CAEEL	xlink	intra-protein xl	LUM2_1006877_inj1.06782.06782.3_LUM2_1006877_inj1.06782.06782.3	140	94	46	2302.07	768.366	3	1.5	1	12	9.65	0.3	0.21	0.46	0.29	0.17	0.08	523	0	34.81	0	SPD5_CAEEL:140:x:SPD5_CAEEL:94		EK
LQNEVSELK-LNEAKK-a4-b5	SPD5_CAEEL	SPD5_CAEEL	xlink	intra-protein xl	LUM2_1006877_inj1.06872.06872.3_LUM2_1006877_inj1.06872.06872.3	708	844	136	1741.95	581.659	3	-1.5	1	9	10.61	0.4	0.29	0.54	0.37	0.17	0.1	299	0.94	34.81	0	SPD5_CAEEL:708:x:SPD5_CAEEL:844		EK
MFEDLEVSEATLQK-AKEENSTLK-a9-b2	SPD5_CAEEL	SPD5_CAEEL	xlink	intra-protein xl	LUM2_1006877_inj1.12269.12269.3_LUM2_1006877_inj1.12269.12269.3	753	760	7	2639.3	880.774	3	-0.6	1	7	8.61	0.39	0.26	0.65	0.59	0.06	0.1	543	0.86	34.67	0	SPD5_CAEEL:753:x:SPD5_CAEEL:760		EK
SELSTALEEEK-LNEAKK-a2-b5	SPD5_CAEEL	SPD5_CAEEL	xlink	intra-protein xl	LUM2_1006877_inj1.07457.07457.3_LUM2_1006877_inj1.07457.07457.3	853	844	9	1917.99	640.338	3	0	1	8	9.75	0.27	0.29	0.42	0.35	0.07	0.07	426	0	34.52	0	SPD5_CAEEL:844:x:SPD5_CAEEL:853		EK
KKEIELAK-EISELTK-a2-b1	SPD5_CAEEL	SPD5_CAEEL	xlink	intra-protein xl	LUM2_1006877_inj1.07385.07385.4_LUM2_1006877_inj1.07385.07385.4	932	957	25	1758.01	440.511	4	-1	1	13	10.53	0.14	0.48	0.26	0.09	0.17	0.05	129	0	34.2	0	SPD5_CAEEL:932:x:SPD5_CAEEL:957		KE
LADSENVR-TKITILR-a5-b2	SPD5_CAEEL	SPD5_CAEEL	xlink	intra-protein xl	LUM2_1006877_inj1.08828.08828.4_LUM2_1006877_inj1.08828.08828.4	247	75	172	1727.99	433.005	4	0.1	2	9	9.2	0.16	0.36	0.39	0.14	0.25	0.07	392	0.87	34.16	0	SPD5_CAEEL:247:x:SPD5_CAEEL:75		EK
IETSEDNFAR-TKITILR-a2-b2	SPD5_CAEEL	SPD5_CAEEL	xlink	intra-protein xl	LUM2_1006877_inj1.10417.10417.3_LUM2_1006877_inj1.10417.10417.3	140	75	65	2006.08	669.7	3	-1.6	2	7	9.26	0.26	0.31	0.39	0.28	0.11	0.07	436	0.53	34.15	0	SPD5_CAEEL:140:x:SPD5_CAEEL:75		EK
IETSEDNFAR-QMKEFEAQK-a5-b3	SPD5_CAEEL	SPD5_CAEEL	xlink	intra-protein xl	LUM2_1006877_inj1.07789.07789.3_LUM2_1006877_inj1.07789.07789.3	143	151	8	2300.07	767.698	3	-1.2	1	15	11.02	0.36	0.24	0.45	0.14	0.31	0.08	289	0	33.98	0	SPD5_CAEEL:143:x:SPD5_CAEEL:151		EK
DQLNYIDDLETK-LADAKKENDK-a10-b5	SPD5_CAEEL	SPD5_CAEEL	xlink	intra-protein xl	LUM2_1006877_inj1.09549.09549.3_LUM2_1006877_inj1.09549.09549.3	296	303	7	2578.27	860.432	3	-1.7	1	12	9.21	0.38	0.15	0.54	0.4	0.14	0.09	557	0	33.57	0	SPD5_CAEEL:296:x:SPD5_CAEEL:303		EK
IETSEDNFAR-QMKEFEAQK-a2-b3	SPD5_CAEEL	SPD5_CAEEL	xlink	intra-protein xl	LUM2_1006877_inj1.07557.07557.4_LUM2_1006877_inj1.07557.07557.4	140	151	11	2300.07	576.026	4	-1	3	15	11.06	0.24	0.34	0.29	0.16	0.13	0.05	170	0	33.36	0	SPD5_CAEEL:140:x:SPD5_CAEEL:151		EK
DQLNYIDDLETK-TKITILR-a10-b2	SPD5_CAEEL	SPD5_CAEEL	xlink	intra-protein xl	LUM2_1006877_inj1.18303.18303.4_LUM2_1006877_inj1.18303.18303.4	296	75	221	2291.24	573.817	4	-0.8	1	14	10.75	0.24	0.24	0.43	0.31	0.12	0.07	299	0.68	33.19	0	SPD5_CAEEL:296:x:SPD5_CAEEL:75		EK
AKEENSTLK-LADSENVR-a2-b5	SPD5_CAEEL	SPD5_CAEEL	xlink	intra-protein xl	LUM2_1006877_inj1.05353.05353.3_LUM2_1006877_inj1.05353.05353.3	760	247	513	1902.96	635.329	3	-0.6	1	13	10.53	0.37	0.2	0.47	0.13	0.34	0.09	326	0	32.94	0	SPD5_CAEEL:247:x:SPD5_CAEEL:760		KE
KKEIELAK-VDGEQETR-a2-b2	SPD5_CAEEL	SPD5_CAEEL	xlink	intra-protein xl	LUM2_1006877_inj1.05127.05127.3_LUM2_1006877_inj1.05127.05127.3	932	799	133	1872	625.007	3	0.6	1	9	9.29	0.31	0.21	0.48	0.09	0.39	0.09	452	0	32.75	0	SPD5_CAEEL:799:x:SPD5_CAEEL:932		KD
TKEAENKVEHASSEK-SEMLER-a2-b2	SPD5_CAEEL	SPD5_CAEEL	xlink	intra-protein xl	LUM2_1006877_inj1.05189.05189.4_LUM2_1006877_inj1.05189.05189.4	883	898	15	2431.16	608.798	4	-1.3	1	6	7.84	0.21	0.3	0.3	0.21	0.09	0.05	519	0	32.5	0	SPD5_CAEEL:883:x:SPD5_CAEEL:898		KE
EDFENAAIVGLER-DVNEKIEK-a4-b5	SPD5_CAEEL	SPD5_CAEEL	xlink	intra-protein xl	LUM2_1006877_inj1.14986.14986.3_LUM2_1006877_inj1.14986.14986.3	944	1009	65	2417.21	806.743	3	-0.4	1	7	8.71	0.25	0.15	0.3	0.24	0.06	0.05	603	0	32.39	0	SPD5_CAEEL:1009:x:SPD5_CAEEL:944		EK
LLSEIDK-TKITILR-a4-b2	SPD5_CAEEL	SPD5_CAEEL	xlink	intra-protein xl	LUM2_1006877_inj1.12559.12559.4_LUM2_1006877_inj1.12559.12559.4	218	75	143	1642	411.509	4	0	1	6	8.18	0.17	0.48	0.28	0.05	0.22	0.05	252	0	32.01	0	SPD5_CAEEL:218:x:SPD5_CAEEL:75		EK
LSTSEIAADYCSTK-KKEIELAK-a9-b2	SPD5_CAEEL	SPD5_CAEEL	xlink	intra-protein xl	LUM2_1006877_inj1.09605.09605.3_LUM2_1006877_inj1.09605.09605.3	921	932	11	2484.28	829.1	3	-0.9	2	9	7.15	0.29	0.04	0.47	0.32	0.15	0.08	843	0	31.86	0	SPD5_CAEEL:921:x:SPD5_CAEEL:932		DK
KKEIELAK-VDGEQETR-a2-b4	SPD5_CAEEL	SPD5_CAEEL	xlink	intra-protein xl	LUM2_1006877_inj1.05340.05340.3_LUM2_1006877_inj1.05340.05340.3	932	801	131	1871.99	625.006	3	0.1	2	8	8.73	0.39	0.14	0.35	0.12	0.22	0.06	535	0	31.53	0	SPD5_CAEEL:801:x:SPD5_CAEEL:932		KE
AKEENSTLK-VDGEQETR-a2-b2	SPD5_CAEEL	SPD5_CAEEL	xlink	intra-protein xl	LUM2_1006877_inj1.04079.04079.3_LUM2_1006877_inj1.04079.04079.3	760	799	39	1932.94	645.321	3	0.1	1	9	9.05	0.27	0.16	0.27	0.09	0.18	0.05	484	0	31.37	0	SPD5_CAEEL:760:x:SPD5_CAEEL:799		KD
QELDDQSAR-KINDLEAK-a2-b1	SPD5_CAEEL	SPD5_CAEEL	xlink	intra-protein xl	LUM2_1006877_inj1.07242.07242.4_LUM2_1006877_inj1.07242.07242.4	235	207	28	1971.98	494.004	4	-1.7	1	12	9.48	0.17	0.34	0.21	0.1	0.11	0.04	227	0	31.01	0	SPD5_CAEEL:207:x:SPD5_CAEEL:235		EK
KINDLEAK-KENDKAR-a6-b5	SPD5_CAEEL	SPD5_CAEEL	xlink	intra-protein xl	LUM2_1006877_inj1.03609.03609.3_LUM2_1006877_inj1.03609.03609.3	212	308	96	1770.96	591.327	3	-0.5	1	10	9.02	0.24	0.23	0.34	0.19	0.15	0.06	379	0	30.96	0	SPD5_CAEEL:212:x:SPD5_CAEEL:308		EK
VDGEQETR-KSDEFLK-a4-b1	SPD5_CAEEL	SPD5_CAEEL	xlink	intra-protein xl	LUM2_1006877_inj1.06888.06888.3_LUM2_1006877_inj1.06888.06888.3	801	845	44	1779.86	594.296	3	0.1	1	9	8.61	0.35	0.17	0.4	0.31	0.09	0.07	441	0	30.42	0	SPD5_CAEEL:801:x:SPD5_CAEEL:845		EK
SQFAELEANLHQVNSK-LNEAKK-a7-b5	SPD5_CAEEL	SPD5_CAEEL	xlink	intra-protein xl	LUM2_1006877_inj1.08544.08544.4_LUM2_1006877_inj1.08544.08544.4	774	844	70	2497.29	625.33	4	-1.5	1	9	10.06	0.22	0.2	0.64	0.56	0.08	0.1	251	0.61	30.41	0	SPD5_CAEEL:774:x:SPD5_CAEEL:844		EK
VKAENALEEAR-EISELTK-a2-b1	SPD5_CAEEL	SPD5_CAEEL	xlink	intra-protein xl	LUM2_1006877_inj1.08067.08067.3_LUM2_1006877_inj1.08067.08067.3	807	957	150	2029.07	677.363	3	-1.1	1	6	8.48	0.21	0.3	0.53	0.31	0.22	0.1	290	0.69	30.04	0	SPD5_CAEEL:807:x:SPD5_CAEEL:957		KE
VAELEDHIQQLR-LADAKK-a5-b5	SPD5_CAEEL	SPD5_CAEEL	xlink	intra-protein xl	LUM2_1006877_inj1.07992.07992.3_LUM2_1006877_inj1.07992.07992.3	226	303	77	2076.14	693.053	3	1	1	10	10.19	0.32	0.2	0.32	0.18	0.14	0.06	215	0	29.77	0	SPD5_CAEEL:226:x:SPD5_CAEEL:303		EK
AENALEEAR-HEENELKK-a2-b7	SPD5_CAEEL	SPD5_CAEEL	xlink	intra-protein xl	LUM2_1006877_inj1.05857.05857.3_LUM2_1006877_inj1.05857.05857.3	809	830	21	2008.98	670.669	3	1.4	1	10	8.51	0.23	0.14	0.28	0.15	0.13	0.05	466	0	29.4	0	SPD5_CAEEL:809:x:SPD5_CAEEL:830		EK
AENALEEAR-LNEAKK-a7-b5	SPD5_CAEEL	SPD5_CAEEL	xlink	intra-protein xl	LUM2_1006877_inj1.05651.05651.4_LUM2_1006877_inj1.05651.05651.4	814	844	30	1684.87	422.226	4	-1.4	1	8	9.4	0.25	0.28	0.31	0.26	0.05	0.05	188	0.77	29.25	0	SPD5_CAEEL:814:x:SPD5_CAEEL:844		EK
LNEAKKSDEFLK-VKAENALEEAR-a5-b4	SPD5_CAEEL	SPD5_CAEEL	xlink	intra-protein xl	LUM2_1006877_inj1.07568.07568.3_LUM2_1006877_inj1.07568.07568.3	844	809	35	2631.39	878.136	3	-0.5	1	11	7.49	0.25	0.03	0.33	0.18	0.15	0.06	691	0	29.16	0	SPD5_CAEEL:809:x:SPD5_CAEEL:844		KE
KSDEFLK-SDEFLK-a1-b2	SPD5_CAEEL	SPD5_CAEEL	xlink	intra-protein xl	LUM2_1006877_inj1.09264.09264.3_LUM2_1006877_inj1.09264.09264.3	845	847	2	1584.8	529.275	3	-2.1	1	9	10.64	0.28	0.25	0.14	0.08	0.06	0.03	102	0	29.14	0	SPD5_CAEEL:845:x:SPD5_CAEEL:847		KD
IETSEDNFAR-EASQKR-a5-b5	SPD5_CAEEL	SPD5_CAEEL	xlink	intra-protein xl	LUM2_1006877_inj1.05468.05468.3_LUM2_1006877_inj1.05468.05468.3	143	99	44	1879.9	627.641	3	-1	1	6	8.88	0.27	0.23	0.27	0.18	0.08	0.05	304	0.69	29.1	0	SPD5_CAEEL:143:x:SPD5_CAEEL:99		EK
DQLNYIDDLETK-LADAKK-a8-b5	SPD5_CAEEL	SPD5_CAEEL	xlink	intra-protein xl	LUM2_1006877_inj1.12609.12609.3_LUM2_1006877_inj1.12609.12609.3	294	303	9	2092.07	698.364	3	-0.5	1	7	8.96	0.35	0.14	0.37	0.35	0.03	0.05	377	0	29.03	0	SPD5_CAEEL:294:x:SPD5_CAEEL:303		DK
QELDDQSAR-ENDKAR-a2-b4	SPD5_CAEEL	SPD5_CAEEL	xlink	intra-protein xl	LUM2_1006877_inj1.03942.03942.3_LUM2_1006877_inj1.03942.03942.3	235	308	73	1773.83	592.283	3	1	1	8	9.18	0.25	0.34	0.25	0.16	0.09	0.04	130	0	28.81	0	SPD5_CAEEL:235:x:SPD5_CAEEL:308		EK
ISKEISELTK-EISELTK-a3-b1	SPD5_CAEEL	SPD5_CAEEL	xlink	intra-protein xl	LUM2_1006877_inj1.09961.09961.3_LUM2_1006877_inj1.09961.09961.3	956	957	1	1947.08	650.033	3	-1	1	10	10.72	0.18	0.19	0.21	0.13	0.08	0.04	132	0	28.54	0	SPD5_CAEEL:956:x:SPD5_CAEEL:957		KE
KNDPDFXLTSGYEER-INDLEAK-a1-b3	SPD5_CAEEL	SPD5_CAEEL	xlink	intra-protein xl	LUM2_1006877_inj1.13779.13779.3_LUM2_1006877_inj1.13779.13779.3	192	210	18	2634.18	879.069	3	-5	1	7	8.98	0.26	0.24	0.26	0.15	0.1	0.05	244	0.89	28.48	0	SPD5_CAEEL:192:x:SPD5_CAEEL:210		KD
LADSENVR-KENDKAR-a5-b5	SPD5_CAEEL	SPD5_CAEEL	xlink	intra-protein xl	LUM2_1006877_inj1.03592.03592.3_LUM2_1006877_inj1.03592.03592.3	247	308	61	1743.88	582.303	3	-1	1	7	7.53	0.3	0.04	0.34	0.16	0.19	0.06	627	0.92	28.43	0	SPD5_CAEEL:247:x:SPD5_CAEEL:308		EK
TKEAENKVEHASSEK-EISELTK-a7-b1	SPD5_CAEEL	SPD5_CAEEL	xlink	intra-protein xl	LUM2_1006877_inj1.05939.05939.3_LUM2_1006877_inj1.05939.05939.3	888	957	69	2486.25	829.758	3	0.7	1	11	8.46	0.28	0.12	0.36	0.26	0.11	0.06	419	0	28.2	0	SPD5_CAEEL:888:x:SPD5_CAEEL:957		KE
LSTSEIAADYCSTK-KKEIELAK-a5-b2	SPD5_CAEEL	SPD5_CAEEL	xlink	intra-protein xl	LUM2_1006877_inj1.08620.08620.3_LUM2_1006877_inj1.08620.08620.3	917	932	15	2484.28	829.1	3	-0.1	1	7	7.94	0.29	0.18	0.4	0.31	0.08	0.07	387	0	28.11	0	SPD5_CAEEL:917:x:SPD5_CAEEL:932		EK
SELSTALEEEK-KTLKAK-a8-b4	SPD5_CAEEL	SPD5_CAEEL	xlink	intra-protein xl	LUM2_1006877_inj1.07452.07452.3_LUM2_1006877_inj1.07452.07452.3	859	967	108	1904.05	635.69	3	-0.8	1	10	7.57	0.32	0.1	0.36	0.25	0.12	0.07	511	0	28	0	SPD5_CAEEL:859:x:SPD5_CAEEL:967		EK
TITDMGMR-LNEAKK-a4-b5	SPD5_CAEEL	SPD5_CAEEL	xlink	intra-protein xl	LUM2_1006877_inj1.06880.06880.3_LUM2_1006877_inj1.06880.06880.3	835	844	9	1606.82	536.613	3	-1.5	1	9	9.29	0.28	0.16	0.36	0.25	0.11	0.06	252	0.69	27.89	0	SPD5_CAEEL:835:x:SPD5_CAEEL:844		DK
DATQSFLSQKSFK-LADSENVR-a10-b5	SPD5_CAEEL	SPD5_CAEEL	xlink	intra-protein xl	LUM2_1006877_inj1.11434.11434.3_LUM2_1006877_inj1.11434.11434.3	495	247	248	2370.18	791.069	3	1	1	8	7.39	0.4	0.12	0.37	0.33	0.04	0.06	491	0.94	27.67	0	SPD5_CAEEL:247:x:SPD5_CAEEL:495		KE
AKEENSTLK-AKEENSTLK-a2-b3	SPD5_CAEEL	SPD5_CAEEL	xlink	intra-protein xl	LUM2_1006877_inj1.03889.03889.3_LUM2_1006877_inj1.03889.03889.3	760	761	1	2019.05	674.024	3	-0.1	1	12	8.61	0.21	0.1	0.29	0.13	0.16	0.05	399	0	27.56	0	SPD5_CAEEL:760:x:SPD5_CAEEL:761		KE
SELSTALEEEKK-TKITILR-a2-b2	SPD5_CAEEL	SPD5_CAEEL	xlink	intra-protein xl	LUM2_1006877_inj1.10473.10473.3_LUM2_1006877_inj1.10473.10473.3	853	75	778	2188.23	730.418	3	-0.8	1	7	7.71	0.24	0.14	0.27	0.16	0.1	0.05	436	0.79	27.31	0	SPD5_CAEEL:75:x:SPD5_CAEEL:853		EK
LNEAKKSDEFLK-AENALEEAR-a6-b7	SPD5_CAEEL	SPD5_CAEEL	xlink	intra-protein xl	LUM2_1006877_inj1.07617.07617.4_LUM2_1006877_inj1.07617.07617.4	845	814	31	2404.22	602.063	4	-0.4	1	12	8.7	0.21	0.15	0.61	0.04	0.57	0.13	255	0	27.05	0	SPD5_CAEEL:814:x:SPD5_CAEEL:845		KE
TKITILR-EFEAQK-a2-b1	SPD5_CAEEL	SPD5_CAEEL	xlink	intra-protein xl	LUM2_1006877_inj1.08762.08762.3_LUM2_1006877_inj1.08762.08762.3	75	152	77	1575.9	526.306	3	-1.6	1	7	8.02	0.21	0.34	0.25	0.15	0.1	0.05	161	0.87	27.03	0	SPD5_CAEEL:152:x:SPD5_CAEEL:75		KE
LQLEKDALEHELK-EISELTK-a5-b4	SPD5_CAEEL	SPD5_CAEEL	xlink	intra-protein xl	LUM2_1006877_inj1.13007.13007.3_LUM2_1006877_inj1.13007.13007.3	1017	960	57	2365.28	789.435	3	3.5	1	7	8.32	0.19	0.11	0.22	0.15	0.07	0.04	393	0	26.86	0	SPD5_CAEEL:1017:x:SPD5_CAEEL:960		KE
HEENELK-IKTEIGK-a5-b2	SPD5_CAEEL	SPD5_CAEEL	xlink	intra-protein xl	LUM2_1006877_inj1.07872.07872.3_LUM2_1006877_inj1.07872.07872.3	828	1178	350	1666.89	556.637	3	-1.3	1	7	8.21	0.19	0.31	0.45	0.23	0.22	0.08	128	0	26.65	0	SPD5_CAEEL:1178:x:SPD5_CAEEL:828		EK
KKEIELAK-EISELTK-a1-b4	SPD5_CAEEL	SPD5_CAEEL	xlink	intra-protein xl	LUM2_1006877_inj1.07394.07394.3_LUM2_1006877_inj1.07394.07394.3	931	960	29	1758.01	587.011	3	-1.6	1	9	9.1	0.27	0.22	0.23	0.12	0.11	0.04	144	0.91	26.36	0	SPD5_CAEEL:931:x:SPD5_CAEEL:960		KE
YSEAKEASQK-KINDLEAK-a5-b6	SPD5_CAEEL	SPD5_CAEEL	xlink	intra-protein xl	LUM2_1006877_inj1.05083.05083.3_LUM2_1006877_inj1.05083.05083.3	94	212	118	2051.05	684.691	3	-2	1	9	8.42	0.27	0.05	0.39	0.13	0.26	0.07	376	0	26.13	0	SPD5_CAEEL:212:x:SPD5_CAEEL:94		KE
EISELTK-KSDEFLK-a1-b1	SPD5_CAEEL	SPD5_CAEEL	xlink	intra-protein xl	LUM2_1006877_inj1.08432.08432.3_LUM2_1006877_inj1.08432.08432.3	957	845	112	1665.88	556.301	3	-2.4	1	8	8.33	0.13	0.28	0.2	0.11	0.1	0.04	165	0.9	26.12	0	SPD5_CAEEL:845:x:SPD5_CAEEL:957		EK
QELDDQSAR-KINDLEAK-a4-b1	SPD5_CAEEL	SPD5_CAEEL	xlink	intra-protein xl	LUM2_1006877_inj1.06936.06936.3_LUM2_1006877_inj1.06936.06936.3	237	207	30	1971.98	658.334	3	-4.4	1	8	7.83	0.16	0.25	0.19	0.11	0.09	0.03	238	0	25.97	0	SPD5_CAEEL:207:x:SPD5_CAEEL:237		DK
DQLNYIDDLETK-TKITILR-a8-b2	SPD5_CAEEL	SPD5_CAEEL	xlink	intra-protein xl	LUM2_1006877_inj1.18292.18292.3_LUM2_1006877_inj1.18292.18292.3	294	75	219	2291.24	764.753	3	-1.1	1	5	7.1	0.3	0.11	0.34	0.32	0.02	0.05	445	0.81	25.73	0	SPD5_CAEEL:294:x:SPD5_CAEEL:75		DK
GELQMYQR-KINDLEAK-a2-b1	SPD5_CAEEL	SPD5_CAEEL	xlink	intra-protein xl	LUM2_1006877_inj1.07959.07959.3_LUM2_1006877_inj1.07959.07959.3	82	207	125	1934.99	646.004	3	-0.6	1	7	7.5	0.19	0.21	0.19	0.11	0.08	0.03	298	0.57	25.46	0	SPD5_CAEEL:207:x:SPD5_CAEEL:82		EK
KXITDMGMR-SEMLER-a1-b2	SPD5_CAEEL	SPD5_CAEEL	xlink	intra-protein xl	LUM2_1006877_inj1.22504.22504.3_LUM2_1006877_inj1.22504.22504.3	831	898	67	1876.84	626.622	3	2.4	2	8	8.98	0.18	0.22	0.15	0.1	0.05	0.03	120	0.79	25.36	0	SPD5_CAEEL:831:x:SPD5_CAEEL:898		KE
KSDEFLK-SDEFLK-a1-b3	SPD5_CAEEL	SPD5_CAEEL	xlink	intra-protein xl	LUM2_1006877_inj1.09513.09513.3_LUM2_1006877_inj1.09513.09513.3	845	848	3	1584.8	529.275	3	-0.4	1	9	9.24	0.2	0.11	0.14	0.06	0.08	0.03	176	0	24.58	0	SPD5_CAEEL:845:x:SPD5_CAEEL:848		KE
MFEDLEVSEATLQK-KENDKAR-a4-b1	SPD5_CAEEL	SPD5_CAEEL	xlink	intra-protein xl	LUM2_1006877_inj1.25558.25558.3_LUM2_1006877_inj1.25558.25558.3	748	304	444	2480.23	827.752	3	4.8	1	8	7.6	0.13	0.1	0.2	0.14	0.06	0.03	368	0.92	24.55	0	SPD5_CAEEL:304:x:SPD5_CAEEL:748		DK
XKEAENK-KTLKAK-a5-b1	SPD5_CAEEL	SPD5_CAEEL	xlink	intra-protein xl	LUM2_1006877_inj1.11994.11994.3_LUM2_1006877_inj1.11994.11994.3	886	964	78	1567.84	523.622	3	-1.3	1	8	8.71	0.23	0.27	0.09	0.03	0.06	0.02	37	0.84	24.3	0	SPD5_CAEEL:886:x:SPD5_CAEEL:964		EK
KINDLEAK-LLSEIDK-a1-b6	SPD5_CAEEL	SPD5_CAEEL	xlink	intra-protein xl	LUM2_1006877_inj1.08801.08801.3_LUM2_1006877_inj1.08801.08801.3	207	220	13	1727.97	576.996	3	-0.6	1	9	8.3	0.32	0.12	0.33	0.09	0.24	0.06	202	0.81	24.27	0	SPD5_CAEEL:207:x:SPD5_CAEEL:220		KD
NSPIVMQKPK-NELEMAR-a8-b2	SPD5_CAEEL	SPD5_CAEEL	xlink	intra-protein xl	LUM2_1006877_inj1.09370.09370.3_LUM2_1006877_inj1.09370.09370.3	506	715	209	1984.03	662.35	3	1.7	1	9	7.74	0.35	0.09	0.32	0.26	0.07	0.05	303	0.8	24.19	0	SPD5_CAEEL:506:x:SPD5_CAEEL:715		KE
VKAENALEEAR-VKAENALEEAR-a2-b9	SPD5_CAEEL	SPD5_CAEEL	xlink	intra-protein xl	LUM2_1006877_inj1.07594.07594.3_LUM2_1006877_inj1.07594.07594.3	807	814	7	2439.28	814.1	3	2.2	1	11	7.63	0.24	0.1	0.4	0.1	0.3	0.07	297	0	23.99	0	SPD5_CAEEL:807:x:SPD5_CAEEL:814		KE
SMSQPVLNVEGDKR-IETSEDNFAR-a13-b2	SPD5_CAEEL	SPD5_CAEEL	xlink	intra-protein xl	LUM2_1006877_inj1.10448.10448.4_LUM2_1006877_inj1.10448.10448.4	35	140	105	2721.3	681.332	4	-2.5	1	11	7.55	0.24	0.07	0.43	0.38	0.05	0.07	334	0	23.87	0	SPD5_CAEEL:140:x:SPD5_CAEEL:35		KE
MGSSDPNADKIKK-SSAALFEEILER-a12-b7	SPD5_CAEEL	SPD5_CAEEL	xlink	intra-protein xl	LUM2_1006877_inj1.14075.14075.4_LUM2_1006877_inj1.14075.14075.4	618	601	17	2735.38	684.853	4	0.1	1	12	7.76	0.19	0.07	0.47	0.38	0.09	0.08	301	0	23.8	0	SPD5_CAEEL:601:x:SPD5_CAEEL:618		KE
EFEAQKHAMEER-IETSEDNFAR-a6-b6	SPD5_CAEEL	SPD5_CAEEL	xlink	intra-protein xl	LUM2_1006877_inj1.07909.07909.3_LUM2_1006877_inj1.07909.07909.3	157	144	13	2666.21	889.743	3	1.1	1	9	7.51	0.26	0.05	0.24	0.16	0.08	0.04	366	0	23.75	0	SPD5_CAEEL:144:x:SPD5_CAEEL:157		KD
EISELTK-ELKLTK-a1-b3	SPD5_CAEEL	SPD5_CAEEL	xlink	intra-protein xl	LUM2_1006877_inj1.07953.07953.3_LUM2_1006877_inj1.07953.07953.3	957	1160	203	1530.88	511.303	3	-1.3	1	8	8.1	0.15	0.2	0.26	0.13	0.13	0.05	133	0.95	23.54	0	SPD5_CAEEL:1160:x:SPD5_CAEEL:957		EK
LSDVQINTNR-TKITILR-a3-b2	SPD5_CAEEL	SPD5_CAEEL	xlink	intra-protein xl	LUM2_1006877_inj1.11309.11309.3_LUM2_1006877_inj1.11309.11309.3	737	75	662	1984.15	662.391	3	3	1	5	7.25	0.16	0.2	0.13	0.11	0.03	0.02	227	0.57	23.32	0	SPD5_CAEEL:737:x:SPD5_CAEEL:75		DK
EISELTK-TKITILR-a1-b2	SPD5_CAEEL	SPD5_CAEEL	xlink	intra-protein xl	LUM2_1006877_inj1.10459.10459.4_LUM2_1006877_inj1.10459.10459.4	957	75	882	1643.98	412.003	4	-0.5	1	7	7.09	0.14	0.32	0.13	0.04	0.09	0.02	97	0.84	23.1	0	SPD5_CAEEL:75:x:SPD5_CAEEL:957		EK
ISKEISELTK-VDGEQETR-a3-b6	SPD5_CAEEL	SPD5_CAEEL	xlink	intra-protein xl	LUM2_1006877_inj1.07525.07525.3_LUM2_1006877_inj1.07525.07525.3	956	803	153	2061.05	688.026	3	-2	1	8	6.61	0.32	0	0.24	0.09	0.15	0.04	482	0	23.04	0	SPD5_CAEEL:803:x:SPD5_CAEEL:956		KE
GELQMYQRR-TKITILR-a2-b2	SPD5_CAEEL	SPD5_CAEEL	xlink	intra-protein xl	LUM2_1006877_inj1.10440.10440.4_LUM2_1006877_inj1.10440.10440.4	82	75	7	2005.12	502.287	4	-4.6	1	8	7.35	0.09	0.31	0.12	0.03	0.09	0.02	71	0	22.83	0	SPD5_CAEEL:75:x:SPD5_CAEEL:82		EK
VEHASSEKSEMLER-EISELTK-a8-b1	SPD5_CAEEL	SPD5_CAEEL	xlink	intra-protein xl	LUM2_1006877_inj1.07504.07504.3_LUM2_1006877_inj1.07504.07504.3	896	957	61	2431.19	811.403	3	-1.6	1	7	7.13	0.28	0.03	0.3	0.25	0.05	0.05	372	0	22.65	0	SPD5_CAEEL:896:x:SPD5_CAEEL:957		KE
TKEAENKVEHASSEK-VDGEQETR-a2-b2	SPD5_CAEEL	SPD5_CAEEL	xlink	intra-protein xl	LUM2_1006877_inj1.04028.04028.3_LUM2_1006877_inj1.04028.04028.3	883	799	84	2600.24	867.753	3	1.9	1	5	7.42	0.13	0.16	0.18	0.13	0.05	0.03	218	0	22.64	0	SPD5_CAEEL:799:x:SPD5_CAEEL:883		KD
YSEAKEASQK-DFLHQK-a5-b1	SPD5_CAEEL	SPD5_CAEEL	xlink	intra-protein xl	LUM2_1006877_inj1.22482.22482.3_LUM2_1006877_inj1.22482.22482.3	94	1109	1015	1907.94	636.988	3	2.2	1	8	7.18	0.25	0.1	0.21	0.08	0.13	0.04	269	0.66	22.43	0	SPD5_CAEEL:1109:x:SPD5_CAEEL:94		KD
MEDNSVLNEDSNLEHVEGQPR-DAXQSFLSQKSFK-a2-b10	SPD5_CAEEL	SPD5_CAEEL	xlink	intra-protein xl	LUM2_1006877_inj1.12914.12914.3_LUM2_1006877_inj1.12914.12914.3	2	495	493	3958.77	1320.6	3	-2.6	2	3	4.82	0.12	0.32	0.31	0.28	0.02	0.05	286	0	22.33	0	SPD5_CAEEL:2:x:SPD5_CAEEL:495		EK
FTSNSDIVEK-TKITILR-a9-b2	SPD5_CAEEL	SPD5_CAEEL	xlink	intra-protein xl	LUM2_1006877_inj1.10865.10865.3_LUM2_1006877_inj1.10865.10865.3	703	75	628	1964.1	655.706	3	0.8	1	7	7.16	0.27	0.1	0.39	0.33	0.05	0.06	251	0.79	22.2	0	SPD5_CAEEL:703:x:SPD5_CAEEL:75		EK
ARQALVEYMNKCSK-IEXSEDNFARQMK-a11-b2	SPD5_CAEEL	SPD5_CAEEL	xlink	intra-protein xl	LUM2_1006877_inj1.13640.13640.4_LUM2_1006877_inj1.13640.13640.4	319	140	179	3326.53	832.64	4	-2	1	9	5.25	0.19	-0.01	0.21	0.12	0.09	0.04	572	0.89	21.46	0	SPD5_CAEEL:140:x:SPD5_CAEEL:319		KE
KINDLEAK-VDGEQEXR-a1-b4	SPD5_CAEEL	SPD5_CAEEL	xlink	intra-protein xl	LUM2_1006877_inj1.17161.17161.3_LUM2_1006877_inj1.17161.17161.3	207	801	594	1923.9	642.309	3	-2.1	1	4	5.13	0.23	0.18	0.22	0.1	0.12	0.04	343	0.9	21.31	0	SPD5_CAEEL:207:x:SPD5_CAEEL:801		KE
XITDMGMR-EASQKR-a4-b5	SPD5_CAEEL	SPD5_CAEEL	xlink	intra-protein xl	LUM2_1006877_inj1.25493.25493.3_LUM2_1006877_inj1.25493.25493.3	835	99	736	1702.77	568.597	3	1.8	1	7	7.76	0.15	0.2	0.08	0.04	0.04	0.01	68	0.86	21.26	0	SPD5_CAEEL:835:x:SPD5_CAEEL:99		DK
TSSTSATQQQVLSGAFSSADVR-SMSQPVLNVEGDKR-a20-b13	SPD5_CAEEL	SPD5_CAEEL	xlink	intra-protein xl	LUM2_1006877_inj1.14989.14989.4_LUM2_1006877_inj1.14989.14989.4	56	35	21	3767.85	942.97	4	2.7	1	15	6.56	0.27	0.02	0.47	0.22	0.25	0.09	321	0.76	21.04	0	SPD5_CAEEL:35:x:SPD5_CAEEL:56		DK
EAENKVEHASSEK-VKAENALEEAR-a5-b4	SPD5_CAEEL	SPD5_CAEEL	xlink	intra-protein xl	LUM2_1006877_inj1.06555.06555.4_LUM2_1006877_inj1.06555.06555.4	888	809	79	2667.3	667.834	4	-2.3	1	9	5.46	0.15	0.09	0.32	0.11	0.21	0.06	394	0	21.02	0	SPD5_CAEEL:809:x:SPD5_CAEEL:888		KE
TKEAENKVEHASSEK-IVHLETEMEK-a7-b5	SPD5_CAEEL	SPD5_CAEEL	xlink	intra-protein xl	LUM2_1006877_inj1.06500.06500.3_LUM2_1006877_inj1.06500.06500.3	888	907	19	2895.43	966.152	3	1.4	1	8	6.99	0.14	0.02	0.19	0.11	0.08	0.03	331	0	21	0	SPD5_CAEEL:888:x:SPD5_CAEEL:907		KE

## Sheet: (MethOx) 1006877_inj2
MR_DMTMM_1006877_inj2_intra_pairs_acid_K_SPD5
ID	Protein1	Protein2	Type	XL Type	Spectrum	AbsPos1	AbsPos2	delta AA	Mr	Mz	z	Error_rel[ppm]	nseen	moins	Match Odds	Xcorrx	Xcorrb	TIC	TicA	TicB	WTIC	intsum	deltaS	Id-Score	FDR	uxID	XLChemistry
SQFAELEANLHQVNSK-AKEENSTLK-a5-b2	SPD5_CAEEL	SPD5_CAEEL	xlink	intra-protein xl	LUM2_1006877_inj2.09310.09310.3_LUM2_1006877_inj2.09310.09310.3	772	760	12	2814.41	939.146	3	0.2	2	11	10.59	0.37	0.26	0.54	0.43	0.11	0.09	1775	0.84	60.38	0	SPD5_CAEEL:760:x:SPD5_CAEEL:772		EK
MFEDLEVSEATLQK-AKEENSTLK-a6-b2	SPD5_CAEEL	SPD5_CAEEL	xlink	intra-protein xl	LUM2_1006877_inj2.12068.12068.4_LUM2_1006877_inj2.12068.12068.4	750	760	10	2639.29	660.831	4	-3	2	9	8.63	0.23	0.3	0.5	0.39	0.11	0.08	1302	0	48.59	0	SPD5_CAEEL:750:x:SPD5_CAEEL:760		EK
MFEDLEVSEATLQK-AKEENSTLK-a3-b2	SPD5_CAEEL	SPD5_CAEEL	xlink	intra-protein xl	LUM2_1006877_inj2.12131.12131.3_LUM2_1006877_inj2.12131.12131.3	747	760	13	2639.3	880.774	3	-0.6	1	8	9.05	0.28	0.34	0.58	0.49	0.08	0.09	1077	0	46.39	0	SPD5_CAEEL:747:x:SPD5_CAEEL:760		EK
SQFAELEANLHQVNSK-AKEENSTLK-a7-b2	SPD5_CAEEL	SPD5_CAEEL	xlink	intra-protein xl	LUM2_1006877_inj2.08665.08665.3_LUM2_1006877_inj2.08665.08665.3	774	760	14	2814.41	939.144	3	-2.6	3	12	9.7	0.35	0.21	0.51	0.38	0.13	0.09	1015	0	43.88	0	SPD5_CAEEL:760:x:SPD5_CAEEL:774		EK
IETSEDNFAR-TKITILR-a5-b2	SPD5_CAEEL	SPD5_CAEEL	xlink	intra-protein xl	LUM2_1006877_inj2.10753.10753.3_LUM2_1006877_inj2.10753.10753.3	143	75	68	2006.08	669.7	3	-1.2	3	12	11.36	0.29	0.33	0.65	0.52	0.13	0.11	624	0.58	42.86	0	SPD5_CAEEL:143:x:SPD5_CAEEL:75		EK
YSEAKEASQK-GELQMYQR-a5-b2	SPD5_CAEEL	SPD5_CAEEL	xlink	intra-protein xl	LUM2_1006877_inj2.07341.07341.3_LUM2_1006877_inj2.07341.07341.3	94	82	12	2145.01	716.012	3	-1	1	12	9.96	0.27	0.27	0.32	0.16	0.16	0.06	866	0.42	42.34	0	SPD5_CAEEL:82:x:SPD5_CAEEL:94		KE
SXSQPVLNVEGDKR-TKITILR-a10-b2	SPD5_CAEEL	SPD5_CAEEL	xlink	intra-protein xl	LUM2_1006877_inj2.10271.10271.5_LUM2_1006877_inj2.10271.10271.5	32	75	43	2400.31	481.07	5	-2.2	2	16	11.18	0.18	0.41	0.46	0.24	0.21	0.09	543	0.49	42.21	0	SPD5_CAEEL:32:x:SPD5_CAEEL:75		EK
RSXSQPVLNVEGDKR-IETSEDNFAR-a14-b2	SPD5_CAEEL	SPD5_CAEEL	xlink	intra-protein xl	LUM2_1006877_inj2.07953.07953.4_LUM2_1006877_inj2.07953.07953.4	35	140	105	2893.39	724.357	4	-1.2	2	15	10.53	0.23	0.27	0.46	0.3	0.16	0.08	762	0	41.87	0	SPD5_CAEEL:140:x:SPD5_CAEEL:35		KE
VKAENALEEAR-CELNEALAR-a2-b5	SPD5_CAEEL	SPD5_CAEEL	xlink	intra-protein xl	LUM2_1006877_inj2.09126.09126.3_LUM2_1006877_inj2.09126.09126.3	807	793	14	2285.14	762.721	3	-1.6	1	17	11.5	0.33	0.3	0.53	0.31	0.22	0.1	581	0	41.64	0	SPD5_CAEEL:793:x:SPD5_CAEEL:807		KE
INDLEAK-TKITILR-a5-b2	SPD5_CAEEL	SPD5_CAEEL	xlink	intra-protein xl	LUM2_1006877_inj2.09980.09980.3_LUM2_1006877_inj2.09980.09980.3	212	75	137	1626.97	543.33	3	-0.5	1	12	11.25	0.32	0.34	0.52	0.27	0.25	0.1	543	0.66	41.17	0	SPD5_CAEEL:212:x:SPD5_CAEEL:75		EK
LADSENVR-TKITILR-a5-b2	SPD5_CAEEL	SPD5_CAEEL	xlink	intra-protein xl	LUM2_1006877_inj2.08889.08889.4_LUM2_1006877_inj2.08889.08889.4	247	75	172	1727.99	433.005	4	-0.9	2	10	10.05	0.16	0.49	0.43	0.13	0.31	0.08	515	0.75	40.91	0	SPD5_CAEEL:247:x:SPD5_CAEEL:75		EK
GELQXYQR-TKITILR-a2-b2	SPD5_CAEEL	SPD5_CAEEL	xlink	intra-protein xl	LUM2_1006877_inj2.09295.09295.4_LUM2_1006877_inj2.09295.09295.4	82	75	7	1865.02	467.262	4	-2	2	14	10.96	0.26	0.46	0.5	0.11	0.39	0.09	409	0.36	40.71	0	SPD5_CAEEL:75:x:SPD5_CAEEL:82		EK
LADSENVR-TKITILR-a3-b2	SPD5_CAEEL	SPD5_CAEEL	xlink	intra-protein xl	LUM2_1006877_inj2.08410.08410.3_LUM2_1006877_inj2.08410.08410.3	245	75	170	1727.99	577.004	3	-0.3	1	11	10.71	0.23	0.31	0.42	0.24	0.18	0.08	633	0.71	40.67	0	SPD5_CAEEL:245:x:SPD5_CAEEL:75		DK
SXSQPVLNVEGDK-TKITILR-a12-b2	SPD5_CAEEL	SPD5_CAEEL	xlink	intra-protein xl	LUM2_1006877_inj2.12680.12680.4_LUM2_1006877_inj2.12680.12680.4	34	75	41	2244.21	562.061	4	-1	1	12	11.17	0.29	0.31	0.45	0.29	0.16	0.08	564	0.57	40.5	0	SPD5_CAEEL:34:x:SPD5_CAEEL:75		DK
VDGEQETR-LNEAKK-a2-b5	SPD5_CAEEL	SPD5_CAEEL	xlink	intra-protein xl	LUM2_1006877_inj2.03571.03571.3_LUM2_1006877_inj2.03571.03571.3	799	844	45	1615.82	539.613	3	-1.1	1	10	10.57	0.31	0.26	0.42	0.25	0.17	0.08	660	0	39.9	0	SPD5_CAEEL:799:x:SPD5_CAEEL:844		DK
GTLDDILK-KINDLEAK-a4-b1	SPD5_CAEEL	SPD5_CAEEL	xlink	intra-protein xl	LUM2_1006877_inj2.12230.12230.3_LUM2_1006877_inj2.12230.12230.3	187	207	20	1784.99	596.004	3	-0.6	1	12	11.01	0.28	0.29	0.43	0.21	0.22	0.08	566	0	39.68	0	SPD5_CAEEL:187:x:SPD5_CAEEL:207		DK
GELQMYQR-EASQKR-a2-b5	SPD5_CAEEL	SPD5_CAEEL	xlink	intra-protein xl	LUM2_1006877_inj2.05978.05978.3_LUM2_1006877_inj2.05978.05978.3	82	99	17	1722.85	575.289	3	-1.2	2	8	8.94	0.32	0.31	0.38	0.3	0.08	0.06	768	0.49	39.66	0	SPD5_CAEEL:82:x:SPD5_CAEEL:99		EK
LMEEDLLAXQSR-TKITILR-a5-b2	SPD5_CAEEL	SPD5_CAEEL	xlink	intra-protein xl	LUM2_1006877_inj2.15782.15782.4_LUM2_1006877_inj2.15782.15782.4	131	75	56	2276.23	570.065	4	2.1	1	11	10.7	0.21	0.3	0.38	0.26	0.12	0.07	597	0.74	39.58	0	SPD5_CAEEL:131:x:SPD5_CAEEL:75		DK
YSEAKEASQK-LGQENVQEK-a5-b8	SPD5_CAEEL	SPD5_CAEEL	xlink	intra-protein xl	LUM2_1006877_inj2.05241.05241.3_LUM2_1006877_inj2.05241.05241.3	94	120	26	2165.06	722.695	3	0.5	1	14	8.73	0.32	0.11	0.44	0.21	0.23	0.08	972	0	38.82	0	SPD5_CAEEL:120:x:SPD5_CAEEL:94		KE
LQNEVSELK-LNEAKK-a4-b5	SPD5_CAEEL	SPD5_CAEEL	xlink	intra-protein xl	LUM2_1006877_inj2.06918.06918.3_LUM2_1006877_inj2.06918.06918.3	708	844	136	1741.96	581.661	3	1.2	1	11	11.43	0.37	0.38	0.55	0.38	0.17	0.1	312	0.87	38.51	0	SPD5_CAEEL:708:x:SPD5_CAEEL:844		EK
LNEAKK-SDEFLK-a5-b2	SPD5_CAEEL	SPD5_CAEEL	xlink	intra-protein xl	LUM2_1006877_inj2.07177.07177.3_LUM2_1006877_inj2.07177.07177.3	844	847	3	1420.75	474.592	3	-1.6	1	12	11.18	0.33	0.36	0.46	0.36	0.11	0.08	375	0.83	38.32	0	SPD5_CAEEL:844:x:SPD5_CAEEL:847		KD
LSDVQINTNR-DVNEKIEK-a3-b5	SPD5_CAEEL	SPD5_CAEEL	xlink	intra-protein xl	LUM2_1006877_inj2.08237.08237.3_LUM2_1006877_inj2.08237.08237.3	737	1009	272	2114.09	705.706	3	-1.1	1	10	8.75	0.29	0.14	0.39	0.27	0.12	0.07	900	0.55	37.95	0	SPD5_CAEEL:1009:x:SPD5_CAEEL:737		DK
VKAENALEEAR-NELEXAR-a2-b2	SPD5_CAEEL	SPD5_CAEEL	xlink	intra-protein xl	LUM2_1006877_inj2.07548.07548.3_LUM2_1006877_inj2.07548.07548.3	807	715	92	2088.02	697.015	3	-2.4	1	11	10.67	0.2	0.28	0.25	0.15	0.1	0.05	547	0	37.87	0	SPD5_CAEEL:715:x:SPD5_CAEEL:807		KE
TKEAENKVEHASSEK-SEXLER-a2-b2	SPD5_CAEEL	SPD5_CAEEL	xlink	intra-protein xl	LUM2_1006877_inj2.04601.04601.4_LUM2_1006877_inj2.04601.04601.4	883	898	15	2447.16	612.797	4	-1.3	1	11	10.82	0.25	0.32	0.48	0.37	0.11	0.08	436	0	37.75	0	SPD5_CAEEL:883:x:SPD5_CAEEL:898		KE
AENALEEAR-AKEENSTLK-a7-b2	SPD5_CAEEL	SPD5_CAEEL	xlink	intra-protein xl	LUM2_1006877_inj2.06510.06510.3_LUM2_1006877_inj2.06510.06510.3	814	760	54	2001.99	668.339	3	-1.7	1	11	10.63	0.36	0.27	0.56	0.46	0.1	0.1	463	0	37.22	0	SPD5_CAEEL:760:x:SPD5_CAEEL:814		EK
MFEDLEVSEATLQK-AKEENSTLK-a9-b2	SPD5_CAEEL	SPD5_CAEEL	xlink	intra-protein xl	LUM2_1006877_inj2.12426.12426.3_LUM2_1006877_inj2.12426.12426.3	753	760	7	2639.3	880.774	3	-1.1	1	9	9.54	0.38	0.28	0.65	0.59	0.06	0.1	539	0	36.79	0	SPD5_CAEEL:753:x:SPD5_CAEEL:760		EK
LGQENVQEK-TKITILR-a4-b2	SPD5_CAEEL	SPD5_CAEEL	xlink	intra-protein xl	LUM2_1006877_inj2.08239.08239.3_LUM2_1006877_inj2.08239.08239.3	116	75	41	1869.07	624.03	3	-1.2	2	13	10.44	0.34	0.29	0.35	0.16	0.18	0.06	434	0.77	36.15	0	SPD5_CAEEL:116:x:SPD5_CAEEL:75		EK
LNEAKK-SDEFLK-a5-b3	SPD5_CAEEL	SPD5_CAEEL	xlink	intra-protein xl	LUM2_1006877_inj2.06759.06759.3_LUM2_1006877_inj2.06759.06759.3	844	848	4	1420.75	474.592	3	-2	3	10	10.54	0.31	0.3	0.46	0.34	0.12	0.08	391	0	36.08	0	SPD5_CAEEL:844:x:SPD5_CAEEL:848		KE
QELDDQSAR-TKITILR-a4-b2	SPD5_CAEEL	SPD5_CAEEL	xlink	intra-protein xl	LUM2_1006877_inj2.08695.08695.4_LUM2_1006877_inj2.08695.08695.4	237	75	162	1886.02	472.513	4	-1.5	1	14	11.17	0.18	0.38	0.26	0.1	0.16	0.05	264	0.78	35.97	0	SPD5_CAEEL:237:x:SPD5_CAEEL:75		DK
IVHLETEXEK-KKEIELAK-a5-b2	SPD5_CAEEL	SPD5_CAEEL	xlink	intra-protein xl	LUM2_1006877_inj2.07510.07510.4_LUM2_1006877_inj2.07510.07510.4	907	932	25	2183.18	546.804	4	-0.9	2	14	10.65	0.28	0.22	0.55	0.4	0.15	0.1	453	0	35.86	0	SPD5_CAEEL:907:x:SPD5_CAEEL:932		EK
AENALEEAR-AKEENSTLK-a2-b2	SPD5_CAEEL	SPD5_CAEEL	xlink	intra-protein xl	LUM2_1006877_inj2.06321.06321.3_LUM2_1006877_inj2.06321.06321.3	809	760	49	2001.99	668.339	3	-1	1	10	9.84	0.26	0.23	0.44	0.28	0.16	0.08	534	0.68	35.69	0	SPD5_CAEEL:760:x:SPD5_CAEEL:809		EK
DALEHELK-IEKLQLEK-a6-b3	SPD5_CAEEL	SPD5_CAEEL	xlink	intra-protein xl	LUM2_1006877_inj2.09526.09526.3_LUM2_1006877_inj2.09526.09526.3	1023	1012	11	1935.07	646.03	3	-0.7	2	12	8.76	0.36	0.15	0.35	0.22	0.13	0.06	737	0.93	35.49	0	SPD5_CAEEL:1012:x:SPD5_CAEEL:1023		EK
IETSEDNFAR-YSEAKEASQK-a2-b5	SPD5_CAEEL	SPD5_CAEEL	xlink	intra-protein xl	LUM2_1006877_inj2.06725.06725.3_LUM2_1006877_inj2.06725.06725.3	140	94	46	2302.08	768.367	3	2.2	1	12	9.65	0.27	0.21	0.39	0.23	0.16	0.07	569	0	35.42	0	SPD5_CAEEL:140:x:SPD5_CAEEL:94		EK
QELDDQSAR-TKITILR-a2-b2	SPD5_CAEEL	SPD5_CAEEL	xlink	intra-protein xl	LUM2_1006877_inj2.09009.09009.4_LUM2_1006877_inj2.09009.09009.4	235	75	160	1886.02	472.513	4	-1	1	12	9.92	0.14	0.49	0.3	0.07	0.22	0.06	231	0.75	35.16	0	SPD5_CAEEL:235:x:SPD5_CAEEL:75		EK
XEDNSVLNEDSNLEHVEGQPR-MKLAFETSINDK-a3-b2	SPD5_CAEEL	SPD5_CAEEL	xlink	intra-protein xl	LUM2_1006877_inj2.13340.13340.3_LUM2_1006877_inj2.13340.13340.3	3	621	618	3804.77	1269.26	3	3	1	8	7.32	0.2	0.18	0.28	0.22	0.06	0.05	875	0.95	35.02	0	SPD5_CAEEL:3:x:SPD5_CAEEL:621		DK
NELEMAR-LNEAKK-a2-b5	SPD5_CAEEL	SPD5_CAEEL	xlink	intra-protein xl	LUM2_1006877_inj2.06341.06341.3_LUM2_1006877_inj2.06341.06341.3	715	844	129	1544.8	515.941	3	0.7	1	10	10.56	0.28	0.22	0.41	0.32	0.1	0.07	439	0	34.95	0	SPD5_CAEEL:715:x:SPD5_CAEEL:844		EK
YSEAKEASQK-EFEAQK-a5-b3	SPD5_CAEEL	SPD5_CAEEL	xlink	intra-protein xl	LUM2_1006877_inj2.04756.04756.3_LUM2_1006877_inj2.04756.04756.3	94	154	60	1871.89	624.971	3	-0.8	1	8	9.88	0.28	0.29	0.32	0.23	0.09	0.06	436	0	34.95	0	SPD5_CAEEL:154:x:SPD5_CAEEL:94		KE
SXSQPVLNVEGDKR-GELQXYQR-a13-b2	SPD5_CAEEL	SPD5_CAEEL	xlink	intra-protein xl	LUM2_1006877_inj2.08637.08637.4_LUM2_1006877_inj2.08637.08637.4	35	82	47	2596.24	650.068	4	1.8	1	11	9.46	0.21	0.33	0.53	0.44	0.1	0.09	418	0.72	34.86	0	SPD5_CAEEL:35:x:SPD5_CAEEL:82		KE
LADAKK-LEHEIR-a5-b4	SPD5_CAEEL	SPD5_CAEEL	xlink	intra-protein xl	LUM2_1006877_inj2.04434.04434.3_LUM2_1006877_inj2.04434.04434.3	303	326	23	1421.8	474.94	3	-1.5	1	8	9.62	0.31	0.16	0.31	0.15	0.16	0.06	600	0	34.73	0	SPD5_CAEEL:303:x:SPD5_CAEEL:326		KE
LADAKKENDK-LADSENVR-a5-b5	SPD5_CAEEL	SPD5_CAEEL	xlink	intra-protein xl	LUM2_1006877_inj2.04592.04592.3_LUM2_1006877_inj2.04592.04592.3	303	247	56	2015.03	672.683	3	-0.9	1	12	10.38	0.34	0.14	0.49	0.27	0.22	0.09	513	0	34.72	0	SPD5_CAEEL:247:x:SPD5_CAEEL:303		KE
QELDDQSAR-KINDLEAK-a2-b1	SPD5_CAEEL	SPD5_CAEEL	xlink	intra-protein xl	LUM2_1006877_inj2.07271.07271.3_LUM2_1006877_inj2.07271.07271.3	235	207	28	1971.98	658.335	3	-2	1	10	9.62	0.17	0.4	0.25	0.14	0.11	0.05	340	0	34.66	0	SPD5_CAEEL:207:x:SPD5_CAEEL:235		EK
TSSTSATQQQVLSGAFSSADVR-SXSQPVLNVEGDKR-a20-b13	SPD5_CAEEL	SPD5_CAEEL	xlink	intra-protein xl	LUM2_1006877_inj2.14157.14157.3_LUM2_1006877_inj2.14157.14157.3	56	35	21	3783.83	1262.29	3	-0.7	1	14	7.69	0.41	0.05	0.56	0.33	0.23	0.1	891	0.58	34.6	0	SPD5_CAEEL:35:x:SPD5_CAEEL:56		DK
VKAENALEEAR-VDGEQETR-a2-b4	SPD5_CAEEL	SPD5_CAEEL	xlink	intra-protein xl	LUM2_1006877_inj2.06465.06465.3_LUM2_1006877_inj2.06465.06465.3	807	801	6	2143.05	715.357	3	-0.7	1	11	9.95	0.3	0.25	0.28	0.17	0.11	0.05	458	0	34.57	0	SPD5_CAEEL:801:x:SPD5_CAEEL:807		KE
LLSEIDK-TKITILR-a4-b2	SPD5_CAEEL	SPD5_CAEEL	xlink	intra-protein xl	LUM2_1006877_inj2.12666.12666.4_LUM2_1006877_inj2.12666.12666.4	218	75	143	1642	411.508	4	-1.9	1	10	9.71	0.17	0.29	0.34	0.11	0.23	0.06	438	0	34.55	0	SPD5_CAEEL:218:x:SPD5_CAEEL:75		EK
VKAENALEEAR-EISELTK-a2-b1	SPD5_CAEEL	SPD5_CAEEL	xlink	intra-protein xl	LUM2_1006877_inj2.08085.08085.3_LUM2_1006877_inj2.08085.08085.3	807	957	150	2029.07	677.363	3	-2.1	1	8	9.68	0.25	0.36	0.51	0.32	0.19	0.09	336	0	34.52	0	SPD5_CAEEL:807:x:SPD5_CAEEL:957		KE
SSAALFEEILER-XGSSDPNADKIK-a8-b10	SPD5_CAEEL	SPD5_CAEEL	xlink	intra-protein xl	LUM2_1006877_inj2.17586.17586.4_LUM2_1006877_inj2.17586.17586.4	602	616	14	2623.28	656.827	4	-1.2	1	12	8.34	0.25	0.16	0.45	0.32	0.12	0.08	699	0	34.13	0	SPD5_CAEEL:602:x:SPD5_CAEEL:616		EK
AENALEEAR-LNEAKK-a7-b5	SPD5_CAEEL	SPD5_CAEEL	xlink	intra-protein xl	LUM2_1006877_inj2.05659.05659.3_LUM2_1006877_inj2.05659.05659.3	814	844	30	1684.88	562.633	3	0.1	1	9	10.62	0.35	0.31	0.42	0.35	0.07	0.07	264	0.91	34.04	0	SPD5_CAEEL:814:x:SPD5_CAEEL:844		EK
LLSEIDK-TKITILR-a6-b2	SPD5_CAEEL	SPD5_CAEEL	xlink	intra-protein xl	LUM2_1006877_inj2.12665.12665.3_LUM2_1006877_inj2.12665.12665.3	220	75	145	1642	548.341	3	-1.1	1	11	10.85	0.28	0.21	0.56	0.39	0.16	0.1	327	0.67	33.74	0	SPD5_CAEEL:220:x:SPD5_CAEEL:75		DK
TKEAENKVEHASSEK-IVHLETEXEK-a2-b5	SPD5_CAEEL	SPD5_CAEEL	xlink	intra-protein xl	LUM2_1006877_inj2.05542.05542.5_LUM2_1006877_inj2.05542.05542.5	883	907	24	2911.43	583.294	5	1.8	2	13	8.84	0.14	0.27	0.45	0.25	0.2	0.08	499	0	33.62	0	SPD5_CAEEL:883:x:SPD5_CAEEL:907		KE
VKAENALEEAR-LQNEVSELK-a2-b4	SPD5_CAEEL	SPD5_CAEEL	xlink	intra-protein xl	LUM2_1006877_inj2.08371.08371.3_LUM2_1006877_inj2.08371.08371.3	807	708	99	2269.18	757.403	3	-2.6	1	15	10.55	0.35	0.26	0.31	0.18	0.14	0.06	302	0.85	33.44	0	SPD5_CAEEL:708:x:SPD5_CAEEL:807		KE
AKEENSTLK-LNEAKK-a3-b5	SPD5_CAEEL	SPD5_CAEEL	xlink	intra-protein xl	LUM2_1006877_inj2.03500.03500.3_LUM2_1006877_inj2.03500.03500.3	761	844	83	1701.92	568.315	3	-2.4	1	9	10.24	0.29	0.18	0.33	0.17	0.16	0.06	432	0	33.38	0	SPD5_CAEEL:761:x:SPD5_CAEEL:844		EK
LSTSEIAADYCSTK-KKEIELAK-a9-b2	SPD5_CAEEL	SPD5_CAEEL	xlink	intra-protein xl	LUM2_1006877_inj2.09049.09049.3_LUM2_1006877_inj2.09049.09049.3	921	932	11	2484.28	829.1	3	-0.4	3	9	7.26	0.36	0.02	0.48	0.35	0.14	0.08	929	0	33.38	0	SPD5_CAEEL:921:x:SPD5_CAEEL:932		DK
KKEIELAK-EISELTK-a2-b1	SPD5_CAEEL	SPD5_CAEEL	xlink	intra-protein xl	LUM2_1006877_inj2.07512.07512.4_LUM2_1006877_inj2.07512.07512.4	932	957	25	1758.01	440.51	4	-2.2	1	13	10.71	0.16	0.43	0.25	0.08	0.17	0.05	111	0	33.23	0	SPD5_CAEEL:932:x:SPD5_CAEEL:957		KE
KKEIELAK-VDGEQETR-a2-b4	SPD5_CAEEL	SPD5_CAEEL	xlink	intra-protein xl	LUM2_1006877_inj2.05379.05379.3_LUM2_1006877_inj2.05379.05379.3	932	801	131	1871.99	625.006	3	-0.8	3	12	9.29	0.29	0.16	0.36	0.12	0.24	0.07	545	0	33.14	0	SPD5_CAEEL:801:x:SPD5_CAEEL:932		KE
AKEENSTLK-NELEXAR-a2-b2	SPD5_CAEEL	SPD5_CAEEL	xlink	intra-protein xl	LUM2_1006877_inj2.05436.05436.3_LUM2_1006877_inj2.05436.05436.3	760	715	45	1877.91	626.979	3	-0.9	2	6	8.41	0.16	0.29	0.3	0.16	0.14	0.06	516	0.7	33.11	0	SPD5_CAEEL:715:x:SPD5_CAEEL:760		KE
VKEVXDDYVDLK-LGQENVQEK-a2-b8	SPD5_CAEEL	SPD5_CAEEL	xlink	intra-protein xl	LUM2_1006877_inj2.09169.09169.3_LUM2_1006877_inj2.09169.09169.3	102	120	18	2494.22	832.416	3	-0.6	1	8	8.82	0.21	0.21	0.34	0.24	0.1	0.06	536	0.95	32.72	0	SPD5_CAEEL:102:x:SPD5_CAEEL:120		KE
SFKNSPIVXQKPK-LSDVQINTNR-a3-b3	SPD5_CAEEL	SPD5_CAEEL	xlink	intra-protein xl	LUM2_1006877_inj2.08134.08134.3_LUM2_1006877_inj2.08134.08134.3	498	737	239	2659.42	887.48	3	1.6	2	9	8.32	0.18	0.19	0.26	0.15	0.12	0.05	616	0.43	32.57	0	SPD5_CAEEL:498:x:SPD5_CAEEL:737		KD
IETSEDNFAR-QMKEFEAQK-a2-b3	SPD5_CAEEL	SPD5_CAEEL	xlink	intra-protein xl	LUM2_1006877_inj2.07663.07663.4_LUM2_1006877_inj2.07663.07663.4	140	151	11	2300.07	576.024	4	-3.6	2	14	11.16	0.24	0.38	0.18	0.1	0.08	0.03	74	0	32.56	0	SPD5_CAEEL:140:x:SPD5_CAEEL:151		EK
DALEHELK-DVNEKIEK-a6-b5	SPD5_CAEEL	SPD5_CAEEL	xlink	intra-protein xl	LUM2_1006877_inj2.07618.07618.4_LUM2_1006877_inj2.07618.07618.4	1023	1009	14	1908.97	478.251	4	-3.3	1	13	11.11	0.15	0.28	0.52	0.28	0.23	0.09	170	0	32.56	0	SPD5_CAEEL:1009:x:SPD5_CAEEL:1023		EK
AKEENSTLK-VDGEQETR-a2-b4	SPD5_CAEEL	SPD5_CAEEL	xlink	intra-protein xl	LUM2_1006877_inj2.04308.04308.3_LUM2_1006877_inj2.04308.04308.3	760	801	41	1932.94	645.32	3	-0.8	1	9	8.15	0.25	0.17	0.38	0.11	0.27	0.07	633	0	32.54	0	SPD5_CAEEL:760:x:SPD5_CAEEL:801		KE
KKEIELAK-SEXLER-a2-b5	SPD5_CAEEL	SPD5_CAEEL	xlink	intra-protein xl	LUM2_1006877_inj2.06342.06342.4_LUM2_1006877_inj2.06342.06342.4	932	901	31	1718.92	430.739	4	0.4	1	13	11.09	0.25	0.25	0.28	0.03	0.25	0.06	178	0	31.86	0	SPD5_CAEEL:901:x:SPD5_CAEEL:932		KE
LSTSEIAADYCSTK-KKEIELAK-a5-b2	SPD5_CAEEL	SPD5_CAEEL	xlink	intra-protein xl	LUM2_1006877_inj2.08669.08669.3_LUM2_1006877_inj2.08669.08669.3	917	932	15	2484.28	829.102	3	1.9	1	11	9.07	0.33	0.18	0.4	0.31	0.1	0.07	457	0	31.74	0	SPD5_CAEEL:917:x:SPD5_CAEEL:932		EK
YSEAKEASQK-KINDLEAK-a5-b6	SPD5_CAEEL	SPD5_CAEEL	xlink	intra-protein xl	LUM2_1006877_inj2.05143.05143.3_LUM2_1006877_inj2.05143.05143.3	94	212	118	2051.05	684.693	3	0.9	1	11	8.43	0.4	0.11	0.42	0.16	0.25	0.08	599	0	31.66	0	SPD5_CAEEL:212:x:SPD5_CAEEL:94		KE
IETSEDNFAR-TKITILR-a2-b2	SPD5_CAEEL	SPD5_CAEEL	xlink	intra-protein xl	LUM2_1006877_inj2.10482.10482.3_LUM2_1006877_inj2.10482.10482.3	140	75	65	2006.08	669.7	3	-1.2	2	7	8.97	0.22	0.26	0.37	0.27	0.1	0.06	387	0.52	31.63	0	SPD5_CAEEL:140:x:SPD5_CAEEL:75		EK
TITDMGMR-LNEAKK-a4-b5	SPD5_CAEEL	SPD5_CAEEL	xlink	intra-protein xl	LUM2_1006877_inj2.06951.06951.3_LUM2_1006877_inj2.06951.06951.3	835	844	9	1606.82	536.613	3	-1.1	1	11	10.61	0.38	0.2	0.43	0.28	0.15	0.08	252	0.54	31.6	0	SPD5_CAEEL:835:x:SPD5_CAEEL:844		DK
DQLNYIDDLETK-TKITILR-a10-b2	SPD5_CAEEL	SPD5_CAEEL	xlink	intra-protein xl	LUM2_1006877_inj2.18599.18599.4_LUM2_1006877_inj2.18599.18599.4	296	75	221	2291.24	573.818	4	1.1	1	11	10.05	0.19	0.26	0.42	0.31	0.11	0.07	271	0.72	31.59	0	SPD5_CAEEL:296:x:SPD5_CAEEL:75		EK
TSNQKCAQPHYTSPTR-DALEHELK-a5-b6	SPD5_CAEEL	SPD5_CAEEL	xlink	intra-protein xl	LUM2_1006877_inj2.07192.07192.3_LUM2_1006877_inj2.07192.07192.3	1052	1023	29	2810.34	937.787	3	-0.6	1	11	9.13	0.23	0.15	0.47	0.28	0.19	0.09	475	0.54	31.48	0	SPD5_CAEEL:1023:x:SPD5_CAEEL:1052		KE
AKEENSTLK-LADSENVR-a2-b5	SPD5_CAEEL	SPD5_CAEEL	xlink	intra-protein xl	LUM2_1006877_inj2.05390.05390.3_LUM2_1006877_inj2.05390.05390.3	760	247	513	1902.96	635.33	3	0.3	1	12	9.4	0.41	0.2	0.4	0.09	0.31	0.08	362	0.78	31.29	0	SPD5_CAEEL:247:x:SPD5_CAEEL:760		KE
KSDEFLK-SDEFLK-a1-b2	SPD5_CAEEL	SPD5_CAEEL	xlink	intra-protein xl	LUM2_1006877_inj2.09328.09328.3_LUM2_1006877_inj2.09328.09328.3	845	847	2	1584.8	529.275	3	-1.9	1	10	11.12	0.25	0.25	0.16	0.09	0.07	0.03	161	0.89	31.13	0	SPD5_CAEEL:845:x:SPD5_CAEEL:847		KD
LNEAKK-SEMLER-a5-b2	SPD5_CAEEL	SPD5_CAEEL	xlink	intra-protein xl	LUM2_1006877_inj2.05391.05391.3_LUM2_1006877_inj2.05391.05391.3	844	898	54	1446.75	483.258	3	-0.4	1	8	10	0.25	0.25	0.27	0.11	0.16	0.05	265	0.84	31.04	0	SPD5_CAEEL:844:x:SPD5_CAEEL:898		KE
KTITDXGMR-HEENELK-a1-b2	SPD5_CAEEL	SPD5_CAEEL	xlink	intra-protein xl	LUM2_1006877_inj2.06136.06136.3_LUM2_1006877_inj2.06136.06136.3	831	825	6	1946.92	649.981	3	-0.4	2	10	9.69	0.16	0.29	0.31	0.12	0.19	0.06	248	0.95	30.96	0	SPD5_CAEEL:825:x:SPD5_CAEEL:831		KE
VKEVXDDYVDLK-IETSEDNFAR-a2-b5	SPD5_CAEEL	SPD5_CAEEL	xlink	intra-protein xl	LUM2_1006877_inj2.10800.10800.4_LUM2_1006877_inj2.10800.10800.4	102	143	41	2631.24	658.817	4	0.3	2	8	8.21	0.18	0.28	0.33	0.19	0.13	0.06	413	0	30.81	0	SPD5_CAEEL:102:x:SPD5_CAEEL:143		KE
TKITILR-EFEAQK-a2-b1	SPD5_CAEEL	SPD5_CAEEL	xlink	intra-protein xl	LUM2_1006877_inj2.08821.08821.3_LUM2_1006877_inj2.08821.08821.3	75	152	77	1575.89	526.306	3	-2.4	1	10	10.85	0.32	0.23	0.3	0.18	0.12	0.05	169	0.87	30.81	0	SPD5_CAEEL:152:x:SPD5_CAEEL:75		KE
XFEDLEVSEATLQKAK-LSDVQINTNR-a14-b3	SPD5_CAEEL	SPD5_CAEEL	xlink	intra-protein xl	LUM2_1006877_inj2.14973.14973.3_LUM2_1006877_inj2.14973.14973.3	758	737	21	2994.49	999.173	3	-0.7	1	7	6.82	0.27	0.12	0.4	0.35	0.04	0.06	710	0.45	30.29	0	SPD5_CAEEL:737:x:SPD5_CAEEL:758		KD
VKAENALEEAR-LNEAKK-a4-b5	SPD5_CAEEL	SPD5_CAEEL	xlink	intra-protein xl	LUM2_1006877_inj2.05564.05564.3_LUM2_1006877_inj2.05564.05564.3	809	844	35	1912.03	638.352	3	-2.3	1	11	10.32	0.31	0.2	0.49	0.28	0.21	0.09	202	0	30.16	0	SPD5_CAEEL:809:x:SPD5_CAEEL:844		EK
VKAENALEEAR-LSDVQINTNR-a2-b3	SPD5_CAEEL	SPD5_CAEEL	xlink	intra-protein xl	LUM2_1006877_inj2.08668.08668.4_LUM2_1006877_inj2.08668.08668.4	807	737	70	2369.23	593.316	4	1.1	2	11	9.68	0.17	0.18	0.25	0.14	0.11	0.05	343	0.68	30.05	0	SPD5_CAEEL:737:x:SPD5_CAEEL:807		KD
TKEAENKVEHASSEK-VKAENALEEAR-a2-b9	SPD5_CAEEL	SPD5_CAEEL	xlink	intra-protein xl	LUM2_1006877_inj2.05790.05790.3_LUM2_1006877_inj2.05790.05790.3	883	814	69	2896.46	966.493	3	1.5	1	13	7.91	0.29	0.09	0.37	0.17	0.2	0.07	596	0	29.91	0	SPD5_CAEEL:814:x:SPD5_CAEEL:883		KE
KINDLEAK-LLSEIDK-a1-b4	SPD5_CAEEL	SPD5_CAEEL	xlink	intra-protein xl	LUM2_1006877_inj2.08527.08527.3_LUM2_1006877_inj2.08527.08527.3	207	218	11	1727.96	576.996	3	-1.2	1	11	10.02	0.35	0.19	0.53	0.18	0.35	0.1	217	0.75	29.86	0	SPD5_CAEEL:207:x:SPD5_CAEEL:218		KE
ISKEISELTK-EISELTK-a3-b1	SPD5_CAEEL	SPD5_CAEEL	xlink	intra-protein xl	LUM2_1006877_inj2.10032.10032.3_LUM2_1006877_inj2.10032.10032.3	956	957	1	1947.08	650.033	3	-0.4	1	12	11.09	0.26	0.19	0.22	0.13	0.09	0.04	143	0	29.67	0	SPD5_CAEEL:956:x:SPD5_CAEEL:957		KE
XFEDLEVSEATLQK-KSDEFLK-a4-b1	SPD5_CAEEL	SPD5_CAEEL	xlink	intra-protein xl	LUM2_1006877_inj2.14636.14636.3_LUM2_1006877_inj2.14636.14636.3	748	845	97	2502.22	835.082	3	1.6	1	5	7.38	0.23	0.14	0.3	0.23	0.07	0.05	555	0	28.81	0	SPD5_CAEEL:748:x:SPD5_CAEEL:845		DK
TKEAENKVEHASSEK-IVHLETEXEK-a7-b5	SPD5_CAEEL	SPD5_CAEEL	xlink	intra-protein xl	LUM2_1006877_inj2.05966.05966.4_LUM2_1006877_inj2.05966.05966.4	888	907	19	2911.42	728.862	4	-1.7	1	15	8.31	0.18	0.07	0.31	0.16	0.16	0.06	537	0	28.8	0	SPD5_CAEEL:888:x:SPD5_CAEEL:907		KE
DATQSFLSQKSFK-AENALEEAR-a10-b7	SPD5_CAEEL	SPD5_CAEEL	xlink	intra-protein xl	LUM2_1006877_inj2.13081.13081.3_LUM2_1006877_inj2.13081.13081.3	495	814	319	2469.21	824.079	3	0.2	1	9	7.52	0.37	0.02	0.3	0.23	0.08	0.05	658	0.66	28.65	0	SPD5_CAEEL:495:x:SPD5_CAEEL:814		KE
EISELTKK-EISELTK-a7-b1	SPD5_CAEEL	SPD5_CAEEL	xlink	intra-protein xl	LUM2_1006877_inj2.08282.08282.3_LUM2_1006877_inj2.08282.08282.3	963	957	6	1746.96	583.328	3	-0.6	1	9	9.3	0.25	0.27	0.49	0.27	0.21	0.09	151	0.92	28.63	0	SPD5_CAEEL:957:x:SPD5_CAEEL:963		KE
DQLNYIDDLETK-LADAKK-a10-b5	SPD5_CAEEL	SPD5_CAEEL	xlink	intra-protein xl	LUM2_1006877_inj2.12727.12727.3_LUM2_1006877_inj2.12727.12727.3	296	303	7	2092.07	698.364	3	-0.7	1	7	9.78	0.35	0.15	0.41	0.38	0.03	0.06	248	0	28.49	0	SPD5_CAEEL:296:x:SPD5_CAEEL:303		EK
TKEAENKVEHASSEK-SEMLER-a7-b2	SPD5_CAEEL	SPD5_CAEEL	xlink	intra-protein xl	LUM2_1006877_inj2.05609.05609.4_LUM2_1006877_inj2.05609.05609.4	888	898	10	2431.17	608.8	4	2	1	5	8.32	0.21	0.17	0.43	0.37	0.06	0.06	385	0	28.37	0	SPD5_CAEEL:888:x:SPD5_CAEEL:898		KE
ISKEISELTK-EIELAK-a3-b1	SPD5_CAEEL	SPD5_CAEEL	xlink	intra-protein xl	LUM2_1006877_inj2.10617.10617.3_LUM2_1006877_inj2.10617.10617.3	956	933	23	1830.03	611.018	3	-1.7	1	7	8.25	0.29	0.21	0.23	0.16	0.08	0.04	328	0	28.02	0	SPD5_CAEEL:933:x:SPD5_CAEEL:956		KE
DQLNYIDDLETK-TKITILR-a7-b2	SPD5_CAEEL	SPD5_CAEEL	xlink	intra-protein xl	LUM2_1006877_inj2.18595.18595.3_LUM2_1006877_inj2.18595.18595.3	293	75	218	2291.24	764.753	3	-0.8	1	4	7.27	0.21	0.19	0.42	0.4	0.02	0.06	449	0.82	27.85	0	SPD5_CAEEL:293:x:SPD5_CAEEL:75		DK
EAENKVEHASSEK-EISELTK-a5-b1	SPD5_CAEEL	SPD5_CAEEL	xlink	intra-protein xl	LUM2_1006877_inj2.06381.06381.3_LUM2_1006877_inj2.06381.06381.3	888	957	69	2257.11	753.377	3	0.7	1	8	9.06	0.29	0.18	0.28	0.22	0.07	0.05	270	0	27.82	0	SPD5_CAEEL:888:x:SPD5_CAEEL:957		KE
SXSQPVLNVEGDKR-QELDDQSAR-a13-b2	SPD5_CAEEL	SPD5_CAEEL	xlink	intra-protein xl	LUM2_1006877_inj2.07854.07854.4_LUM2_1006877_inj2.07854.07854.4	35	235	200	2617.24	655.317	4	-2	2	10	8.66	0.18	0.25	0.22	0.16	0.06	0.04	243	0	27.77	0	SPD5_CAEEL:235:x:SPD5_CAEEL:35		KE
LTKSAIPTLGVEFQDR-IATDXGGAVK-a3-b4	SPD5_CAEEL	SPD5_CAEEL	xlink	intra-protein xl	LUM2_1006877_inj2.14581.14581.4_LUM2_1006877_inj2.14581.14581.4	1163	1187	24	2733.44	684.367	4	0.1	2	6	6.87	0.2	0.16	0.31	0.24	0.06	0.05	528	0.56	27.5	0	SPD5_CAEEL:1163:x:SPD5_CAEEL:1187		KD
YSEAKEASQK-EFEAQK-a5-b1	SPD5_CAEEL	SPD5_CAEEL	xlink	intra-protein xl	LUM2_1006877_inj2.04912.04912.3_LUM2_1006877_inj2.04912.04912.3	94	152	58	1871.89	624.971	3	-0.4	1	7	9.07	0.24	0.16	0.25	0.19	0.05	0.04	276	0	27.44	0	SPD5_CAEEL:152:x:SPD5_CAEEL:94		KE
KINDLEAK-LLSEIDK-a1-b6	SPD5_CAEEL	SPD5_CAEEL	xlink	intra-protein xl	LUM2_1006877_inj2.08874.08874.3_LUM2_1006877_inj2.08874.08874.3	207	220	13	1727.96	576.996	3	-1.9	1	11	9.51	0.25	0.17	0.36	0.08	0.29	0.07	191	0.8	27.41	0	SPD5_CAEEL:207:x:SPD5_CAEEL:220		KD
HEENELKK-VDGEQETR-a7-b4	SPD5_CAEEL	SPD5_CAEEL	xlink	intra-protein xl	LUM2_1006877_inj2.04079.04079.3_LUM2_1006877_inj2.04079.04079.3	830	801	29	1939.92	647.649	3	-0.7	1	8	8.5	0.27	0.19	0.26	0.12	0.14	0.05	295	0	27.4	0	SPD5_CAEEL:801:x:SPD5_CAEEL:830		KE
KKEIELAK-VDGEQETR-a2-b2	SPD5_CAEEL	SPD5_CAEEL	xlink	intra-protein xl	LUM2_1006877_inj2.05167.05167.3_LUM2_1006877_inj2.05167.05167.3	932	799	133	1871.99	625.006	3	-0.1	1	10	9.29	0.3	0.14	0.46	0.11	0.35	0.08	241	0	27.37	0	SPD5_CAEEL:799:x:SPD5_CAEEL:932		KD
VKEVXDDYVDLK-IETSEDNFAR-a2-b2	SPD5_CAEEL	SPD5_CAEEL	xlink	intra-protein xl	LUM2_1006877_inj2.10536.10536.3_LUM2_1006877_inj2.10536.10536.3	102	140	38	2631.23	878.084	3	-3	1	10	8.49	0.26	0.2	0.22	0.11	0.1	0.04	286	0	27.3	0	SPD5_CAEEL:102:x:SPD5_CAEEL:140		KE
QELDDQSAR-QXKEFEAQK-a2-b3	SPD5_CAEEL	SPD5_CAEEL	xlink	intra-protein xl	LUM2_1006877_inj2.06383.06383.4_LUM2_1006877_inj2.06383.06383.4	235	151	84	2196.01	550.01	4	-0.4	2	10	8.29	0.16	0.31	0.29	0.24	0.05	0.05	182	0	27.23	0	SPD5_CAEEL:151:x:SPD5_CAEEL:235		EK
EIELAK-XTERKK-a1-b5	SPD5_CAEEL	SPD5_CAEEL	xlink	intra-protein xl	LUM2_1006877_inj2.04232.04232.3_LUM2_1006877_inj2.04232.04232.3	933	931	2	1490.81	497.945	3	0.2	1	6	9.06	0.26	0.3	0.18	0.12	0.06	0.03	109	0.51	27.23	0	SPD5_CAEEL:931:x:SPD5_CAEEL:933		EK
TKITILR-EFEAQK-a2-b3	SPD5_CAEEL	SPD5_CAEEL	xlink	intra-protein xl	LUM2_1006877_inj2.09100.09100.3_LUM2_1006877_inj2.09100.09100.3	75	154	79	1575.89	526.306	3	-1.9	1	9	8.52	0.24	0.18	0.35	0.2	0.15	0.06	272	0.92	27	0	SPD5_CAEEL:154:x:SPD5_CAEEL:75		KE
VEHASSEKSEMLER-TKEAENK-a8-b3	SPD5_CAEEL	SPD5_CAEEL	xlink	intra-protein xl	LUM2_1006877_inj2.04757.04757.4_LUM2_1006877_inj2.04757.04757.4	896	884	12	2431.16	608.799	4	-0.9	1	5	7.29	0.19	0.22	0.37	0.25	0.12	0.07	357	0	26.77	0	SPD5_CAEEL:884:x:SPD5_CAEEL:896		KE
KKEIELAK-EISELTK-a1-b4	SPD5_CAEEL	SPD5_CAEEL	xlink	intra-protein xl	LUM2_1006877_inj2.07518.07518.3_LUM2_1006877_inj2.07518.07518.3	931	960	29	1758.01	587.012	3	-1.3	1	10	9.2	0.22	0.24	0.25	0.13	0.12	0.05	109	0.92	26.42	0	SPD5_CAEEL:931:x:SPD5_CAEEL:960		KE
LXEEDLLAMQSR-QXKEFEAQK-a3-b3	SPD5_CAEEL	SPD5_CAEEL	xlink	intra-protein xl	LUM2_1006877_inj2.10861.10861.3_LUM2_1006877_inj2.10861.10861.3	129	151	22	2586.21	863.079	3	-0.2	1	9	9.32	0.2	0.21	0.18	0.12	0.06	0.03	148	0	26.41	0	SPD5_CAEEL:129:x:SPD5_CAEEL:151		EK
KSDEFLK-SDEFLK-a1-b3	SPD5_CAEEL	SPD5_CAEEL	xlink	intra-protein xl	LUM2_1006877_inj2.09588.09588.3_LUM2_1006877_inj2.09588.09588.3	845	848	3	1584.8	529.275	3	-1.4	1	9	9.76	0.28	0.14	0.15	0.07	0.08	0.03	168	0.78	26.37	0	SPD5_CAEEL:845:x:SPD5_CAEEL:848		KE
IVHLETEXEK-LNEAKK-a5-b5	SPD5_CAEEL	SPD5_CAEEL	xlink	intra-protein xl	LUM2_1006877_inj2.05811.05811.4_LUM2_1006877_inj2.05811.05811.4	907	844	63	1927.01	482.76	4	-0.5	1	7	8.58	0.22	0.19	0.24	0.13	0.1	0.04	233	0.86	26.34	0	SPD5_CAEEL:844:x:SPD5_CAEEL:907		EK
LGQENVQEK-EASQKR-a8-b5	SPD5_CAEEL	SPD5_CAEEL	xlink	intra-protein xl	LUM2_1006877_inj2.03947.03947.3_LUM2_1006877_inj2.03947.03947.3	120	99	21	1742.89	581.972	3	0.4	1	7	9.09	0.37	0.15	0.32	0.18	0.14	0.06	197	0.74	26.26	0	SPD5_CAEEL:120:x:SPD5_CAEEL:99		EK
XGSSDPNADKIKK-SSAALFEEILER-a10-b7	SPD5_CAEEL	SPD5_CAEEL	xlink	intra-protein xl	LUM2_1006877_inj2.13639.13639.4_LUM2_1006877_inj2.13639.13639.4	616	601	15	2751.37	688.85	4	-2.2	2	12	8.7	0.18	0.16	0.4	0.3	0.1	0.07	243	0	26.25	0	SPD5_CAEEL:601:x:SPD5_CAEEL:616		KE
EISELTK-KSDEFLK-a1-b1	SPD5_CAEEL	SPD5_CAEEL	xlink	intra-protein xl	LUM2_1006877_inj2.08471.08471.3_LUM2_1006877_inj2.08471.08471.3	957	845	112	1665.88	556.303	3	1.6	1	9	9.38	0.16	0.25	0.14	0.07	0.06	0.02	87	0.94	26.22	0	SPD5_CAEEL:845:x:SPD5_CAEEL:957		EK
XKLAFETSINDK-XGSSDPNADK-a2-b9	SPD5_CAEEL	SPD5_CAEEL	xlink	intra-protein xl	LUM2_1006877_inj2.08302.08302.3_LUM2_1006877_inj2.08302.08302.3	621	615	6	2430.1	811.042	3	-0.4	1	10	8.24	0.25	0.11	0.23	0.11	0.13	0.04	349	0.66	26.11	0	SPD5_CAEEL:615:x:SPD5_CAEEL:621		KD
VEHASSEKSEXLER-TKEAENK-a8-b5	SPD5_CAEEL	SPD5_CAEEL	xlink	intra-protein xl	LUM2_1006877_inj2.03794.03794.4_LUM2_1006877_inj2.03794.03794.4	896	886	10	2447.16	612.797	4	-0.5	1	8	7.36	0.19	0.14	0.36	0.22	0.14	0.07	405	0	26.1	0	SPD5_CAEEL:886:x:SPD5_CAEEL:896		KE
TKEAENKVEHASSEK-SELSTALEEEKK-a2-b2	SPD5_CAEEL	SPD5_CAEEL	xlink	intra-protein xl	LUM2_1006877_inj2.06852.06852.4_LUM2_1006877_inj2.06852.06852.4	883	853	30	3030.51	758.634	4	2.2	1	13	7.67	0.17	0.16	0.25	0.12	0.13	0.05	360	0	26.05	0	SPD5_CAEEL:853:x:SPD5_CAEEL:883		KE
VKEVXDDYVDLK-GELQXYQR-a2-b2	SPD5_CAEEL	SPD5_CAEEL	xlink	intra-protein xl	LUM2_1006877_inj2.09707.09707.3_LUM2_1006877_inj2.09707.09707.3	102	82	20	2490.17	831.065	3	-2.1	1	6	8.24	0.16	0.22	0.25	0.19	0.07	0.04	230	0.45	26.01	0	SPD5_CAEEL:102:x:SPD5_CAEEL:82		KE
SAIPTLGVEFQDR-ELKLTK-a9-b3	SPD5_CAEEL	SPD5_CAEEL	xlink	intra-protein xl	LUM2_1006877_inj2.16062.16062.4_LUM2_1006877_inj2.16062.16062.4	1172	1160	12	2144.19	537.055	4	1.8	2	3	7.4	0.21	0.25	0.5	0.49	0.01	0.07	248	0.53	25.86	0	SPD5_CAEEL:1160:x:SPD5_CAEEL:1172		EK
DQLNYIDDLETK-KENDKAR-a7-b5	SPD5_CAEEL	SPD5_CAEEL	xlink	intra-protein xl	LUM2_1006877_inj2.08486.08486.4_LUM2_1006877_inj2.08486.08486.4	293	308	15	2307.13	577.79	4	-1.8	1	9	8.16	0.25	0.15	0.49	0.43	0.05	0.08	265	0	25.72	0	SPD5_CAEEL:293:x:SPD5_CAEEL:308		DK
DQLNYIDDLETK-LNEAKK-a8-b5	SPD5_CAEEL	SPD5_CAEEL	xlink	intra-protein xl	LUM2_1006877_inj2.11650.11650.3_LUM2_1006877_inj2.11650.11650.3	294	844	550	2149.09	717.371	3	0	1	7	8.53	0.26	0.09	0.29	0.22	0.08	0.05	316	0	25.69	0	SPD5_CAEEL:294:x:SPD5_CAEEL:844		DK
LGQENVQEKXEQYK-GELQMYQR-a9-b2	SPD5_CAEEL	SPD5_CAEEL	xlink	intra-protein xl	LUM2_1006877_inj2.08640.08640.3_LUM2_1006877_inj2.08640.08640.3	121	82	39	2744.29	915.773	3	1.6	1	9	7.74	0.26	0.08	0.25	0.19	0.06	0.04	412	0.72	25.6	0	SPD5_CAEEL:121:x:SPD5_CAEEL:82		KE
IATDMGGAVKEIR-QELDDQSAR-a10-b4	SPD5_CAEEL	SPD5_CAEEL	xlink	intra-protein xl	LUM2_1006877_inj2.09455.09455.3_LUM2_1006877_inj2.09455.09455.3	1193	237	956	2402.18	801.735	3	-1.6	1	8	8.64	0.22	0.12	0.23	0.17	0.07	0.04	266	0	25.47	0	SPD5_CAEEL:1193:x:SPD5_CAEEL:237		KD
KINDLEAK-HAXEER-a1-b5	SPD5_CAEEL	SPD5_CAEEL	xlink	intra-protein xl	LUM2_1006877_inj2.04251.04251.3_LUM2_1006877_inj2.04251.04251.3	207	162	45	1698.83	567.285	3	-2	1	9	8.38	0.28	0.11	0.26	0.15	0.11	0.05	286	0	25.36	0	SPD5_CAEEL:162:x:SPD5_CAEEL:207		KE
SELSTALEEEK-VKAENALEEAR-a2-b2	SPD5_CAEEL	SPD5_CAEEL	xlink	intra-protein xl	LUM2_1006877_inj2.09917.09917.3_LUM2_1006877_inj2.09917.09917.3	853	807	46	2445.22	816.082	3	-0.9	1	8	6.07	0.15	0.18	0.23	0.1	0.13	0.04	480	0.8	25.33	0	SPD5_CAEEL:807:x:SPD5_CAEEL:853		EK
SXSQPVLNVEGDKR-EASQKR-a10-b5	SPD5_CAEEL	SPD5_CAEEL	xlink	intra-protein xl	LUM2_1006877_inj2.05569.05569.3_LUM2_1006877_inj2.05569.05569.3	32	99	67	2274.14	759.053	3	-1.2	1	4	7.44	0.21	0.08	0.39	0.36	0.02	0.05	419	0	25.12	0	SPD5_CAEEL:32:x:SPD5_CAEEL:99		EK
DATQSFLSQKSFK-NELEXAR-a10-b2	SPD5_CAEEL	SPD5_CAEEL	xlink	intra-protein xl	LUM2_1006877_inj2.12537.12537.3_LUM2_1006877_inj2.12537.12537.3	495	715	220	2345.13	782.718	3	-0.8	1	7	6.75	0.26	0.06	0.31	0.24	0.06	0.05	505	0.34	25.08	0	SPD5_CAEEL:495:x:SPD5_CAEEL:715		KE
SELSTALEEEKK-EISELTK-a11-b4	SPD5_CAEEL	SPD5_CAEEL	xlink	intra-protein xl	LUM2_1006877_inj2.10806.10806.3_LUM2_1006877_inj2.10806.10806.3	862	960	98	2163.11	722.046	3	-0.9	1	5	7.64	0.21	0.12	0.3	0.23	0.07	0.05	343	0	24.94	0	SPD5_CAEEL:862:x:SPD5_CAEEL:960		KE
MFEDLEVSEATLQK-AKEENSTLK-a4-b2	SPD5_CAEEL	SPD5_CAEEL	xlink	intra-protein xl	LUM2_1006877_inj2.12767.12767.3_LUM2_1006877_inj2.12767.12767.3	748	760	12	2639.31	880.777	3	2.8	2	7	6.34	0.24	0.16	0.25	0.19	0.06	0.04	440	0	24.91	0	SPD5_CAEEL:748:x:SPD5_CAEEL:760		DK
TKEAENKVEHASSEK-VDGEQETR-a2-b4	SPD5_CAEEL	SPD5_CAEEL	xlink	intra-protein xl	LUM2_1006877_inj2.04241.04241.3_LUM2_1006877_inj2.04241.04241.3	883	801	82	2600.23	867.753	3	1.2	1	4	7.49	0.19	0.16	0.35	0.22	0.13	0.06	303	0	24.87	0	SPD5_CAEEL:801:x:SPD5_CAEEL:883		KE
MGSSDPNADKIKK-SSAALFEEILER-a12-b7	SPD5_CAEEL	SPD5_CAEEL	xlink	intra-protein xl	LUM2_1006877_inj2.14320.14320.4_LUM2_1006877_inj2.14320.14320.4	618	601	17	2735.38	684.853	4	0.3	1	12	8.52	0.21	0.09	0.46	0.39	0.08	0.08	239	0	24.61	0	SPD5_CAEEL:601:x:SPD5_CAEEL:618		KE
DQLNYIDDLETK-NSPIVXQKPK-a7-b8	SPD5_CAEEL	SPD5_CAEEL	xlink	intra-protein xl	LUM2_1006877_inj2.13663.13663.4_LUM2_1006877_inj2.13663.13663.4	293	506	213	2604.31	652.085	4	-0.6	2	12	8.39	0.23	0.13	0.35	0.11	0.23	0.07	209	0.68	24.53	0	SPD5_CAEEL:293:x:SPD5_CAEEL:506		DK
IETSEDNFAR-EASQKR-a5-b5	SPD5_CAEEL	SPD5_CAEEL	xlink	intra-protein xl	LUM2_1006877_inj2.05505.05505.3_LUM2_1006877_inj2.05505.05505.3	143	99	44	1879.91	627.644	3	2.7	1	5	7.9	0.27	0.12	0.22	0.15	0.07	0.04	289	0.67	24.46	0	SPD5_CAEEL:143:x:SPD5_CAEEL:99		EK
VKAENALEEAR-VKAENALEEAR-a2-b4	SPD5_CAEEL	SPD5_CAEEL	xlink	intra-protein xl	LUM2_1006877_inj2.07702.07702.3_LUM2_1006877_inj2.07702.07702.3	807	809	2	2439.27	814.098	3	-0.5	1	11	8.15	0.24	0.15	0.31	0.1	0.21	0.06	207	0	24.36	0	SPD5_CAEEL:807:x:SPD5_CAEEL:809		KE
LADSENVR-ENDKAR-a3-b4	SPD5_CAEEL	SPD5_CAEEL	xlink	intra-protein xl	LUM2_1006877_inj2.04036.04036.3_LUM2_1006877_inj2.04036.04036.3	245	308	63	1615.79	539.604	3	-0.9	1	6	7.3	0.22	0.26	0.2	0.12	0.08	0.04	181	0.89	24.28	0	SPD5_CAEEL:245:x:SPD5_CAEEL:308		DK
IATDXGGAVK-IKTEIGK-a4-b2	SPD5_CAEEL	SPD5_CAEEL	xlink	intra-protein xl	LUM2_1006877_inj2.06840.06840.3_LUM2_1006877_inj2.06840.06840.3	1187	1178	9	1746.95	583.325	3	-2.7	1	9	8.05	0.27	0.1	0.24	0.15	0.09	0.04	274	0.83	24.24	0	SPD5_CAEEL:1178:x:SPD5_CAEEL:1187		DK
SELSTALEEEKK-KSDEFLK-a11-b3	SPD5_CAEEL	SPD5_CAEEL	xlink	intra-protein xl	LUM2_1006877_inj2.09550.09550.4_LUM2_1006877_inj2.09550.09550.4	862	847	15	2210.13	553.54	4	-1.3	2	7	7.03	0.21	0.25	0.51	0.28	0.23	0.1	177	0	24.15	0	SPD5_CAEEL:847:x:SPD5_CAEEL:862		KD
YSEAKEASQK-DFLHQK-a5-b1	SPD5_CAEEL	SPD5_CAEEL	xlink	intra-protein xl	LUM2_1006877_inj2.22799.22799.3_LUM2_1006877_inj2.22799.22799.3	94	1109	1015	1907.94	636.988	3	1.1	1	6	7.67	0.21	0.13	0.22	0.09	0.14	0.05	272	0.73	23.9	0	SPD5_CAEEL:1109:x:SPD5_CAEEL:94		KD
DQLNYIDDLETKLADAKK-ENDKAR-a17-b3	SPD5_CAEEL	SPD5_CAEEL	xlink	intra-protein xl	LUM2_1006877_inj2.08103.08103.3_LUM2_1006877_inj2.08103.08103.3	303	307	4	2805.42	936.148	3	1.9	2	7	7.38	0.23	0.07	0.22	0.16	0.07	0.04	374	0	23.89	0	SPD5_CAEEL:303:x:SPD5_CAEEL:307		KD
EIELAKYR-EISELTK-a6-b1	SPD5_CAEEL	SPD5_CAEEL	xlink	intra-protein xl	LUM2_1006877_inj2.10146.10146.3_LUM2_1006877_inj2.10146.10146.3	938	957	19	1820.99	608.004	3	0.5	1	8	7.66	0.25	0.17	0.26	0.16	0.1	0.05	208	0.86	23.75	0	SPD5_CAEEL:938:x:SPD5_CAEEL:957		KE
TMVKNSTFDSSSXLLGGQTSDELK-QELDDQSAR-a4-b4	SPD5_CAEEL	SPD5_CAEEL	xlink	intra-protein xl	LUM2_1006877_inj2.16058.16058.3_LUM2_1006877_inj2.16058.16058.3	332	237	95	3633.66	1212.23	3	-4.4	1	2	5.37	0.13	0.21	0.27	0.26	0.01	0.04	442	0	23.75	0	SPD5_CAEEL:237:x:SPD5_CAEEL:332		KD
DQLNYIDDLETK-NSPIVXQKPK-a10-b8	SPD5_CAEEL	SPD5_CAEEL	xlink	intra-protein xl	LUM2_1006877_inj2.13632.13632.3_LUM2_1006877_inj2.13632.13632.3	296	506	210	2604.31	869.11	3	-1.3	1	11	7.45	0.38	0.06	0.55	0.22	0.32	0.1	294	0.65	23.6	0	SPD5_CAEEL:296:x:SPD5_CAEEL:506		EK
XFEDLEVSEATLQK-VMRDVNEKIEK-a9-b8	SPD5_CAEEL	SPD5_CAEEL	xlink	intra-protein xl	LUM2_1006877_inj2.14962.14962.3_LUM2_1006877_inj2.14962.14962.3	753	1009	256	2996.49	999.839	3	3.5	1	6	6.85	0.3	0.08	0.25	0.22	0.03	0.04	392	0	23.59	0	SPD5_CAEEL:1009:x:SPD5_CAEEL:753		EK
ENDKAR-LADAKK-a1-b5	SPD5_CAEEL	SPD5_CAEEL	xlink	intra-protein xl	LUM2_1006877_inj2.03467.03467.3_LUM2_1006877_inj2.03467.03467.3	305	303	2	1357.73	453.585	3	-0.5	1	6	7.82	0.28	0.14	0.36	0.18	0.18	0.07	193	0.86	23.47	0	SPD5_CAEEL:303:x:SPD5_CAEEL:305		EK
IATDXGGAVKEIR-ETIGNVINESR-a10-b9	SPD5_CAEEL	SPD5_CAEEL	xlink	intra-protein xl	LUM2_1006877_inj2.11092.11092.4_LUM2_1006877_inj2.11092.11092.4	1193	1103	90	2588.33	648.09	4	2.1	1	13	6.77	0.18	0.08	0.32	0.07	0.26	0.06	377	0.8	23.03	0	SPD5_CAEEL:1103:x:SPD5_CAEEL:1193		KE
SFKNSPIVXQKPK-LQNEVSELK-a3-b4	SPD5_CAEEL	SPD5_CAEEL	xlink	intra-protein xl	LUM2_1006877_inj2.08011.08011.3_LUM2_1006877_inj2.08011.08011.3	498	708	210	2559.38	854.134	3	1.8	1	9	7.76	0.23	0.09	0.17	0.12	0.05	0.03	273	0.88	23.02	0	SPD5_CAEEL:498:x:SPD5_CAEEL:708		KE
LGQENVQEKXEQYK-IETSEDNFAR-a9-b2	SPD5_CAEEL	SPD5_CAEEL	xlink	intra-protein xl	LUM2_1006877_inj2.07940.07940.4_LUM2_1006877_inj2.07940.07940.4	121	140	19	2901.34	726.343	4	-1.2	1	11	6.7	0.18	0.11	0.26	0.13	0.13	0.05	344	0	22.92	0	SPD5_CAEEL:121:x:SPD5_CAEEL:140		KE
TKEAENKVEHASSEK-EIELAK-a2-b1	SPD5_CAEEL	SPD5_CAEEL	xlink	intra-protein xl	LUM2_1006877_inj2.05693.05693.3_LUM2_1006877_inj2.05693.05693.3	883	933	50	2369.21	790.744	3	0.7	1	7	8.23	0.19	0.1	0.17	0.11	0.05	0.03	199	0	22.92	0	SPD5_CAEEL:883:x:SPD5_CAEEL:933		KE
QLLHESTXAVDAIVQK-TSNQKCAQPHYTSPTR-a5-b5	SPD5_CAEEL	SPD5_CAEEL	xlink	intra-protein xl	LUM2_1006877_inj2.08271.08271.4_LUM2_1006877_inj2.08271.08271.4	1068	1052	16	3654.79	914.706	4	1.4	2	11	7.73	0.14	0.11	0.23	0.14	0.09	0.04	229	0.93	22.67	0	SPD5_CAEEL:1052:x:SPD5_CAEEL:1068		EK
AKEENSTLK-GELQXYQR-a2-b2	SPD5_CAEEL	SPD5_CAEEL	xlink	intra-protein xl	LUM2_1006877_inj2.06350.06350.3_LUM2_1006877_inj2.06350.06350.3	760	82	678	2039.99	681.005	3	-0.9	1	8	7.45	0.21	0.2	0.15	0.06	0.08	0.03	152	0.76	22.57	0	SPD5_CAEEL:760:x:SPD5_CAEEL:82		KE
EVXDDYVDLK-EASQKRVK-a5-b5	SPD5_CAEEL	SPD5_CAEEL	xlink	intra-protein xl	LUM2_1006877_inj2.07015.07015.3_LUM2_1006877_inj2.07015.07015.3	107	99	8	2168.07	723.699	3	-1.6	1	9	7.82	0.23	0.05	0.38	0.28	0.09	0.07	254	0	22.55	0	SPD5_CAEEL:107:x:SPD5_CAEEL:99		DK
NELEXAR-ENDKAR-a4-b4	SPD5_CAEEL	SPD5_CAEEL	xlink	intra-protein xl	LUM2_1006877_inj2.21205.21205.3_LUM2_1006877_inj2.21205.21205.3	717	308	409	1590.74	531.255	3	0	1	5	7.11	0.16	0.21	0.17	0.05	0.12	0.03	179	0	22.51	0	SPD5_CAEEL:308:x:SPD5_CAEEL:717		EK
LGQENVQEK-ENDKAR-a4-b4	SPD5_CAEEL	SPD5_CAEEL	xlink	intra-protein xl	LUM2_1006877_inj2.04051.04051.3_LUM2_1006877_inj2.04051.04051.3	116	308	192	1756.87	586.632	3	1.1	1	10	8.3	0.28	0.08	0.21	0.1	0.1	0.04	175	0.87	22.48	0	SPD5_CAEEL:116:x:SPD5_CAEEL:308		EK
EAENKVEHASSEK-DVNEKIEK-a5-b4	SPD5_CAEEL	SPD5_CAEEL	xlink	intra-protein xl	LUM2_1006877_inj2.04782.04782.3_LUM2_1006877_inj2.04782.04782.3	888	1008	120	2412.18	805.066	3	-0.5	1	7	6.85	0.2	0.2	0.21	0.17	0.04	0.03	204	0	22.36	0	SPD5_CAEEL:1008:x:SPD5_CAEEL:888		KE
QELDDQSAR-ENDKAR-a4-b4	SPD5_CAEEL	SPD5_CAEEL	xlink	intra-protein xl	LUM2_1006877_inj2.03679.03679.3_LUM2_1006877_inj2.03679.03679.3	237	308	71	1773.82	592.282	3	-0.2	1	5	7.31	0.19	0.23	0.17	0.1	0.08	0.03	111	0	22.24	0	SPD5_CAEEL:237:x:SPD5_CAEEL:308		DK
SFKNSPIVXQKPK-IETSEDNFAR-a3-b2	SPD5_CAEEL	SPD5_CAEEL	xlink	intra-protein xl	LUM2_1006877_inj2.07725.07725.3_LUM2_1006877_inj2.07725.07725.3	498	140	358	2681.34	894.789	3	-2.1	1	6	5.95	0.28	0.15	0.18	0.11	0.08	0.03	349	0.56	22.23	0	SPD5_CAEEL:140:x:SPD5_CAEEL:498		KE
TXVKNSTFDSSSMLLGGQTSDELK-TEIGKIATDMGGAVK-a21-b5	SPD5_CAEEL	SPD5_CAEEL	xlink	intra-protein xl	LUM2_1006877_inj2.00308.00308.3_LUM2_1006877_inj2.00308.00308.3	349	1183	834	4062.98	1355.33	3	-0.3	1	8	4.76	0.21	-0.02	0.2	0.1	0.1	0.04	678	0.92	22.21	0	SPD5_CAEEL:1183:x:SPD5_CAEEL:349		DK
IVHLETEXEK-KTLKAK-a5-b4	SPD5_CAEEL	SPD5_CAEEL	xlink	intra-protein xl	LUM2_1006877_inj2.05336.05336.3_LUM2_1006877_inj2.05336.05336.3	907	967	60	1913.07	638.696	3	0.2	1	9	7.54	0.31	0.06	0.2	0.1	0.1	0.04	236	0	21.74	0	SPD5_CAEEL:907:x:SPD5_CAEEL:967		EK
SXSQPVLNVEGDKR-SIPIIQTWEENK-a13-b9	SPD5_CAEEL	SPD5_CAEEL	xlink	intra-protein xl	LUM2_1006877_inj2.16687.16687.3_LUM2_1006877_inj2.16687.16687.3	35	67	32	3013.51	1005.51	3	-1.1	1	9	6.4	0.3	0.03	0.42	0.24	0.18	0.08	367	0	21.64	0	SPD5_CAEEL:35:x:SPD5_CAEEL:67		KE
EAENKVEHASSEK-VDGEQETR-a5-b6	SPD5_CAEEL	SPD5_CAEEL	xlink	intra-protein xl	LUM2_1006877_inj2.04617.04617.3_LUM2_1006877_inj2.04617.04617.3	888	803	85	2371.09	791.37	3	-0.6	1	7	7.23	0.24	0.01	0.21	0.11	0.1	0.04	330	0	21.46	0	SPD5_CAEEL:803:x:SPD5_CAEEL:888		KE
FTSNSDIVEK-KSDEFLK-a9-b1	SPD5_CAEEL	SPD5_CAEEL	xlink	intra-protein xl	LUM2_1006877_inj2.08879.08879.3_LUM2_1006877_inj2.08879.08879.3	703	845	142	1985.99	663.005	3	-0.9	1	8	7.44	0.3	0.04	0.26	0.17	0.09	0.05	240	0.83	21.25	0	SPD5_CAEEL:703:x:SPD5_CAEEL:845		EK
KKEIELAK-VEHASSEK-a1-b2	SPD5_CAEEL	SPD5_CAEEL	xlink	intra-protein xl	LUM2_1006877_inj2.04082.04082.3_LUM2_1006877_inj2.04082.04082.3	931	890	41	1824.99	609.338	3	-1.5	1	8	7.15	0.17	0.15	0.16	0.06	0.1	0.03	171	0	21.24	0	SPD5_CAEEL:890:x:SPD5_CAEEL:931		KE
XGSSDPNADKIKK-LQNEVSELK-a10-b4	SPD5_CAEEL	SPD5_CAEEL	xlink	intra-protein xl	LUM2_1006877_inj2.07442.07442.3_LUM2_1006877_inj2.07442.07442.3	616	708	92	2446.24	816.42	3	-0.4	1	9	7.28	0.26	0.02	0.28	0.22	0.06	0.05	276	0.94	21.04	0	SPD5_CAEEL:616:x:SPD5_CAEEL:708		KE
SIVSQAAEASR-ELKLTK-a8-b3	SPD5_CAEEL	SPD5_CAEEL	xlink	intra-protein xl	LUM2_1006877_inj2.08378.08378.3_LUM2_1006877_inj2.08378.08378.3	665	1160	495	1830.02	611.015	3	-0.5	1	5	7.23	0.32	0.04	0.29	0.25	0.04	0.04	254	0.92	21	0	SPD5_CAEEL:1160:x:SPD5_CAEEL:665		EK
NSTFDSSSXLLGGQTSDELK-MEQYKLMEEDLLAXQSR-a18-b5	SPD5_CAEEL	SPD5_CAEEL	xlink	intra-protein xl	LUM2_1006877_inj2.15701.15701.4_LUM2_1006877_inj2.15701.15701.4	350	126	224	4243.91	1061.98	4	-4	6	9	5.92	0.17	0.07	0.28	0.1	0.18	0.05	369	0	20.91	0	SPD5_CAEEL:126:x:SPD5_CAEEL:350		EK
KEIELAK-HAXEER-a1-b5	SPD5_CAEEL	SPD5_CAEEL	xlink	intra-protein xl	LUM2_1006877_inj2.12167.12167.3_LUM2_1006877_inj2.12167.12167.3	932	162	770	1598.8	533.942	3	-3.3	1	5	6.3	0.18	0.16	0.37	0.33	0.04	0.06	202	0.93	20.78	0	SPD5_CAEEL:162:x:SPD5_CAEEL:932		KE
QMKEFEAQK-LADSENVR-a3-b3	SPD5_CAEEL	SPD5_CAEEL	xlink	intra-protein xl	LUM2_1006877_inj2.13981.13981.3_LUM2_1006877_inj2.13981.13981.3	151	245	94	2021.99	675.005	3	3.2	1	6	6.38	0.24	0.1	0.18	0.11	0.07	0.03	277	0.95	20.72	0	SPD5_CAEEL:151:x:SPD5_CAEEL:245		KD
THNMSGMGPELK-HEENELKK-a10-b7	SPD5_CAEEL	SPD5_CAEEL	xlink	intra-protein xl	LUM2_1006877_inj2.21097.21097.3_LUM2_1006877_inj2.21097.21097.3	1092	830	262	2308.09	770.371	3	-1.6	1	7	6.23	0.18	0.05	0.17	0.09	0.08	0.03	355	0.73	20.67	0	SPD5_CAEEL:1092:x:SPD5_CAEEL:830		EK
XFEDLEVSEATLQKAK-NELEXAR-a14-b2	SPD5_CAEEL	SPD5_CAEEL	xlink	intra-protein xl	LUM2_1006877_inj2.13568.13568.4_LUM2_1006877_inj2.13568.13568.4	758	715	43	2713.29	679.331	4	-1.2	1	7	6.42	0.21	0.13	0.16	0.1	0.05	0.03	234	0.77	20.6	0	SPD5_CAEEL:715:x:SPD5_CAEEL:758		KE
FTSNSDIVEK-TKITILR-a6-b2	SPD5_CAEEL	SPD5_CAEEL	xlink	intra-protein xl	LUM2_1006877_inj2.10927.10927.3_LUM2_1006877_inj2.10927.10927.3	700	75	625	1964.09	655.705	3	-0.8	1	6	6.84	0.23	0.1	0.32	0.27	0.04	0.05	202	0.89	20.49	0	SPD5_CAEEL:700:x:SPD5_CAEEL:75		DK
EVXDDYVDLK-EASQKR-a1-b5	SPD5_CAEEL	SPD5_CAEEL	xlink	intra-protein xl	LUM2_1006877_inj2.08216.08216.3_LUM2_1006877_inj2.08216.08216.3	103	99	4	1940.91	647.979	3	-0.3	1	4	6.78	0.14	0.14	0.17	0.11	0.06	0.03	185	0.84	20.41	0	SPD5_CAEEL:103:x:SPD5_CAEEL:99		EK

## Sheet: (SerPhos) 1006877_inj2
MR_DMTMM_1006877_inj2_intra_pairs_acid_K_SPD5
ID	Protein1	Protein2	Type	XL Type	Spectrum	AbsPos1	AbsPos2	delta AA	Mr	Mz	z	Error_rel[ppm]	nseen	moins	Match Odds	Xcorrx	Xcorrb	TIC	TicA	TicB	WTIC	intsum	deltaS	Id-Score	FDR	uxID	XLChemistry
SQFAELEANLHQVNSK-AKEENSTLK-a5-b2	SPD5_CAEEL	SPD5_CAEEL	xlink	intra-protein xl	LUM2_1006877_inj2.09310.09310.3_LUM2_1006877_inj2.09310.09310.3	772	760	12	2814.41	939.146	3	0.2	2	11	10.59	0.37	0.26	0.54	0.43	0.11	0.09	1775	0.84	60.38	0	SPD5_CAEEL:760:x:SPD5_CAEEL:772		EK
MFEDLEVSEATLQK-AKEENSTLK-a6-b2	SPD5_CAEEL	SPD5_CAEEL	xlink	intra-protein xl	LUM2_1006877_inj2.12068.12068.4_LUM2_1006877_inj2.12068.12068.4	750	760	10	2639.29	660.831	4	-3	2	9	8.63	0.23	0.3	0.5	0.39	0.11	0.08	1302	0	48.59	0	SPD5_CAEEL:750:x:SPD5_CAEEL:760		EK
MFEDLEVSEATLQK-AKEENSTLK-a3-b2	SPD5_CAEEL	SPD5_CAEEL	xlink	intra-protein xl	LUM2_1006877_inj2.12131.12131.3_LUM2_1006877_inj2.12131.12131.3	747	760	13	2639.3	880.774	3	-0.6	1	8	9.05	0.28	0.34	0.58	0.49	0.08	0.09	1077	0	46.39	0	SPD5_CAEEL:747:x:SPD5_CAEEL:760		EK
SQFAELEANLHQVNSK-AKEENSTLK-a7-b2	SPD5_CAEEL	SPD5_CAEEL	xlink	intra-protein xl	LUM2_1006877_inj2.08665.08665.3_LUM2_1006877_inj2.08665.08665.3	774	760	14	2814.41	939.144	3	-2.6	3	12	9.7	0.35	0.21	0.51	0.38	0.13	0.09	1015	0	43.88	0	SPD5_CAEEL:760:x:SPD5_CAEEL:774		EK
IETSEDNFAR-TKITILR-a5-b2	SPD5_CAEEL	SPD5_CAEEL	xlink	intra-protein xl	LUM2_1006877_inj2.10753.10753.3_LUM2_1006877_inj2.10753.10753.3	143	75	68	2006.08	669.7	3	-1.2	3	12	11.36	0.29	0.33	0.65	0.52	0.13	0.11	624	0.58	42.86	0	SPD5_CAEEL:143:x:SPD5_CAEEL:75		EK
YSEAKEASQK-GELQMYQR-a5-b2	SPD5_CAEEL	SPD5_CAEEL	xlink	intra-protein xl	LUM2_1006877_inj2.07341.07341.3_LUM2_1006877_inj2.07341.07341.3	94	82	12	2145.01	716.012	3	-1	1	12	9.96	0.27	0.27	0.32	0.16	0.16	0.06	866	0.42	42.34	0	SPD5_CAEEL:82:x:SPD5_CAEEL:94		KE
VKAENALEEAR-CELNEALAR-a2-b5	SPD5_CAEEL	SPD5_CAEEL	xlink	intra-protein xl	LUM2_1006877_inj2.09126.09126.3_LUM2_1006877_inj2.09126.09126.3	807	793	14	2285.14	762.721	3	-1.6	1	17	11.5	0.33	0.3	0.53	0.31	0.22	0.1	581	0	41.64	0	SPD5_CAEEL:793:x:SPD5_CAEEL:807		KE
INDLEAK-TKITILR-a5-b2	SPD5_CAEEL	SPD5_CAEEL	xlink	intra-protein xl	LUM2_1006877_inj2.09980.09980.3_LUM2_1006877_inj2.09980.09980.3	212	75	137	1626.97	543.33	3	-0.5	1	12	11.25	0.32	0.34	0.52	0.27	0.25	0.1	543	0.66	41.17	0	SPD5_CAEEL:212:x:SPD5_CAEEL:75		EK
LADSENVR-TKITILR-a5-b2	SPD5_CAEEL	SPD5_CAEEL	xlink	intra-protein xl	LUM2_1006877_inj2.08889.08889.4_LUM2_1006877_inj2.08889.08889.4	247	75	172	1727.99	433.005	4	-0.9	2	10	10.05	0.16	0.49	0.43	0.13	0.31	0.08	515	0.75	40.91	0	SPD5_CAEEL:247:x:SPD5_CAEEL:75		EK
LADSENVR-TKITILR-a3-b2	SPD5_CAEEL	SPD5_CAEEL	xlink	intra-protein xl	LUM2_1006877_inj2.08410.08410.3_LUM2_1006877_inj2.08410.08410.3	245	75	170	1727.99	577.004	3	-0.3	1	11	10.71	0.23	0.31	0.42	0.24	0.18	0.08	633	0.71	40.67	0	SPD5_CAEEL:245:x:SPD5_CAEEL:75		DK
VDGEQETR-LNEAKK-a2-b5	SPD5_CAEEL	SPD5_CAEEL	xlink	intra-protein xl	LUM2_1006877_inj2.03571.03571.3_LUM2_1006877_inj2.03571.03571.3	799	844	45	1615.82	539.613	3	-1.1	1	10	10.57	0.31	0.26	0.42	0.25	0.17	0.08	660	0	39.9	0	SPD5_CAEEL:799:x:SPD5_CAEEL:844		DK
GTLDDILK-KINDLEAK-a4-b1	SPD5_CAEEL	SPD5_CAEEL	xlink	intra-protein xl	LUM2_1006877_inj2.12230.12230.3_LUM2_1006877_inj2.12230.12230.3	187	207	20	1784.99	596.004	3	-0.6	1	12	11.01	0.28	0.29	0.43	0.21	0.22	0.08	566	0	39.68	0	SPD5_CAEEL:187:x:SPD5_CAEEL:207		DK
GELQMYQR-EASQKR-a2-b5	SPD5_CAEEL	SPD5_CAEEL	xlink	intra-protein xl	LUM2_1006877_inj2.05978.05978.3_LUM2_1006877_inj2.05978.05978.3	82	99	17	1722.85	575.289	3	-1.2	2	8	8.94	0.32	0.31	0.38	0.3	0.08	0.06	768	0.39	39.66	0	SPD5_CAEEL:82:x:SPD5_CAEEL:99		EK
YSEAKEASQK-LGQENVQEK-a5-b8	SPD5_CAEEL	SPD5_CAEEL	xlink	intra-protein xl	LUM2_1006877_inj2.05241.05241.3_LUM2_1006877_inj2.05241.05241.3	94	120	26	2165.06	722.695	3	0.5	1	14	8.73	0.32	0.11	0.44	0.21	0.23	0.08	972	0	38.82	0	SPD5_CAEEL:120:x:SPD5_CAEEL:94		KE
LQNEVSELK-LNEAKK-a4-b5	SPD5_CAEEL	SPD5_CAEEL	xlink	intra-protein xl	LUM2_1006877_inj2.06918.06918.3_LUM2_1006877_inj2.06918.06918.3	708	844	136	1741.96	581.661	3	1.2	1	11	11.43	0.37	0.38	0.55	0.38	0.17	0.1	312	0.87	38.51	0	SPD5_CAEEL:708:x:SPD5_CAEEL:844		EK
LNEAKK-SDEFLK-a5-b2	SPD5_CAEEL	SPD5_CAEEL	xlink	intra-protein xl	LUM2_1006877_inj2.07177.07177.3_LUM2_1006877_inj2.07177.07177.3	844	847	3	1420.75	474.592	3	-1.6	1	12	11.18	0.33	0.36	0.46	0.36	0.11	0.08	375	0.83	38.32	0	SPD5_CAEEL:844:x:SPD5_CAEEL:847		KD
LSDVQINTNR-DVNEKIEK-a3-b5	SPD5_CAEEL	SPD5_CAEEL	xlink	intra-protein xl	LUM2_1006877_inj2.08237.08237.3_LUM2_1006877_inj2.08237.08237.3	737	1009	272	2114.09	705.706	3	-1.1	1	10	8.75	0.29	0.14	0.39	0.27	0.12	0.07	900	0.55	37.95	0	SPD5_CAEEL:1009:x:SPD5_CAEEL:737		DK
AENALEEAR-AKEENSTLK-a7-b2	SPD5_CAEEL	SPD5_CAEEL	xlink	intra-protein xl	LUM2_1006877_inj2.06510.06510.3_LUM2_1006877_inj2.06510.06510.3	814	760	54	2001.99	668.339	3	-1.7	1	11	10.63	0.36	0.27	0.56	0.46	0.1	0.1	463	0	37.22	0	SPD5_CAEEL:760:x:SPD5_CAEEL:814		EK
MFEDLEVSEATLQK-AKEENSTLK-a9-b2	SPD5_CAEEL	SPD5_CAEEL	xlink	intra-protein xl	LUM2_1006877_inj2.12426.12426.3_LUM2_1006877_inj2.12426.12426.3	753	760	7	2639.3	880.774	3	-1.1	1	9	9.54	0.38	0.28	0.65	0.59	0.06	0.1	539	0	36.79	0	SPD5_CAEEL:753:x:SPD5_CAEEL:760		EK
LGQENVQEK-TKITILR-a4-b2	SPD5_CAEEL	SPD5_CAEEL	xlink	intra-protein xl	LUM2_1006877_inj2.08239.08239.3_LUM2_1006877_inj2.08239.08239.3	116	75	41	1869.07	624.03	3	-1.2	2	13	10.44	0.34	0.29	0.35	0.16	0.18	0.06	434	0.77	36.15	0	SPD5_CAEEL:116:x:SPD5_CAEEL:75		EK
LNEAKK-SDEFLK-a5-b3	SPD5_CAEEL	SPD5_CAEEL	xlink	intra-protein xl	LUM2_1006877_inj2.06759.06759.3_LUM2_1006877_inj2.06759.06759.3	844	848	4	1420.75	474.592	3	-2	3	10	10.54	0.31	0.3	0.46	0.34	0.12	0.08	391	0	36.08	0	SPD5_CAEEL:844:x:SPD5_CAEEL:848		KE
QELDDQSAR-TKITILR-a4-b2	SPD5_CAEEL	SPD5_CAEEL	xlink	intra-protein xl	LUM2_1006877_inj2.08695.08695.4_LUM2_1006877_inj2.08695.08695.4	237	75	162	1886.02	472.513	4	-1.5	1	14	11.17	0.18	0.38	0.26	0.1	0.16	0.05	264	0.67	35.97	0	SPD5_CAEEL:237:x:SPD5_CAEEL:75		DK
AENALEEAR-AKEENSTLK-a2-b2	SPD5_CAEEL	SPD5_CAEEL	xlink	intra-protein xl	LUM2_1006877_inj2.06321.06321.3_LUM2_1006877_inj2.06321.06321.3	809	760	49	2001.99	668.339	3	-1	1	10	9.84	0.26	0.23	0.44	0.28	0.16	0.08	534	0.68	35.69	0	SPD5_CAEEL:760:x:SPD5_CAEEL:809		EK
DALEHELK-IEKLQLEK-a6-b3	SPD5_CAEEL	SPD5_CAEEL	xlink	intra-protein xl	LUM2_1006877_inj2.09526.09526.3_LUM2_1006877_inj2.09526.09526.3	1023	1012	11	1935.07	646.03	3	-0.7	2	12	8.76	0.36	0.15	0.35	0.22	0.13	0.06	737	0.93	35.49	0	SPD5_CAEEL:1012:x:SPD5_CAEEL:1023		EK
IETSEDNFAR-YSEAKEASQK-a2-b5	SPD5_CAEEL	SPD5_CAEEL	xlink	intra-protein xl	LUM2_1006877_inj2.06725.06725.3_LUM2_1006877_inj2.06725.06725.3	140	94	46	2302.08	768.367	3	2.2	1	12	9.65	0.27	0.21	0.39	0.23	0.16	0.07	569	0	35.42	0	SPD5_CAEEL:140:x:SPD5_CAEEL:94		EK
QELDDQSAR-TKITILR-a2-b2	SPD5_CAEEL	SPD5_CAEEL	xlink	intra-protein xl	LUM2_1006877_inj2.09009.09009.4_LUM2_1006877_inj2.09009.09009.4	235	75	160	1886.02	472.513	4	-1	1	12	9.92	0.14	0.49	0.3	0.07	0.22	0.06	231	0.63	35.16	0	SPD5_CAEEL:235:x:SPD5_CAEEL:75		EK
NELEMAR-LNEAKK-a2-b5	SPD5_CAEEL	SPD5_CAEEL	xlink	intra-protein xl	LUM2_1006877_inj2.06341.06341.3_LUM2_1006877_inj2.06341.06341.3	715	844	129	1544.8	515.941	3	0.7	1	10	10.56	0.28	0.22	0.41	0.32	0.1	0.07	439	0	34.95	0	SPD5_CAEEL:715:x:SPD5_CAEEL:844		EK
YSEAKEASQK-EFEAQK-a5-b3	SPD5_CAEEL	SPD5_CAEEL	xlink	intra-protein xl	LUM2_1006877_inj2.04756.04756.3_LUM2_1006877_inj2.04756.04756.3	94	154	60	1871.89	624.971	3	-0.8	1	8	9.88	0.28	0.29	0.32	0.23	0.09	0.06	436	0	34.95	0	SPD5_CAEEL:154:x:SPD5_CAEEL:94		KE
LADAKK-LEHEIR-a5-b4	SPD5_CAEEL	SPD5_CAEEL	xlink	intra-protein xl	LUM2_1006877_inj2.04434.04434.3_LUM2_1006877_inj2.04434.04434.3	303	326	23	1421.8	474.94	3	-1.5	1	8	9.62	0.31	0.16	0.31	0.15	0.16	0.06	600	0	34.73	0	SPD5_CAEEL:303:x:SPD5_CAEEL:326		KE
LADAKKENDK-LADSENVR-a5-b5	SPD5_CAEEL	SPD5_CAEEL	xlink	intra-protein xl	LUM2_1006877_inj2.04592.04592.3_LUM2_1006877_inj2.04592.04592.3	303	247	56	2015.03	672.683	3	-0.9	1	12	10.38	0.34	0.14	0.49	0.27	0.22	0.09	513	0	34.72	0	SPD5_CAEEL:247:x:SPD5_CAEEL:303		KE
QELDDQSAR-KINDLEAK-a2-b1	SPD5_CAEEL	SPD5_CAEEL	xlink	intra-protein xl	LUM2_1006877_inj2.07271.07271.3_LUM2_1006877_inj2.07271.07271.3	235	207	28	1971.98	658.335	3	-2	1	10	9.62	0.17	0.4	0.25	0.14	0.11	0.05	340	0	34.66	0	SPD5_CAEEL:207:x:SPD5_CAEEL:235		EK
VKAENALEEAR-VDGEQETR-a2-b4	SPD5_CAEEL	SPD5_CAEEL	xlink	intra-protein xl	LUM2_1006877_inj2.06465.06465.3_LUM2_1006877_inj2.06465.06465.3	807	801	6	2143.05	715.357	3	-0.7	1	11	9.95	0.3	0.25	0.28	0.17	0.11	0.05	458	0	34.57	0	SPD5_CAEEL:801:x:SPD5_CAEEL:807		KE
LLSEIDK-TKITILR-a4-b2	SPD5_CAEEL	SPD5_CAEEL	xlink	intra-protein xl	LUM2_1006877_inj2.12666.12666.4_LUM2_1006877_inj2.12666.12666.4	218	75	143	1642	411.508	4	-1.9	1	10	9.71	0.17	0.29	0.34	0.11	0.23	0.06	438	0	34.55	0	SPD5_CAEEL:218:x:SPD5_CAEEL:75		EK
VKAENALEEAR-EISELTK-a2-b1	SPD5_CAEEL	SPD5_CAEEL	xlink	intra-protein xl	LUM2_1006877_inj2.08085.08085.3_LUM2_1006877_inj2.08085.08085.3	807	957	150	2029.07	677.363	3	-2.1	1	8	9.68	0.25	0.36	0.51	0.32	0.19	0.09	336	0	34.52	0	SPD5_CAEEL:807:x:SPD5_CAEEL:957		KE
AENALEEAR-LNEAKK-a7-b5	SPD5_CAEEL	SPD5_CAEEL	xlink	intra-protein xl	LUM2_1006877_inj2.05659.05659.3_LUM2_1006877_inj2.05659.05659.3	814	844	30	1684.88	562.633	3	0.1	1	9	10.62	0.35	0.31	0.42	0.35	0.07	0.07	264	0.91	34.04	0	SPD5_CAEEL:814:x:SPD5_CAEEL:844		EK
LLSEIDK-TKITILR-a6-b2	SPD5_CAEEL	SPD5_CAEEL	xlink	intra-protein xl	LUM2_1006877_inj2.12665.12665.3_LUM2_1006877_inj2.12665.12665.3	220	75	145	1642	548.341	3	-1.1	1	11	10.85	0.28	0.21	0.56	0.39	0.16	0.1	327	0.67	33.74	0	SPD5_CAEEL:220:x:SPD5_CAEEL:75		DK
VKAENALEEAR-LQNEVSELK-a2-b4	SPD5_CAEEL	SPD5_CAEEL	xlink	intra-protein xl	LUM2_1006877_inj2.08371.08371.3_LUM2_1006877_inj2.08371.08371.3	807	708	99	2269.18	757.403	3	-2.6	1	15	10.55	0.35	0.26	0.31	0.18	0.14	0.06	302	0.85	33.44	0	SPD5_CAEEL:708:x:SPD5_CAEEL:807		KE
AKEENSTLK-LNEAKK-a3-b5	SPD5_CAEEL	SPD5_CAEEL	xlink	intra-protein xl	LUM2_1006877_inj2.03500.03500.3_LUM2_1006877_inj2.03500.03500.3	761	844	83	1701.92	568.315	3	-2.4	1	9	10.24	0.29	0.18	0.33	0.17	0.16	0.06	432	0	33.38	0	SPD5_CAEEL:761:x:SPD5_CAEEL:844		EK
LSTSEIAADYCSTK-KKEIELAK-a9-b2	SPD5_CAEEL	SPD5_CAEEL	xlink	intra-protein xl	LUM2_1006877_inj2.09049.09049.3_LUM2_1006877_inj2.09049.09049.3	921	932	11	2484.28	829.1	3	-0.4	3	9	7.26	0.36	0.02	0.48	0.35	0.14	0.08	929	0	33.38	0	SPD5_CAEEL:921:x:SPD5_CAEEL:932		DK
KKEIELAK-EISELTK-a2-b1	SPD5_CAEEL	SPD5_CAEEL	xlink	intra-protein xl	LUM2_1006877_inj2.07512.07512.4_LUM2_1006877_inj2.07512.07512.4	932	957	25	1758.01	440.51	4	-2.2	1	13	10.71	0.16	0.43	0.25	0.08	0.17	0.05	111	0	33.23	0	SPD5_CAEEL:932:x:SPD5_CAEEL:957		KE
KKEIELAK-VDGEQETR-a2-b4	SPD5_CAEEL	SPD5_CAEEL	xlink	intra-protein xl	LUM2_1006877_inj2.05379.05379.3_LUM2_1006877_inj2.05379.05379.3	932	801	131	1871.99	625.006	3	-0.8	3	12	9.29	0.29	0.16	0.36	0.12	0.24	0.07	545	0	33.14	0	SPD5_CAEEL:801:x:SPD5_CAEEL:932		KE
DALEHELK-DVNEKIEK-a6-b5	SPD5_CAEEL	SPD5_CAEEL	xlink	intra-protein xl	LUM2_1006877_inj2.07618.07618.4_LUM2_1006877_inj2.07618.07618.4	1023	1009	14	1908.97	478.251	4	-3.3	1	13	11.11	0.15	0.28	0.52	0.28	0.23	0.09	170	0	32.56	0	SPD5_CAEEL:1009:x:SPD5_CAEEL:1023		EK
IETSEDNFAR-QMKEFEAQK-a2-b3	SPD5_CAEEL	SPD5_CAEEL	xlink	intra-protein xl	LUM2_1006877_inj2.07663.07663.4_LUM2_1006877_inj2.07663.07663.4	140	151	11	2300.07	576.024	4	-3.6	2	14	11.16	0.24	0.38	0.18	0.1	0.08	0.03	74	0	32.56	0	SPD5_CAEEL:140:x:SPD5_CAEEL:151		EK
AKEENSTLK-VDGEQETR-a2-b4	SPD5_CAEEL	SPD5_CAEEL	xlink	intra-protein xl	LUM2_1006877_inj2.04308.04308.3_LUM2_1006877_inj2.04308.04308.3	760	801	41	1932.94	645.32	3	-0.8	1	9	8.15	0.25	0.17	0.38	0.11	0.27	0.07	633	0	32.54	0	SPD5_CAEEL:760:x:SPD5_CAEEL:801		KE
LSTSEIAADYCSTK-KKEIELAK-a5-b2	SPD5_CAEEL	SPD5_CAEEL	xlink	intra-protein xl	LUM2_1006877_inj2.08669.08669.3_LUM2_1006877_inj2.08669.08669.3	917	932	15	2484.28	829.102	3	1.9	1	11	9.07	0.33	0.18	0.4	0.31	0.1	0.07	457	0	31.74	0	SPD5_CAEEL:917:x:SPD5_CAEEL:932		EK
YSEAKEASQK-KINDLEAK-a5-b6	SPD5_CAEEL	SPD5_CAEEL	xlink	intra-protein xl	LUM2_1006877_inj2.05143.05143.3_LUM2_1006877_inj2.05143.05143.3	94	212	118	2051.05	684.693	3	0.9	1	11	8.43	0.4	0.11	0.42	0.16	0.25	0.08	599	0	31.66	0	SPD5_CAEEL:212:x:SPD5_CAEEL:94		KE
IETSEDNFAR-TKITILR-a2-b2	SPD5_CAEEL	SPD5_CAEEL	xlink	intra-protein xl	LUM2_1006877_inj2.10482.10482.3_LUM2_1006877_inj2.10482.10482.3	140	75	65	2006.08	669.7	3	-1.2	2	7	8.97	0.22	0.26	0.37	0.27	0.1	0.06	387	0.52	31.63	0	SPD5_CAEEL:140:x:SPD5_CAEEL:75		EK
TITDMGMR-LNEAKK-a4-b5	SPD5_CAEEL	SPD5_CAEEL	xlink	intra-protein xl	LUM2_1006877_inj2.06951.06951.3_LUM2_1006877_inj2.06951.06951.3	835	844	9	1606.82	536.613	3	-1.1	1	11	10.61	0.38	0.2	0.43	0.28	0.15	0.08	252	0.54	31.6	0	SPD5_CAEEL:835:x:SPD5_CAEEL:844		DK
DQLNYIDDLETK-TKITILR-a10-b2	SPD5_CAEEL	SPD5_CAEEL	xlink	intra-protein xl	LUM2_1006877_inj2.18599.18599.4_LUM2_1006877_inj2.18599.18599.4	296	75	221	2291.24	573.818	4	1.1	1	11	10.05	0.19	0.26	0.42	0.31	0.11	0.07	271	0.72	31.59	0	SPD5_CAEEL:296:x:SPD5_CAEEL:75		EK
TKEAENKVEHASSEK-SEMLER-a2-b2	SPD5_CAEEL	SPD5_CAEEL	xlink	intra-protein xl	LUM2_1006877_inj2.05250.05250.4_LUM2_1006877_inj2.05250.05250.4	883	898	15	2431.16	608.798	4	-1.7	1	8	9.14	0.28	0.31	0.3	0.21	0.09	0.05	315	0	31.58	0	SPD5_CAEEL:883:x:SPD5_CAEEL:898		KE
TSNQKCAQPHYTSPTR-DALEHELK-a5-b6	SPD5_CAEEL	SPD5_CAEEL	xlink	intra-protein xl	LUM2_1006877_inj2.07192.07192.3_LUM2_1006877_inj2.07192.07192.3	1052	1023	29	2810.34	937.787	3	-0.6	1	11	9.13	0.23	0.15	0.47	0.28	0.19	0.09	475	0.83	31.48	0	SPD5_CAEEL:1023:x:SPD5_CAEEL:1052		KE
AKEENSTLK-LADSENVR-a2-b5	SPD5_CAEEL	SPD5_CAEEL	xlink	intra-protein xl	LUM2_1006877_inj2.05390.05390.3_LUM2_1006877_inj2.05390.05390.3	760	247	513	1902.96	635.33	3	0.3	1	12	9.4	0.41	0.2	0.4	0.09	0.31	0.08	362	0.78	31.29	0	SPD5_CAEEL:247:x:SPD5_CAEEL:760		KE
KSDEFLK-SDEFLK-a1-b2	SPD5_CAEEL	SPD5_CAEEL	xlink	intra-protein xl	LUM2_1006877_inj2.09328.09328.3_LUM2_1006877_inj2.09328.09328.3	845	847	2	1584.8	529.275	3	-1.9	1	10	11.12	0.25	0.25	0.16	0.09	0.07	0.03	161	0.89	31.13	0	SPD5_CAEEL:845:x:SPD5_CAEEL:847		KD
LNEAKK-SEMLER-a5-b2	SPD5_CAEEL	SPD5_CAEEL	xlink	intra-protein xl	LUM2_1006877_inj2.05391.05391.3_LUM2_1006877_inj2.05391.05391.3	844	898	54	1446.75	483.258	3	-0.4	1	8	10	0.25	0.25	0.27	0.11	0.16	0.05	265	0.84	31.04	0	SPD5_CAEEL:844:x:SPD5_CAEEL:898		KE
TKITILR-EFEAQK-a2-b1	SPD5_CAEEL	SPD5_CAEEL	xlink	intra-protein xl	LUM2_1006877_inj2.08821.08821.3_LUM2_1006877_inj2.08821.08821.3	75	152	77	1575.89	526.306	3	-2.4	1	10	10.85	0.32	0.23	0.3	0.18	0.12	0.05	169	0.87	30.81	0	SPD5_CAEEL:152:x:SPD5_CAEEL:75		KE
IVHLETEMEK-TKEAENK-a5-b2	SPD5_CAEEL	SPD5_CAEEL	xlink	intra-protein xl	LUM2_1006877_inj2.06349.06349.4_LUM2_1006877_inj2.06349.06349.4	907	883	24	2028.02	508.012	4	-1.4	2	12	9.03	0.24	0.26	0.31	0.19	0.12	0.06	326	0	30.55	0	SPD5_CAEEL:883:x:SPD5_CAEEL:907		EK
VKAENALEEAR-LNEAKK-a4-b5	SPD5_CAEEL	SPD5_CAEEL	xlink	intra-protein xl	LUM2_1006877_inj2.05564.05564.3_LUM2_1006877_inj2.05564.05564.3	809	844	35	1912.03	638.352	3	-2.3	1	11	10.32	0.31	0.2	0.49	0.28	0.21	0.09	202	0	30.16	0	SPD5_CAEEL:809:x:SPD5_CAEEL:844		EK
VKAENALEEAR-LSDVQINTNR-a2-b3	SPD5_CAEEL	SPD5_CAEEL	xlink	intra-protein xl	LUM2_1006877_inj2.08668.08668.4_LUM2_1006877_inj2.08668.08668.4	807	737	70	2369.23	593.316	4	1.1	2	11	9.68	0.17	0.18	0.25	0.14	0.11	0.05	343	0.68	30.05	0	SPD5_CAEEL:737:x:SPD5_CAEEL:807		KD
TKEAENKVEHASSEK-VKAENALEEAR-a2-b9	SPD5_CAEEL	SPD5_CAEEL	xlink	intra-protein xl	LUM2_1006877_inj2.05790.05790.3_LUM2_1006877_inj2.05790.05790.3	883	814	69	2896.46	966.493	3	1.5	1	13	7.91	0.29	0.09	0.37	0.17	0.2	0.07	596	0	29.91	0	SPD5_CAEEL:814:x:SPD5_CAEEL:883		KE
KINDLEAK-LLSEIDK-a1-b4	SPD5_CAEEL	SPD5_CAEEL	xlink	intra-protein xl	LUM2_1006877_inj2.08527.08527.3_LUM2_1006877_inj2.08527.08527.3	207	218	11	1727.96	576.996	3	-1.2	1	11	10.02	0.35	0.19	0.53	0.18	0.35	0.1	217	0.75	29.86	0	SPD5_CAEEL:207:x:SPD5_CAEEL:218		KE
ISKEISELTK-EISELTK-a3-b1	SPD5_CAEEL	SPD5_CAEEL	xlink	intra-protein xl	LUM2_1006877_inj2.10032.10032.3_LUM2_1006877_inj2.10032.10032.3	956	957	1	1947.08	650.033	3	-0.4	1	12	11.09	0.26	0.19	0.22	0.13	0.09	0.04	143	0	29.67	0	SPD5_CAEEL:956:x:SPD5_CAEEL:957		KE
DATQSFLSQKSFK-AENALEEAR-a10-b7	SPD5_CAEEL	SPD5_CAEEL	xlink	intra-protein xl	LUM2_1006877_inj2.13081.13081.3_LUM2_1006877_inj2.13081.13081.3	495	814	319	2469.21	824.079	3	0.2	1	9	7.52	0.37	0.02	0.3	0.23	0.08	0.05	658	0.66	28.65	0	SPD5_CAEEL:495:x:SPD5_CAEEL:814		KE
EISELTKK-EISELTK-a7-b1	SPD5_CAEEL	SPD5_CAEEL	xlink	intra-protein xl	LUM2_1006877_inj2.08282.08282.3_LUM2_1006877_inj2.08282.08282.3	963	957	6	1746.96	583.328	3	-0.6	1	9	9.3	0.25	0.27	0.49	0.27	0.21	0.09	151	0.92	28.63	0	SPD5_CAEEL:957:x:SPD5_CAEEL:963		KE
DQLNYIDDLETK-LADAKK-a10-b5	SPD5_CAEEL	SPD5_CAEEL	xlink	intra-protein xl	LUM2_1006877_inj2.12727.12727.3_LUM2_1006877_inj2.12727.12727.3	296	303	7	2092.07	698.364	3	-0.7	1	7	9.78	0.35	0.15	0.41	0.38	0.03	0.06	248	0	28.49	0	SPD5_CAEEL:296:x:SPD5_CAEEL:303		EK
TKEAENKVEHASSEK-SEMLER-a7-b2	SPD5_CAEEL	SPD5_CAEEL	xlink	intra-protein xl	LUM2_1006877_inj2.05609.05609.4_LUM2_1006877_inj2.05609.05609.4	888	898	10	2431.17	608.8	4	2	1	5	8.32	0.21	0.17	0.43	0.37	0.06	0.06	385	0	28.37	0	SPD5_CAEEL:888:x:SPD5_CAEEL:898		KE
ISKEISELTK-EIELAK-a3-b1	SPD5_CAEEL	SPD5_CAEEL	xlink	intra-protein xl	LUM2_1006877_inj2.10617.10617.3_LUM2_1006877_inj2.10617.10617.3	956	933	23	1830.03	611.018	3	-1.7	1	7	8.25	0.29	0.21	0.23	0.16	0.08	0.04	328	0	28.02	0	SPD5_CAEEL:933:x:SPD5_CAEEL:956		KE
DQLNYIDDLETK-TKITILR-a7-b2	SPD5_CAEEL	SPD5_CAEEL	xlink	intra-protein xl	LUM2_1006877_inj2.18595.18595.3_LUM2_1006877_inj2.18595.18595.3	293	75	218	2291.24	764.753	3	-0.8	1	4	7.27	0.21	0.19	0.42	0.4	0.02	0.06	449	0.82	27.85	0	SPD5_CAEEL:293:x:SPD5_CAEEL:75		DK
EAENKVEHASSEK-EISELTK-a5-b1	SPD5_CAEEL	SPD5_CAEEL	xlink	intra-protein xl	LUM2_1006877_inj2.06381.06381.3_LUM2_1006877_inj2.06381.06381.3	888	957	69	2257.11	753.377	3	0.7	1	8	9.06	0.29	0.18	0.28	0.22	0.07	0.05	270	0	27.82	0	SPD5_CAEEL:888:x:SPD5_CAEEL:957		KE
YSEAKEASQK-EFEAQK-a5-b1	SPD5_CAEEL	SPD5_CAEEL	xlink	intra-protein xl	LUM2_1006877_inj2.04912.04912.3_LUM2_1006877_inj2.04912.04912.3	94	152	58	1871.89	624.971	3	-0.4	1	7	9.07	0.24	0.16	0.25	0.19	0.05	0.04	276	0	27.44	0	SPD5_CAEEL:152:x:SPD5_CAEEL:94		KE
KINDLEAK-LLSEIDK-a1-b6	SPD5_CAEEL	SPD5_CAEEL	xlink	intra-protein xl	LUM2_1006877_inj2.08874.08874.3_LUM2_1006877_inj2.08874.08874.3	207	220	13	1727.96	576.996	3	-1.9	1	11	9.51	0.25	0.17	0.36	0.08	0.29	0.07	191	0	27.41	0	SPD5_CAEEL:207:x:SPD5_CAEEL:220		KD
HEENELKK-VDGEQETR-a7-b4	SPD5_CAEEL	SPD5_CAEEL	xlink	intra-protein xl	LUM2_1006877_inj2.04079.04079.3_LUM2_1006877_inj2.04079.04079.3	830	801	29	1939.92	647.649	3	-0.7	1	8	8.5	0.27	0.19	0.26	0.12	0.14	0.05	295	0	27.4	0	SPD5_CAEEL:801:x:SPD5_CAEEL:830		KE
KKEIELAK-VDGEQETR-a2-b2	SPD5_CAEEL	SPD5_CAEEL	xlink	intra-protein xl	LUM2_1006877_inj2.05167.05167.3_LUM2_1006877_inj2.05167.05167.3	932	799	133	1871.99	625.006	3	-0.1	1	10	9.29	0.3	0.14	0.46	0.11	0.35	0.08	241	0	27.37	0	SPD5_CAEEL:799:x:SPD5_CAEEL:932		KD
TKITILR-EFEAQK-a2-b3	SPD5_CAEEL	SPD5_CAEEL	xlink	intra-protein xl	LUM2_1006877_inj2.09100.09100.3_LUM2_1006877_inj2.09100.09100.3	75	154	79	1575.89	526.306	3	-1.9	1	9	8.52	0.24	0.18	0.35	0.2	0.15	0.06	272	0.92	27	0	SPD5_CAEEL:154:x:SPD5_CAEEL:75		KE
VEHASSEKSEMLER-TKEAENK-a8-b3	SPD5_CAEEL	SPD5_CAEEL	xlink	intra-protein xl	LUM2_1006877_inj2.04757.04757.4_LUM2_1006877_inj2.04757.04757.4	896	884	12	2431.16	608.799	4	-0.9	1	5	7.29	0.19	0.22	0.37	0.25	0.12	0.07	357	0	26.77	0	SPD5_CAEEL:884:x:SPD5_CAEEL:896		KE
KKEIELAK-EISELTK-a1-b4	SPD5_CAEEL	SPD5_CAEEL	xlink	intra-protein xl	LUM2_1006877_inj2.07518.07518.3_LUM2_1006877_inj2.07518.07518.3	931	960	29	1758.01	587.012	3	-1.3	1	10	9.2	0.22	0.24	0.25	0.13	0.12	0.05	109	0.92	26.42	0	SPD5_CAEEL:931:x:SPD5_CAEEL:960		KE
KSDEFLK-SDEFLK-a1-b3	SPD5_CAEEL	SPD5_CAEEL	xlink	intra-protein xl	LUM2_1006877_inj2.09588.09588.3_LUM2_1006877_inj2.09588.09588.3	845	848	3	1584.8	529.275	3	-1.4	1	9	9.76	0.28	0.14	0.15	0.07	0.08	0.03	168	0.78	26.37	0	SPD5_CAEEL:845:x:SPD5_CAEEL:848		KE
LGQENVQEK-EASQKR-a8-b5	SPD5_CAEEL	SPD5_CAEEL	xlink	intra-protein xl	LUM2_1006877_inj2.03947.03947.3_LUM2_1006877_inj2.03947.03947.3	120	99	21	1742.89	581.972	3	0.4	1	7	9.09	0.37	0.15	0.32	0.18	0.14	0.06	197	0.74	26.26	0	SPD5_CAEEL:120:x:SPD5_CAEEL:99		EK
EISELTK-KSDEFLK-a1-b1	SPD5_CAEEL	SPD5_CAEEL	xlink	intra-protein xl	LUM2_1006877_inj2.08471.08471.3_LUM2_1006877_inj2.08471.08471.3	957	845	112	1665.88	556.303	3	1.6	1	9	9.38	0.16	0.25	0.14	0.07	0.06	0.02	87	0.94	26.22	0	SPD5_CAEEL:845:x:SPD5_CAEEL:957		EK
TKEAENKVEHASSEK-SELSTALEEEKK-a2-b2	SPD5_CAEEL	SPD5_CAEEL	xlink	intra-protein xl	LUM2_1006877_inj2.06852.06852.4_LUM2_1006877_inj2.06852.06852.4	883	853	30	3030.51	758.634	4	2.2	1	13	7.67	0.17	0.16	0.25	0.12	0.13	0.05	360	0	26.05	0	SPD5_CAEEL:853:x:SPD5_CAEEL:883		KE
DQLNYIDDLETK-KENDKAR-a7-b5	SPD5_CAEEL	SPD5_CAEEL	xlink	intra-protein xl	LUM2_1006877_inj2.08486.08486.4_LUM2_1006877_inj2.08486.08486.4	293	308	15	2307.13	577.79	4	-1.8	1	9	8.16	0.25	0.15	0.49	0.43	0.05	0.08	265	0	25.72	0	SPD5_CAEEL:293:x:SPD5_CAEEL:308		DK
DQLNYIDDLETK-LNEAKK-a8-b5	SPD5_CAEEL	SPD5_CAEEL	xlink	intra-protein xl	LUM2_1006877_inj2.11650.11650.3_LUM2_1006877_inj2.11650.11650.3	294	844	550	2149.09	717.371	3	0	1	7	8.53	0.26	0.09	0.29	0.22	0.08	0.05	316	0	25.69	0	SPD5_CAEEL:294:x:SPD5_CAEEL:844		DK
IATDMGGAVKEIR-QELDDQSAR-a10-b4	SPD5_CAEEL	SPD5_CAEEL	xlink	intra-protein xl	LUM2_1006877_inj2.09455.09455.3_LUM2_1006877_inj2.09455.09455.3	1193	237	956	2402.18	801.735	3	-1.6	1	8	8.64	0.22	0.12	0.23	0.17	0.07	0.04	266	0	25.47	0	SPD5_CAEEL:1193:x:SPD5_CAEEL:237		KD
SELSTALEEEK-VKAENALEEAR-a2-b2	SPD5_CAEEL	SPD5_CAEEL	xlink	intra-protein xl	LUM2_1006877_inj2.09917.09917.3_LUM2_1006877_inj2.09917.09917.3	853	807	46	2445.22	816.082	3	-0.9	1	8	6.07	0.15	0.18	0.23	0.1	0.13	0.04	480	0.8	25.33	0	SPD5_CAEEL:807:x:SPD5_CAEEL:853		EK
SELSTALEEEKK-EISELTK-a11-b4	SPD5_CAEEL	SPD5_CAEEL	xlink	intra-protein xl	LUM2_1006877_inj2.10806.10806.3_LUM2_1006877_inj2.10806.10806.3	862	960	98	2163.11	722.046	3	-0.9	1	5	7.64	0.21	0.12	0.3	0.23	0.07	0.05	343	0	24.94	0	SPD5_CAEEL:862:x:SPD5_CAEEL:960		KE
MFEDLEVSEATLQK-AKEENSTLK-a4-b2	SPD5_CAEEL	SPD5_CAEEL	xlink	intra-protein xl	LUM2_1006877_inj2.12767.12767.3_LUM2_1006877_inj2.12767.12767.3	748	760	12	2639.31	880.777	3	2.8	2	7	6.34	0.24	0.16	0.25	0.19	0.06	0.04	440	0	24.91	0	SPD5_CAEEL:748:x:SPD5_CAEEL:760		DK
TKEAENKVEHASSEK-VDGEQETR-a2-b4	SPD5_CAEEL	SPD5_CAEEL	xlink	intra-protein xl	LUM2_1006877_inj2.04241.04241.3_LUM2_1006877_inj2.04241.04241.3	883	801	82	2600.23	867.753	3	1.2	1	4	7.49	0.19	0.16	0.35	0.22	0.13	0.06	303	0	24.87	0	SPD5_CAEEL:801:x:SPD5_CAEEL:883		KE
MGSSDPNADKIKK-SSAALFEEILER-a12-b7	SPD5_CAEEL	SPD5_CAEEL	xlink	intra-protein xl	LUM2_1006877_inj2.14320.14320.4_LUM2_1006877_inj2.14320.14320.4	618	601	17	2735.38	684.853	4	0.3	1	12	8.52	0.21	0.09	0.46	0.39	0.08	0.08	239	0	24.61	0	SPD5_CAEEL:601:x:SPD5_CAEEL:618		KE
IETSEDNFAR-EASQKR-a5-b5	SPD5_CAEEL	SPD5_CAEEL	xlink	intra-protein xl	LUM2_1006877_inj2.05505.05505.3_LUM2_1006877_inj2.05505.05505.3	143	99	44	1879.91	627.644	3	2.7	1	5	7.9	0.27	0.12	0.22	0.15	0.07	0.04	289	0.67	24.46	0	SPD5_CAEEL:143:x:SPD5_CAEEL:99		EK
VKAENALEEAR-VKAENALEEAR-a2-b4	SPD5_CAEEL	SPD5_CAEEL	xlink	intra-protein xl	LUM2_1006877_inj2.07702.07702.3_LUM2_1006877_inj2.07702.07702.3	807	809	2	2439.27	814.098	3	-0.5	1	11	8.15	0.24	0.15	0.31	0.1	0.21	0.06	207	0	24.36	0	SPD5_CAEEL:807:x:SPD5_CAEEL:809		KE
LADSENVR-ENDKAR-a3-b4	SPD5_CAEEL	SPD5_CAEEL	xlink	intra-protein xl	LUM2_1006877_inj2.04036.04036.3_LUM2_1006877_inj2.04036.04036.3	245	308	63	1615.79	539.604	3	-0.9	1	6	7.3	0.22	0.26	0.2	0.12	0.08	0.04	181	0.89	24.28	0	SPD5_CAEEL:245:x:SPD5_CAEEL:308		DK
SELSTALEEEKK-KSDEFLK-a11-b3	SPD5_CAEEL	SPD5_CAEEL	xlink	intra-protein xl	LUM2_1006877_inj2.09550.09550.4_LUM2_1006877_inj2.09550.09550.4	862	847	15	2210.13	553.54	4	-1.3	2	7	7.03	0.21	0.25	0.51	0.28	0.23	0.1	177	0	24.15	0	SPD5_CAEEL:847:x:SPD5_CAEEL:862		KD
YSEAKEASQK-DFLHQK-a5-b1	SPD5_CAEEL	SPD5_CAEEL	xlink	intra-protein xl	LUM2_1006877_inj2.22799.22799.3_LUM2_1006877_inj2.22799.22799.3	94	1109	1015	1907.94	636.988	3	1.1	1	6	7.67	0.21	0.13	0.22	0.09	0.14	0.05	272	0	23.9	0	SPD5_CAEEL:1109:x:SPD5_CAEEL:94		KD
DQLNYIDDLETKLADAKK-ENDKAR-a17-b3	SPD5_CAEEL	SPD5_CAEEL	xlink	intra-protein xl	LUM2_1006877_inj2.08103.08103.3_LUM2_1006877_inj2.08103.08103.3	303	307	4	2805.42	936.148	3	1.9	2	7	7.38	0.23	0.07	0.22	0.16	0.07	0.04	374	0	23.89	0	SPD5_CAEEL:303:x:SPD5_CAEEL:307		KD
EIELAKYR-EISELTK-a6-b1	SPD5_CAEEL	SPD5_CAEEL	xlink	intra-protein xl	LUM2_1006877_inj2.10146.10146.3_LUM2_1006877_inj2.10146.10146.3	938	957	19	1820.99	608.004	3	0.5	1	8	7.66	0.25	0.17	0.26	0.16	0.1	0.05	208	0.86	23.75	0	SPD5_CAEEL:938:x:SPD5_CAEEL:957		KE
MGSSDPNADKIKK-SSAALFEEILER-a10-b7	SPD5_CAEEL	SPD5_CAEEL	xlink	intra-protein xl	LUM2_1006877_inj2.14750.14750.4_LUM2_1006877_inj2.14750.14750.4	616	601	15	2735.37	684.851	4	-3.4	1	12	7.07	0.23	0.05	0.37	0.22	0.14	0.07	407	0	23.71	0	SPD5_CAEEL:601:x:SPD5_CAEEL:616		KE
ENDKAR-LADAKK-a1-b5	SPD5_CAEEL	SPD5_CAEEL	xlink	intra-protein xl	LUM2_1006877_inj2.03467.03467.3_LUM2_1006877_inj2.03467.03467.3	305	303	2	1357.73	453.585	3	-0.5	1	6	7.82	0.28	0.14	0.36	0.18	0.18	0.07	193	0.86	23.47	0	SPD5_CAEEL:303:x:SPD5_CAEEL:305		EK
TKEAENKVEHASSEK-EIELAK-a2-b1	SPD5_CAEEL	SPD5_CAEEL	xlink	intra-protein xl	LUM2_1006877_inj2.05693.05693.3_LUM2_1006877_inj2.05693.05693.3	883	933	50	2369.21	790.744	3	0.7	1	7	8.23	0.19	0.1	0.17	0.11	0.05	0.03	199	0	22.92	0	SPD5_CAEEL:883:x:SPD5_CAEEL:933		KE
NXPIVMQKPK-LGQENVQEK-a8-b4	SPD5_CAEEL	SPD5_CAEEL	xlink	intra-protein xl	LUM2_1006877_inj2.06533.06533.3_LUM2_1006877_inj2.06533.06533.3	506	116	390	2246.11	749.713	3	-4.4	2	7	6.7	0.21	0.12	0.15	0.06	0.09	0.03	328	0.87	22.63	0	SPD5_CAEEL:116:x:SPD5_CAEEL:506		KE
LGQENVQEK-ENDKAR-a4-b4	SPD5_CAEEL	SPD5_CAEEL	xlink	intra-protein xl	LUM2_1006877_inj2.04051.04051.3_LUM2_1006877_inj2.04051.04051.3	116	308	192	1756.87	586.632	3	1.1	1	10	8.3	0.28	0.08	0.21	0.1	0.1	0.04	175	0.87	22.48	0	SPD5_CAEEL:116:x:SPD5_CAEEL:308		EK
EAENKVEHASSEK-DVNEKIEK-a5-b4	SPD5_CAEEL	SPD5_CAEEL	xlink	intra-protein xl	LUM2_1006877_inj2.04782.04782.3_LUM2_1006877_inj2.04782.04782.3	888	1008	120	2412.18	805.066	3	-0.5	1	7	6.85	0.2	0.2	0.21	0.17	0.04	0.03	204	0	22.36	0	SPD5_CAEEL:1008:x:SPD5_CAEEL:888		KE
QELDDQSAR-ENDKAR-a4-b4	SPD5_CAEEL	SPD5_CAEEL	xlink	intra-protein xl	LUM2_1006877_inj2.03679.03679.3_LUM2_1006877_inj2.03679.03679.3	237	308	71	1773.82	592.282	3	-0.2	1	5	7.31	0.19	0.23	0.17	0.1	0.08	0.03	111	0	22.24	0	SPD5_CAEEL:237:x:SPD5_CAEEL:308		DK

## Sheet: (TherPhos) 1006877_inj2
MR_DMTMM_1006877_inj2_intra_pairs_acid_K_SPD5
ID	Protein1	Protein2	Type	XL Type	Spectrum	AbsPos1	AbsPos2	delta AA	Mr	Mz	z	Error_rel[ppm]	nseen	moins	Match Odds	Xcorrx	Xcorrb	TIC	TicA	TicB	WTIC	intsum	deltaS	Id-Score	FDR	uxID	XLChemistry
SQFAELEANLHQVNSK-AKEENSTLK-a5-b2	SPD5_CAEEL	SPD5_CAEEL	xlink	intra-protein xl	LUM2_1006877_inj2.09310.09310.3_LUM2_1006877_inj2.09310.09310.3	772	760	12	2814.41	939.146	3	0.2	2	11	10.59	0.37	0.26	0.54	0.43	0.11	0.09	1775	0.84	60.38	0	SPD5_CAEEL:760:x:SPD5_CAEEL:772		EK
MFEDLEVSEATLQK-AKEENSTLK-a6-b2	SPD5_CAEEL	SPD5_CAEEL	xlink	intra-protein xl	LUM2_1006877_inj2.12068.12068.4_LUM2_1006877_inj2.12068.12068.4	750	760	10	2639.29	660.831	4	-3	2	9	8.63	0.23	0.3	0.5	0.39	0.11	0.08	1302	0	48.59	0	SPD5_CAEEL:750:x:SPD5_CAEEL:760		EK
MFEDLEVSEATLQK-AKEENSTLK-a3-b2	SPD5_CAEEL	SPD5_CAEEL	xlink	intra-protein xl	LUM2_1006877_inj2.12131.12131.3_LUM2_1006877_inj2.12131.12131.3	747	760	13	2639.3	880.774	3	-0.6	1	8	9.05	0.28	0.34	0.58	0.49	0.08	0.09	1077	0	46.39	0	SPD5_CAEEL:747:x:SPD5_CAEEL:760		EK
SQFAELEANLHQVNSK-AKEENSTLK-a7-b2	SPD5_CAEEL	SPD5_CAEEL	xlink	intra-protein xl	LUM2_1006877_inj2.08665.08665.3_LUM2_1006877_inj2.08665.08665.3	774	760	14	2814.41	939.144	3	-2.6	3	12	9.7	0.35	0.21	0.51	0.38	0.13	0.09	1015	0	43.88	0	SPD5_CAEEL:760:x:SPD5_CAEEL:774		EK
IETSEDNFAR-TKITILR-a5-b2	SPD5_CAEEL	SPD5_CAEEL	xlink	intra-protein xl	LUM2_1006877_inj2.10753.10753.3_LUM2_1006877_inj2.10753.10753.3	143	75	68	2006.08	669.7	3	-1.2	3	12	11.36	0.29	0.33	0.65	0.52	0.13	0.11	624	0.58	42.86	0	SPD5_CAEEL:143:x:SPD5_CAEEL:75		EK
YSEAKEASQK-GELQMYQR-a5-b2	SPD5_CAEEL	SPD5_CAEEL	xlink	intra-protein xl	LUM2_1006877_inj2.07341.07341.3_LUM2_1006877_inj2.07341.07341.3	94	82	12	2145.01	716.012	3	-1	1	12	9.96	0.27	0.27	0.32	0.16	0.16	0.06	866	0.42	42.34	0	SPD5_CAEEL:82:x:SPD5_CAEEL:94		KE
VKAENALEEAR-CELNEALAR-a2-b5	SPD5_CAEEL	SPD5_CAEEL	xlink	intra-protein xl	LUM2_1006877_inj2.09126.09126.3_LUM2_1006877_inj2.09126.09126.3	807	793	14	2285.14	762.721	3	-1.6	1	17	11.5	0.33	0.3	0.53	0.31	0.22	0.1	581	0	41.64	0	SPD5_CAEEL:793:x:SPD5_CAEEL:807		KE
INDLEAK-TKITILR-a5-b2	SPD5_CAEEL	SPD5_CAEEL	xlink	intra-protein xl	LUM2_1006877_inj2.09980.09980.3_LUM2_1006877_inj2.09980.09980.3	212	75	137	1626.97	543.33	3	-0.5	1	12	11.25	0.32	0.34	0.52	0.27	0.25	0.1	543	0.66	41.17	0	SPD5_CAEEL:212:x:SPD5_CAEEL:75		EK
LADSENVR-TKITILR-a5-b2	SPD5_CAEEL	SPD5_CAEEL	xlink	intra-protein xl	LUM2_1006877_inj2.08889.08889.4_LUM2_1006877_inj2.08889.08889.4	247	75	172	1727.99	433.005	4	-0.9	2	10	10.05	0.16	0.49	0.43	0.13	0.31	0.08	515	0.75	40.91	0	SPD5_CAEEL:247:x:SPD5_CAEEL:75		EK
LADSENVR-TKITILR-a3-b2	SPD5_CAEEL	SPD5_CAEEL	xlink	intra-protein xl	LUM2_1006877_inj2.08410.08410.3_LUM2_1006877_inj2.08410.08410.3	245	75	170	1727.99	577.004	3	-0.3	1	11	10.71	0.23	0.31	0.42	0.24	0.18	0.08	633	0.71	40.67	0	SPD5_CAEEL:245:x:SPD5_CAEEL:75		DK
VDGEQETR-LNEAKK-a2-b5	SPD5_CAEEL	SPD5_CAEEL	xlink	intra-protein xl	LUM2_1006877_inj2.03571.03571.3_LUM2_1006877_inj2.03571.03571.3	799	844	45	1615.82	539.613	3	-1.1	1	10	10.57	0.31	0.26	0.42	0.25	0.17	0.08	660	0	39.9	0	SPD5_CAEEL:799:x:SPD5_CAEEL:844		DK
GTLDDILK-KINDLEAK-a4-b1	SPD5_CAEEL	SPD5_CAEEL	xlink	intra-protein xl	LUM2_1006877_inj2.12230.12230.3_LUM2_1006877_inj2.12230.12230.3	187	207	20	1784.99	596.004	3	-0.6	1	12	11.01	0.28	0.29	0.43	0.21	0.22	0.08	566	0	39.68	0	SPD5_CAEEL:187:x:SPD5_CAEEL:207		DK
GELQMYQR-EASQKR-a2-b5	SPD5_CAEEL	SPD5_CAEEL	xlink	intra-protein xl	LUM2_1006877_inj2.05978.05978.3_LUM2_1006877_inj2.05978.05978.3	82	99	17	1722.85	575.289	3	-1.2	2	8	8.94	0.32	0.31	0.38	0.3	0.08	0.06	768	0	39.66	0	SPD5_CAEEL:82:x:SPD5_CAEEL:99		EK
YSEAKEASQK-LGQENVQEK-a5-b8	SPD5_CAEEL	SPD5_CAEEL	xlink	intra-protein xl	LUM2_1006877_inj2.05241.05241.3_LUM2_1006877_inj2.05241.05241.3	94	120	26	2165.06	722.695	3	0.5	1	14	8.73	0.32	0.11	0.44	0.21	0.23	0.08	972	0	38.82	0	SPD5_CAEEL:120:x:SPD5_CAEEL:94		KE
LQNEVSELK-LNEAKK-a4-b5	SPD5_CAEEL	SPD5_CAEEL	xlink	intra-protein xl	LUM2_1006877_inj2.06918.06918.3_LUM2_1006877_inj2.06918.06918.3	708	844	136	1741.96	581.661	3	1.2	1	11	11.43	0.37	0.38	0.55	0.38	0.17	0.1	312	0.87	38.51	0	SPD5_CAEEL:708:x:SPD5_CAEEL:844		EK
LNEAKK-SDEFLK-a5-b2	SPD5_CAEEL	SPD5_CAEEL	xlink	intra-protein xl	LUM2_1006877_inj2.07177.07177.3_LUM2_1006877_inj2.07177.07177.3	844	847	3	1420.75	474.592	3	-1.6	1	12	11.18	0.33	0.36	0.46	0.36	0.11	0.08	375	0.83	38.32	0	SPD5_CAEEL:844:x:SPD5_CAEEL:847		KD
LSDVQINTNR-DVNEKIEK-a3-b5	SPD5_CAEEL	SPD5_CAEEL	xlink	intra-protein xl	LUM2_1006877_inj2.08237.08237.3_LUM2_1006877_inj2.08237.08237.3	737	1009	272	2114.09	705.706	3	-1.1	1	10	8.75	0.29	0.14	0.39	0.27	0.12	0.07	900	0.55	37.95	0	SPD5_CAEEL:1009:x:SPD5_CAEEL:737		DK
AENALEEAR-AKEENSTLK-a7-b2	SPD5_CAEEL	SPD5_CAEEL	xlink	intra-protein xl	LUM2_1006877_inj2.06510.06510.3_LUM2_1006877_inj2.06510.06510.3	814	760	54	2001.99	668.339	3	-1.7	1	11	10.63	0.36	0.27	0.56	0.46	0.1	0.1	463	0	37.22	0	SPD5_CAEEL:760:x:SPD5_CAEEL:814		EK
MFEDLEVSEATLQK-AKEENSTLK-a9-b2	SPD5_CAEEL	SPD5_CAEEL	xlink	intra-protein xl	LUM2_1006877_inj2.12426.12426.3_LUM2_1006877_inj2.12426.12426.3	753	760	7	2639.3	880.774	3	-1.1	1	9	9.54	0.38	0.28	0.65	0.59	0.06	0.1	539	0	36.79	0	SPD5_CAEEL:753:x:SPD5_CAEEL:760		EK
LGQENVQEK-TKITILR-a4-b2	SPD5_CAEEL	SPD5_CAEEL	xlink	intra-protein xl	LUM2_1006877_inj2.08239.08239.3_LUM2_1006877_inj2.08239.08239.3	116	75	41	1869.07	624.03	3	-1.2	2	13	10.44	0.34	0.29	0.35	0.16	0.18	0.06	434	0.77	36.15	0	SPD5_CAEEL:116:x:SPD5_CAEEL:75		EK
LNEAKK-SDEFLK-a5-b3	SPD5_CAEEL	SPD5_CAEEL	xlink	intra-protein xl	LUM2_1006877_inj2.06759.06759.3_LUM2_1006877_inj2.06759.06759.3	844	848	4	1420.75	474.592	3	-2	3	10	10.54	0.31	0.3	0.46	0.34	0.12	0.08	391	0	36.08	0	SPD5_CAEEL:844:x:SPD5_CAEEL:848		KE
QELDDQSAR-TKITILR-a4-b2	SPD5_CAEEL	SPD5_CAEEL	xlink	intra-protein xl	LUM2_1006877_inj2.08695.08695.4_LUM2_1006877_inj2.08695.08695.4	237	75	162	1886.02	472.513	4	-1.5	1	14	11.17	0.18	0.38	0.26	0.1	0.16	0.05	264	0.67	35.97	0	SPD5_CAEEL:237:x:SPD5_CAEEL:75		DK
AENALEEAR-AKEENSTLK-a2-b2	SPD5_CAEEL	SPD5_CAEEL	xlink	intra-protein xl	LUM2_1006877_inj2.06321.06321.3_LUM2_1006877_inj2.06321.06321.3	809	760	49	2001.99	668.339	3	-1	1	10	9.84	0.26	0.23	0.44	0.28	0.16	0.08	534	0.68	35.69	0	SPD5_CAEEL:760:x:SPD5_CAEEL:809		EK
DALEHELK-IEKLQLEK-a6-b3	SPD5_CAEEL	SPD5_CAEEL	xlink	intra-protein xl	LUM2_1006877_inj2.09526.09526.3_LUM2_1006877_inj2.09526.09526.3	1023	1012	11	1935.07	646.03	3	-0.7	2	12	8.76	0.36	0.15	0.35	0.22	0.13	0.06	737	0.93	35.49	0	SPD5_CAEEL:1012:x:SPD5_CAEEL:1023		EK
IETSEDNFAR-YSEAKEASQK-a2-b5	SPD5_CAEEL	SPD5_CAEEL	xlink	intra-protein xl	LUM2_1006877_inj2.06725.06725.3_LUM2_1006877_inj2.06725.06725.3	140	94	46	2302.08	768.367	3	2.2	1	12	9.65	0.27	0.21	0.39	0.23	0.16	0.07	569	0	35.42	0	SPD5_CAEEL:140:x:SPD5_CAEEL:94		EK
QELDDQSAR-TKITILR-a2-b2	SPD5_CAEEL	SPD5_CAEEL	xlink	intra-protein xl	LUM2_1006877_inj2.09009.09009.4_LUM2_1006877_inj2.09009.09009.4	235	75	160	1886.02	472.513	4	-1	1	12	9.92	0.14	0.49	0.3	0.07	0.22	0.06	231	0.63	35.16	0	SPD5_CAEEL:235:x:SPD5_CAEEL:75		EK
YSEAKEASQK-EFEAQK-a5-b3	SPD5_CAEEL	SPD5_CAEEL	xlink	intra-protein xl	LUM2_1006877_inj2.04756.04756.3_LUM2_1006877_inj2.04756.04756.3	94	154	60	1871.89	624.971	3	-0.8	1	8	9.88	0.28	0.29	0.32	0.23	0.09	0.06	436	0	34.95	0	SPD5_CAEEL:154:x:SPD5_CAEEL:94		KE
NELEMAR-LNEAKK-a2-b5	SPD5_CAEEL	SPD5_CAEEL	xlink	intra-protein xl	LUM2_1006877_inj2.06341.06341.3_LUM2_1006877_inj2.06341.06341.3	715	844	129	1544.8	515.941	3	0.7	1	10	10.56	0.28	0.22	0.41	0.32	0.1	0.07	439	0	34.95	0	SPD5_CAEEL:715:x:SPD5_CAEEL:844		EK
LADAKK-LEHEIR-a5-b4	SPD5_CAEEL	SPD5_CAEEL	xlink	intra-protein xl	LUM2_1006877_inj2.04434.04434.3_LUM2_1006877_inj2.04434.04434.3	303	326	23	1421.8	474.94	3	-1.5	1	8	9.62	0.31	0.16	0.31	0.15	0.16	0.06	600	0	34.73	0	SPD5_CAEEL:303:x:SPD5_CAEEL:326		KE
LADAKKENDK-LADSENVR-a5-b5	SPD5_CAEEL	SPD5_CAEEL	xlink	intra-protein xl	LUM2_1006877_inj2.04592.04592.3_LUM2_1006877_inj2.04592.04592.3	303	247	56	2015.03	672.683	3	-0.9	1	12	10.38	0.34	0.14	0.49	0.27	0.22	0.09	513	0	34.72	0	SPD5_CAEEL:247:x:SPD5_CAEEL:303		KE
QELDDQSAR-KINDLEAK-a2-b1	SPD5_CAEEL	SPD5_CAEEL	xlink	intra-protein xl	LUM2_1006877_inj2.07271.07271.3_LUM2_1006877_inj2.07271.07271.3	235	207	28	1971.98	658.335	3	-2	1	10	9.62	0.17	0.4	0.25	0.14	0.11	0.05	340	0	34.66	0	SPD5_CAEEL:207:x:SPD5_CAEEL:235		EK
VKAENALEEAR-VDGEQETR-a2-b4	SPD5_CAEEL	SPD5_CAEEL	xlink	intra-protein xl	LUM2_1006877_inj2.06465.06465.3_LUM2_1006877_inj2.06465.06465.3	807	801	6	2143.05	715.357	3	-0.7	1	11	9.95	0.3	0.25	0.28	0.17	0.11	0.05	458	0	34.57	0	SPD5_CAEEL:801:x:SPD5_CAEEL:807		KE
LLSEIDK-TKITILR-a4-b2	SPD5_CAEEL	SPD5_CAEEL	xlink	intra-protein xl	LUM2_1006877_inj2.12666.12666.4_LUM2_1006877_inj2.12666.12666.4	218	75	143	1642	411.508	4	-1.9	1	10	9.71	0.17	0.29	0.34	0.11	0.23	0.06	438	0	34.55	0	SPD5_CAEEL:218:x:SPD5_CAEEL:75		EK
VKAENALEEAR-EISELTK-a2-b1	SPD5_CAEEL	SPD5_CAEEL	xlink	intra-protein xl	LUM2_1006877_inj2.08085.08085.3_LUM2_1006877_inj2.08085.08085.3	807	957	150	2029.07	677.363	3	-2.1	1	8	9.68	0.25	0.36	0.51	0.32	0.19	0.09	336	0	34.52	0	SPD5_CAEEL:807:x:SPD5_CAEEL:957		KE
AENALEEAR-LNEAKK-a7-b5	SPD5_CAEEL	SPD5_CAEEL	xlink	intra-protein xl	LUM2_1006877_inj2.05659.05659.3_LUM2_1006877_inj2.05659.05659.3	814	844	30	1684.88	562.633	3	0.1	1	9	10.62	0.35	0.31	0.42	0.35	0.07	0.07	264	0.91	34.04	0	SPD5_CAEEL:814:x:SPD5_CAEEL:844		EK
LLSEIDK-TKITILR-a6-b2	SPD5_CAEEL	SPD5_CAEEL	xlink	intra-protein xl	LUM2_1006877_inj2.12665.12665.3_LUM2_1006877_inj2.12665.12665.3	220	75	145	1642	548.341	3	-1.1	1	11	10.85	0.28	0.21	0.56	0.39	0.16	0.1	327	0.67	33.74	0	SPD5_CAEEL:220:x:SPD5_CAEEL:75		DK
VKAENALEEAR-LQNEVSELK-a2-b4	SPD5_CAEEL	SPD5_CAEEL	xlink	intra-protein xl	LUM2_1006877_inj2.08371.08371.3_LUM2_1006877_inj2.08371.08371.3	807	708	99	2269.18	757.403	3	-2.6	1	15	10.55	0.35	0.26	0.31	0.18	0.14	0.06	302	0.85	33.44	0	SPD5_CAEEL:708:x:SPD5_CAEEL:807		KE
AKEENSTLK-LNEAKK-a3-b5	SPD5_CAEEL	SPD5_CAEEL	xlink	intra-protein xl	LUM2_1006877_inj2.03500.03500.3_LUM2_1006877_inj2.03500.03500.3	761	844	83	1701.92	568.315	3	-2.4	1	9	10.24	0.29	0.18	0.33	0.17	0.16	0.06	432	0	33.38	0	SPD5_CAEEL:761:x:SPD5_CAEEL:844		EK
LSTSEIAADYCSTK-KKEIELAK-a9-b2	SPD5_CAEEL	SPD5_CAEEL	xlink	intra-protein xl	LUM2_1006877_inj2.09049.09049.3_LUM2_1006877_inj2.09049.09049.3	921	932	11	2484.28	829.1	3	-0.4	3	9	7.26	0.36	0.02	0.48	0.35	0.14	0.08	929	0	33.38	0	SPD5_CAEEL:921:x:SPD5_CAEEL:932		DK
KKEIELAK-EISELTK-a2-b1	SPD5_CAEEL	SPD5_CAEEL	xlink	intra-protein xl	LUM2_1006877_inj2.07512.07512.4_LUM2_1006877_inj2.07512.07512.4	932	957	25	1758.01	440.51	4	-2.2	1	13	10.71	0.16	0.43	0.25	0.08	0.17	0.05	111	0	33.23	0	SPD5_CAEEL:932:x:SPD5_CAEEL:957		KE
KKEIELAK-VDGEQETR-a2-b4	SPD5_CAEEL	SPD5_CAEEL	xlink	intra-protein xl	LUM2_1006877_inj2.05379.05379.3_LUM2_1006877_inj2.05379.05379.3	932	801	131	1871.99	625.006	3	-0.8	3	12	9.29	0.29	0.16	0.36	0.12	0.24	0.07	545	0	33.14	0	SPD5_CAEEL:801:x:SPD5_CAEEL:932		KE
IETSEDNFAR-QMKEFEAQK-a2-b3	SPD5_CAEEL	SPD5_CAEEL	xlink	intra-protein xl	LUM2_1006877_inj2.07663.07663.4_LUM2_1006877_inj2.07663.07663.4	140	151	11	2300.07	576.024	4	-3.6	2	14	11.16	0.24	0.38	0.18	0.1	0.08	0.03	74	0	32.56	0	SPD5_CAEEL:140:x:SPD5_CAEEL:151		EK
DALEHELK-DVNEKIEK-a6-b5	SPD5_CAEEL	SPD5_CAEEL	xlink	intra-protein xl	LUM2_1006877_inj2.07618.07618.4_LUM2_1006877_inj2.07618.07618.4	1023	1009	14	1908.97	478.251	4	-3.3	1	13	11.11	0.15	0.28	0.52	0.28	0.23	0.09	170	0	32.56	0	SPD5_CAEEL:1009:x:SPD5_CAEEL:1023		EK
AKEENSTLK-VDGEQETR-a2-b4	SPD5_CAEEL	SPD5_CAEEL	xlink	intra-protein xl	LUM2_1006877_inj2.04308.04308.3_LUM2_1006877_inj2.04308.04308.3	760	801	41	1932.94	645.32	3	-0.8	1	9	8.15	0.25	0.17	0.38	0.11	0.27	0.07	633	0	32.54	0	SPD5_CAEEL:760:x:SPD5_CAEEL:801		KE
LSTSEIAADYCSTK-KKEIELAK-a5-b2	SPD5_CAEEL	SPD5_CAEEL	xlink	intra-protein xl	LUM2_1006877_inj2.08669.08669.3_LUM2_1006877_inj2.08669.08669.3	917	932	15	2484.28	829.102	3	1.9	1	11	9.07	0.33	0.18	0.4	0.31	0.1	0.07	457	0	31.74	0	SPD5_CAEEL:917:x:SPD5_CAEEL:932		EK
YSEAKEASQK-KINDLEAK-a5-b6	SPD5_CAEEL	SPD5_CAEEL	xlink	intra-protein xl	LUM2_1006877_inj2.05143.05143.3_LUM2_1006877_inj2.05143.05143.3	94	212	118	2051.05	684.693	3	0.9	1	11	8.43	0.4	0.11	0.42	0.16	0.25	0.08	599	0	31.66	0	SPD5_CAEEL:212:x:SPD5_CAEEL:94		KE
IETSEDNFAR-TKITILR-a2-b2	SPD5_CAEEL	SPD5_CAEEL	xlink	intra-protein xl	LUM2_1006877_inj2.10482.10482.3_LUM2_1006877_inj2.10482.10482.3	140	75	65	2006.08	669.7	3	-1.2	2	7	8.97	0.22	0.26	0.37	0.27	0.1	0.06	387	0.52	31.63	0	SPD5_CAEEL:140:x:SPD5_CAEEL:75		EK
TITDMGMR-LNEAKK-a4-b5	SPD5_CAEEL	SPD5_CAEEL	xlink	intra-protein xl	LUM2_1006877_inj2.06951.06951.3_LUM2_1006877_inj2.06951.06951.3	835	844	9	1606.82	536.613	3	-1.1	1	11	10.61	0.38	0.2	0.43	0.28	0.15	0.08	252	0.71	31.6	0	SPD5_CAEEL:835:x:SPD5_CAEEL:844		DK
DQLNYIDDLETK-TKITILR-a10-b2	SPD5_CAEEL	SPD5_CAEEL	xlink	intra-protein xl	LUM2_1006877_inj2.18599.18599.4_LUM2_1006877_inj2.18599.18599.4	296	75	221	2291.24	573.818	4	1.1	1	11	10.05	0.19	0.26	0.42	0.31	0.11	0.07	271	0.72	31.59	0	SPD5_CAEEL:296:x:SPD5_CAEEL:75		EK
TKEAENKVEHASSEK-SEMLER-a2-b2	SPD5_CAEEL	SPD5_CAEEL	xlink	intra-protein xl	LUM2_1006877_inj2.05250.05250.4_LUM2_1006877_inj2.05250.05250.4	883	898	15	2431.16	608.798	4	-1.7	1	8	9.14	0.28	0.31	0.3	0.21	0.09	0.05	315	0	31.58	0	SPD5_CAEEL:883:x:SPD5_CAEEL:898		KE
TSNQKCAQPHYTSPTR-DALEHELK-a5-b6	SPD5_CAEEL	SPD5_CAEEL	xlink	intra-protein xl	LUM2_1006877_inj2.07192.07192.3_LUM2_1006877_inj2.07192.07192.3	1052	1023	29	2810.34	937.787	3	-0.6	1	11	9.13	0.23	0.15	0.47	0.28	0.19	0.09	475	0.89	31.48	0	SPD5_CAEEL:1023:x:SPD5_CAEEL:1052		KE
AKEENSTLK-LADSENVR-a2-b5	SPD5_CAEEL	SPD5_CAEEL	xlink	intra-protein xl	LUM2_1006877_inj2.05390.05390.3_LUM2_1006877_inj2.05390.05390.3	760	247	513	1902.96	635.33	3	0.3	1	12	9.4	0.41	0.2	0.4	0.09	0.31	0.08	362	0.78	31.29	0	SPD5_CAEEL:247:x:SPD5_CAEEL:760		KE
KSDEFLK-SDEFLK-a1-b2	SPD5_CAEEL	SPD5_CAEEL	xlink	intra-protein xl	LUM2_1006877_inj2.09328.09328.3_LUM2_1006877_inj2.09328.09328.3	845	847	2	1584.8	529.275	3	-1.9	1	10	11.12	0.25	0.25	0.16	0.09	0.07	0.03	161	0.89	31.13	0	SPD5_CAEEL:845:x:SPD5_CAEEL:847		KD
LNEAKK-SEMLER-a5-b2	SPD5_CAEEL	SPD5_CAEEL	xlink	intra-protein xl	LUM2_1006877_inj2.05391.05391.3_LUM2_1006877_inj2.05391.05391.3	844	898	54	1446.75	483.258	3	-0.4	1	8	10	0.25	0.25	0.27	0.11	0.16	0.05	265	0.84	31.04	0	SPD5_CAEEL:844:x:SPD5_CAEEL:898		KE
TKITILR-EFEAQK-a2-b1	SPD5_CAEEL	SPD5_CAEEL	xlink	intra-protein xl	LUM2_1006877_inj2.08821.08821.3_LUM2_1006877_inj2.08821.08821.3	75	152	77	1575.89	526.306	3	-2.4	1	10	10.85	0.32	0.23	0.3	0.18	0.12	0.05	169	0.87	30.81	0	SPD5_CAEEL:152:x:SPD5_CAEEL:75		KE
IVHLETEMEK-TKEAENK-a5-b2	SPD5_CAEEL	SPD5_CAEEL	xlink	intra-protein xl	LUM2_1006877_inj2.06349.06349.4_LUM2_1006877_inj2.06349.06349.4	907	883	24	2028.02	508.012	4	-1.4	2	12	9.03	0.24	0.26	0.31	0.19	0.12	0.06	326	0	30.55	0	SPD5_CAEEL:883:x:SPD5_CAEEL:907		EK
VKAENALEEAR-LNEAKK-a4-b5	SPD5_CAEEL	SPD5_CAEEL	xlink	intra-protein xl	LUM2_1006877_inj2.05564.05564.3_LUM2_1006877_inj2.05564.05564.3	809	844	35	1912.03	638.352	3	-2.3	1	11	10.32	0.31	0.2	0.49	0.28	0.21	0.09	202	0	30.16	0	SPD5_CAEEL:809:x:SPD5_CAEEL:844		EK
VKAENALEEAR-LSDVQINTNR-a2-b3	SPD5_CAEEL	SPD5_CAEEL	xlink	intra-protein xl	LUM2_1006877_inj2.08668.08668.4_LUM2_1006877_inj2.08668.08668.4	807	737	70	2369.23	593.316	4	1.1	2	11	9.68	0.17	0.18	0.25	0.14	0.11	0.05	343	0.68	30.05	0	SPD5_CAEEL:737:x:SPD5_CAEEL:807		KD
TKEAENKVEHASSEK-VKAENALEEAR-a2-b9	SPD5_CAEEL	SPD5_CAEEL	xlink	intra-protein xl	LUM2_1006877_inj2.05790.05790.3_LUM2_1006877_inj2.05790.05790.3	883	814	69	2896.46	966.493	3	1.5	1	13	7.91	0.29	0.09	0.37	0.17	0.2	0.07	596	0	29.91	0	SPD5_CAEEL:814:x:SPD5_CAEEL:883		KE
KINDLEAK-LLSEIDK-a1-b4	SPD5_CAEEL	SPD5_CAEEL	xlink	intra-protein xl	LUM2_1006877_inj2.08527.08527.3_LUM2_1006877_inj2.08527.08527.3	207	218	11	1727.96	576.996	3	-1.2	1	11	10.02	0.35	0.19	0.53	0.18	0.35	0.1	217	0.75	29.86	0	SPD5_CAEEL:207:x:SPD5_CAEEL:218		KE
ISKEISELTK-EISELTK-a3-b1	SPD5_CAEEL	SPD5_CAEEL	xlink	intra-protein xl	LUM2_1006877_inj2.10032.10032.3_LUM2_1006877_inj2.10032.10032.3	956	957	1	1947.08	650.033	3	-0.4	1	12	11.09	0.26	0.19	0.22	0.13	0.09	0.04	143	0	29.67	0	SPD5_CAEEL:956:x:SPD5_CAEEL:957		KE
DATQSFLSQKSFK-AENALEEAR-a10-b7	SPD5_CAEEL	SPD5_CAEEL	xlink	intra-protein xl	LUM2_1006877_inj2.13081.13081.3_LUM2_1006877_inj2.13081.13081.3	495	814	319	2469.21	824.079	3	0.2	1	9	7.52	0.37	0.02	0.3	0.23	0.08	0.05	658	0.66	28.65	0	SPD5_CAEEL:495:x:SPD5_CAEEL:814		KE
EISELTKK-EISELTK-a7-b1	SPD5_CAEEL	SPD5_CAEEL	xlink	intra-protein xl	LUM2_1006877_inj2.08282.08282.3_LUM2_1006877_inj2.08282.08282.3	963	957	6	1746.96	583.328	3	-0.6	1	9	9.3	0.25	0.27	0.49	0.27	0.21	0.09	151	0.92	28.63	0	SPD5_CAEEL:957:x:SPD5_CAEEL:963		KE
DQLNYIDDLETK-LADAKK-a10-b5	SPD5_CAEEL	SPD5_CAEEL	xlink	intra-protein xl	LUM2_1006877_inj2.12727.12727.3_LUM2_1006877_inj2.12727.12727.3	296	303	7	2092.07	698.364	3	-0.7	1	7	9.78	0.35	0.15	0.41	0.38	0.03	0.06	248	0	28.49	0	SPD5_CAEEL:296:x:SPD5_CAEEL:303		EK
TKEAENKVEHASSEK-SEMLER-a7-b2	SPD5_CAEEL	SPD5_CAEEL	xlink	intra-protein xl	LUM2_1006877_inj2.05609.05609.4_LUM2_1006877_inj2.05609.05609.4	888	898	10	2431.17	608.8	4	2	1	5	8.32	0.21	0.17	0.43	0.37	0.06	0.06	385	0	28.37	0	SPD5_CAEEL:888:x:SPD5_CAEEL:898		KE
ISKEISELTK-EIELAK-a3-b1	SPD5_CAEEL	SPD5_CAEEL	xlink	intra-protein xl	LUM2_1006877_inj2.10617.10617.3_LUM2_1006877_inj2.10617.10617.3	956	933	23	1830.03	611.018	3	-1.7	1	7	8.25	0.29	0.21	0.23	0.16	0.08	0.04	328	0	28.02	0	SPD5_CAEEL:933:x:SPD5_CAEEL:956		KE
DQLNYIDDLETK-TKITILR-a7-b2	SPD5_CAEEL	SPD5_CAEEL	xlink	intra-protein xl	LUM2_1006877_inj2.18595.18595.3_LUM2_1006877_inj2.18595.18595.3	293	75	218	2291.24	764.753	3	-0.8	1	4	7.27	0.21	0.19	0.42	0.4	0.02	0.06	449	0.82	27.85	0	SPD5_CAEEL:293:x:SPD5_CAEEL:75		DK
EAENKVEHASSEK-EISELTK-a5-b1	SPD5_CAEEL	SPD5_CAEEL	xlink	intra-protein xl	LUM2_1006877_inj2.06381.06381.3_LUM2_1006877_inj2.06381.06381.3	888	957	69	2257.11	753.377	3	0.7	1	8	9.06	0.29	0.18	0.28	0.22	0.07	0.05	270	0	27.82	0	SPD5_CAEEL:888:x:SPD5_CAEEL:957		KE
YSEAKEASQK-EFEAQK-a5-b1	SPD5_CAEEL	SPD5_CAEEL	xlink	intra-protein xl	LUM2_1006877_inj2.04912.04912.3_LUM2_1006877_inj2.04912.04912.3	94	152	58	1871.89	624.971	3	-0.4	1	7	9.07	0.24	0.16	0.25	0.19	0.05	0.04	276	0	27.44	0	SPD5_CAEEL:152:x:SPD5_CAEEL:94		KE
KINDLEAK-LLSEIDK-a1-b6	SPD5_CAEEL	SPD5_CAEEL	xlink	intra-protein xl	LUM2_1006877_inj2.08874.08874.3_LUM2_1006877_inj2.08874.08874.3	207	220	13	1727.96	576.996	3	-1.9	1	11	9.51	0.25	0.17	0.36	0.08	0.29	0.07	191	0.8	27.41	0	SPD5_CAEEL:207:x:SPD5_CAEEL:220		KD
HEENELKK-VDGEQETR-a7-b4	SPD5_CAEEL	SPD5_CAEEL	xlink	intra-protein xl	LUM2_1006877_inj2.04079.04079.3_LUM2_1006877_inj2.04079.04079.3	830	801	29	1939.92	647.649	3	-0.7	1	8	8.5	0.27	0.19	0.26	0.12	0.14	0.05	295	0	27.4	0	SPD5_CAEEL:801:x:SPD5_CAEEL:830		KE
KKEIELAK-VDGEQETR-a2-b2	SPD5_CAEEL	SPD5_CAEEL	xlink	intra-protein xl	LUM2_1006877_inj2.05167.05167.3_LUM2_1006877_inj2.05167.05167.3	932	799	133	1871.99	625.006	3	-0.1	1	10	9.29	0.3	0.14	0.46	0.11	0.35	0.08	241	0	27.37	0	SPD5_CAEEL:799:x:SPD5_CAEEL:932		KD
NDPDFXLTSGYEER-KINDLEAK-a4-b1	SPD5_CAEEL	SPD5_CAEEL	xlink	intra-protein xl	LUM2_1006877_inj2.14012.14012.3_LUM2_1006877_inj2.14012.14012.3	196	207	11	2634.19	879.07	3	-4.3	1	9	9.03	0.24	0.16	0.4	0.36	0.04	0.06	267	0.93	27.32	0	SPD5_CAEEL:196:x:SPD5_CAEEL:207		DK
TKITILR-EFEAQK-a2-b3	SPD5_CAEEL	SPD5_CAEEL	xlink	intra-protein xl	LUM2_1006877_inj2.09100.09100.3_LUM2_1006877_inj2.09100.09100.3	75	154	79	1575.89	526.306	3	-1.9	1	9	8.52	0.24	0.18	0.35	0.2	0.15	0.06	272	0.92	27	0	SPD5_CAEEL:154:x:SPD5_CAEEL:75		KE
VEHASSEKSEMLER-TKEAENK-a8-b3	SPD5_CAEEL	SPD5_CAEEL	xlink	intra-protein xl	LUM2_1006877_inj2.04757.04757.4_LUM2_1006877_inj2.04757.04757.4	896	884	12	2431.16	608.799	4	-0.9	1	5	7.29	0.19	0.22	0.37	0.25	0.12	0.07	357	0	26.77	0	SPD5_CAEEL:884:x:SPD5_CAEEL:896		KE
KKEIELAK-EISELTK-a1-b4	SPD5_CAEEL	SPD5_CAEEL	xlink	intra-protein xl	LUM2_1006877_inj2.07518.07518.3_LUM2_1006877_inj2.07518.07518.3	931	960	29	1758.01	587.012	3	-1.3	1	10	9.2	0.22	0.24	0.25	0.13	0.12	0.05	109	0.92	26.42	0	SPD5_CAEEL:931:x:SPD5_CAEEL:960		KE
KSDEFLK-SDEFLK-a1-b3	SPD5_CAEEL	SPD5_CAEEL	xlink	intra-protein xl	LUM2_1006877_inj2.09588.09588.3_LUM2_1006877_inj2.09588.09588.3	845	848	3	1584.8	529.275	3	-1.4	1	9	9.76	0.28	0.14	0.15	0.07	0.08	0.03	168	0.78	26.37	0	SPD5_CAEEL:845:x:SPD5_CAEEL:848		KE
LGQENVQEK-EASQKR-a8-b5	SPD5_CAEEL	SPD5_CAEEL	xlink	intra-protein xl	LUM2_1006877_inj2.03947.03947.3_LUM2_1006877_inj2.03947.03947.3	120	99	21	1742.89	581.972	3	0.4	1	7	9.09	0.37	0.15	0.32	0.18	0.14	0.06	197	0.74	26.26	0	SPD5_CAEEL:120:x:SPD5_CAEEL:99		EK
EISELTK-KSDEFLK-a1-b1	SPD5_CAEEL	SPD5_CAEEL	xlink	intra-protein xl	LUM2_1006877_inj2.08471.08471.3_LUM2_1006877_inj2.08471.08471.3	957	845	112	1665.88	556.303	3	1.6	1	9	9.38	0.16	0.25	0.14	0.07	0.06	0.02	87	0.94	26.22	0	SPD5_CAEEL:845:x:SPD5_CAEEL:957		EK
TKEAENKVEHASSEK-SELSTALEEEKK-a2-b2	SPD5_CAEEL	SPD5_CAEEL	xlink	intra-protein xl	LUM2_1006877_inj2.06852.06852.4_LUM2_1006877_inj2.06852.06852.4	883	853	30	3030.51	758.634	4	2.2	1	13	7.67	0.17	0.16	0.25	0.12	0.13	0.05	360	0	26.05	0	SPD5_CAEEL:853:x:SPD5_CAEEL:883		KE
SAIPTLGVEFQDR-ELKLTK-a9-b3	SPD5_CAEEL	SPD5_CAEEL	xlink	intra-protein xl	LUM2_1006877_inj2.16062.16062.4_LUM2_1006877_inj2.16062.16062.4	1172	1160	12	2144.19	537.055	4	1.8	2	3	7.4	0.21	0.25	0.5	0.49	0.01	0.07	248	0.53	25.86	0	SPD5_CAEEL:1160:x:SPD5_CAEEL:1172		EK
DQLNYIDDLETK-KENDKAR-a7-b5	SPD5_CAEEL	SPD5_CAEEL	xlink	intra-protein xl	LUM2_1006877_inj2.08486.08486.4_LUM2_1006877_inj2.08486.08486.4	293	308	15	2307.13	577.79	4	-1.8	1	9	8.16	0.25	0.15	0.49	0.43	0.05	0.08	265	0	25.72	0	SPD5_CAEEL:293:x:SPD5_CAEEL:308		DK
DQLNYIDDLETK-LNEAKK-a8-b5	SPD5_CAEEL	SPD5_CAEEL	xlink	intra-protein xl	LUM2_1006877_inj2.11650.11650.3_LUM2_1006877_inj2.11650.11650.3	294	844	550	2149.09	717.371	3	0	1	7	8.53	0.26	0.09	0.29	0.22	0.08	0.05	316	0	25.69	0	SPD5_CAEEL:294:x:SPD5_CAEEL:844		DK
IATDMGGAVKEIR-QELDDQSAR-a10-b4	SPD5_CAEEL	SPD5_CAEEL	xlink	intra-protein xl	LUM2_1006877_inj2.09455.09455.3_LUM2_1006877_inj2.09455.09455.3	1193	237	956	2402.18	801.735	3	-1.6	1	8	8.64	0.22	0.12	0.23	0.17	0.07	0.04	266	0	25.47	0	SPD5_CAEEL:1193:x:SPD5_CAEEL:237		KD
SELSTALEEEK-VKAENALEEAR-a2-b2	SPD5_CAEEL	SPD5_CAEEL	xlink	intra-protein xl	LUM2_1006877_inj2.09917.09917.3_LUM2_1006877_inj2.09917.09917.3	853	807	46	2445.22	816.082	3	-0.9	1	8	6.07	0.15	0.18	0.23	0.1	0.13	0.04	480	0.8	25.33	0	SPD5_CAEEL:807:x:SPD5_CAEEL:853		EK
SELSTALEEEKK-EISELTK-a11-b4	SPD5_CAEEL	SPD5_CAEEL	xlink	intra-protein xl	LUM2_1006877_inj2.10806.10806.3_LUM2_1006877_inj2.10806.10806.3	862	960	98	2163.11	722.046	3	-0.9	1	5	7.64	0.21	0.12	0.3	0.23	0.07	0.05	343	0	24.94	0	SPD5_CAEEL:862:x:SPD5_CAEEL:960		KE
MFEDLEVSEATLQK-AKEENSTLK-a4-b2	SPD5_CAEEL	SPD5_CAEEL	xlink	intra-protein xl	LUM2_1006877_inj2.12767.12767.3_LUM2_1006877_inj2.12767.12767.3	748	760	12	2639.31	880.777	3	2.8	2	7	6.34	0.24	0.16	0.25	0.19	0.06	0.04	440	0	24.91	0	SPD5_CAEEL:748:x:SPD5_CAEEL:760		DK
TKEAENKVEHASSEK-VDGEQETR-a2-b4	SPD5_CAEEL	SPD5_CAEEL	xlink	intra-protein xl	LUM2_1006877_inj2.04241.04241.3_LUM2_1006877_inj2.04241.04241.3	883	801	82	2600.23	867.753	3	1.2	1	4	7.49	0.19	0.16	0.35	0.22	0.13	0.06	303	0	24.87	0	SPD5_CAEEL:801:x:SPD5_CAEEL:883		KE
MGSSDPNADKIKK-SSAALFEEILER-a12-b7	SPD5_CAEEL	SPD5_CAEEL	xlink	intra-protein xl	LUM2_1006877_inj2.14320.14320.4_LUM2_1006877_inj2.14320.14320.4	618	601	17	2735.38	684.853	4	0.3	1	12	8.52	0.21	0.09	0.46	0.39	0.08	0.08	239	0	24.61	0	SPD5_CAEEL:601:x:SPD5_CAEEL:618		KE
IETSEDNFAR-EASQKR-a5-b5	SPD5_CAEEL	SPD5_CAEEL	xlink	intra-protein xl	LUM2_1006877_inj2.05505.05505.3_LUM2_1006877_inj2.05505.05505.3	143	99	44	1879.91	627.644	3	2.7	1	5	7.9	0.27	0.12	0.22	0.15	0.07	0.04	289	0.77	24.46	0	SPD5_CAEEL:143:x:SPD5_CAEEL:99		EK
VKAENALEEAR-VKAENALEEAR-a2-b4	SPD5_CAEEL	SPD5_CAEEL	xlink	intra-protein xl	LUM2_1006877_inj2.07702.07702.3_LUM2_1006877_inj2.07702.07702.3	807	809	2	2439.27	814.098	3	-0.5	1	11	8.15	0.24	0.15	0.31	0.1	0.21	0.06	207	0	24.36	0	SPD5_CAEEL:807:x:SPD5_CAEEL:809		KE
LADSENVR-ENDKAR-a3-b4	SPD5_CAEEL	SPD5_CAEEL	xlink	intra-protein xl	LUM2_1006877_inj2.04036.04036.3_LUM2_1006877_inj2.04036.04036.3	245	308	63	1615.79	539.604	3	-0.9	1	6	7.3	0.22	0.26	0.2	0.12	0.08	0.04	181	0.89	24.28	0	SPD5_CAEEL:245:x:SPD5_CAEEL:308		DK
SELSTALEEEKK-KSDEFLK-a11-b3	SPD5_CAEEL	SPD5_CAEEL	xlink	intra-protein xl	LUM2_1006877_inj2.09550.09550.4_LUM2_1006877_inj2.09550.09550.4	862	847	15	2210.13	553.54	4	-1.3	2	7	7.03	0.21	0.25	0.51	0.28	0.23	0.1	177	0	24.15	0	SPD5_CAEEL:847:x:SPD5_CAEEL:862		KD
ISKEISELXK-ELKLXK-a4-b3	SPD5_CAEEL	SPD5_CAEEL	xlink	intra-protein xl	LUM2_1006877_inj2.08871.08871.3_LUM2_1006877_inj2.08871.08871.3	957	1160	203	2019.06	674.027	3	1	1	8	7.77	0.21	0.21	0.27	0.08	0.19	0.06	163	0	23.96	0	SPD5_CAEEL:1160:x:SPD5_CAEEL:957		EK
YSEAKEASQK-DFLHQK-a5-b1	SPD5_CAEEL	SPD5_CAEEL	xlink	intra-protein xl	LUM2_1006877_inj2.22799.22799.3_LUM2_1006877_inj2.22799.22799.3	94	1109	1015	1907.94	636.988	3	1.1	1	6	7.67	0.21	0.13	0.22	0.09	0.14	0.05	272	0.37	23.9	0	SPD5_CAEEL:1109:x:SPD5_CAEEL:94		KD
DQLNYIDDLETKLADAKK-ENDKAR-a17-b3	SPD5_CAEEL	SPD5_CAEEL	xlink	intra-protein xl	LUM2_1006877_inj2.08103.08103.3_LUM2_1006877_inj2.08103.08103.3	303	307	4	2805.42	936.148	3	1.9	2	7	7.38	0.23	0.07	0.22	0.16	0.07	0.04	374	0	23.89	0	SPD5_CAEEL:303:x:SPD5_CAEEL:307		KD
KNDPDFXLTSGYEER-LLSEIDK-a1-b6	SPD5_CAEEL	SPD5_CAEEL	xlink	intra-protein xl	LUM2_1006877_inj2.15746.15746.3_LUM2_1006877_inj2.15746.15746.3	192	220	28	2649.22	884.082	3	-4.5	1	4	7.67	0.21	0.19	0.21	0.18	0.03	0.03	213	0.91	23.87	0	SPD5_CAEEL:192:x:SPD5_CAEEL:220		KD
EIELAKYR-EISELTK-a6-b1	SPD5_CAEEL	SPD5_CAEEL	xlink	intra-protein xl	LUM2_1006877_inj2.10146.10146.3_LUM2_1006877_inj2.10146.10146.3	938	957	19	1820.99	608.004	3	0.5	1	8	7.66	0.25	0.17	0.26	0.16	0.1	0.05	208	0.86	23.75	0	SPD5_CAEEL:938:x:SPD5_CAEEL:957		KE
MGSSDPNADKIKK-SSAALFEEILER-a10-b7	SPD5_CAEEL	SPD5_CAEEL	xlink	intra-protein xl	LUM2_1006877_inj2.14750.14750.4_LUM2_1006877_inj2.14750.14750.4	616	601	15	2735.37	684.851	4	-3.4	1	12	7.07	0.23	0.05	0.37	0.22	0.14	0.07	407	0	23.71	0	SPD5_CAEEL:601:x:SPD5_CAEEL:616		KE
ENDKAR-LADAKK-a1-b5	SPD5_CAEEL	SPD5_CAEEL	xlink	intra-protein xl	LUM2_1006877_inj2.03467.03467.3_LUM2_1006877_inj2.03467.03467.3	305	303	2	1357.73	453.585	3	-0.5	1	6	7.82	0.28	0.14	0.36	0.18	0.18	0.07	193	0.86	23.47	0	SPD5_CAEEL:303:x:SPD5_CAEEL:305		EK
XITDMGMR-YKKELK-a4-b2	SPD5_CAEEL	SPD5_CAEEL	xlink	intra-protein xl	LUM2_1006877_inj2.28428.28428.3_LUM2_1006877_inj2.28428.28428.3	835	1156	321	1792.88	598.633	3	1.5	1	6	8.21	0.21	0.19	0.1	0.04	0.06	0.02	105	0.88	22.96	0	SPD5_CAEEL:1156:x:SPD5_CAEEL:835		DK
TKEAENKVEHASSEK-EIELAK-a2-b1	SPD5_CAEEL	SPD5_CAEEL	xlink	intra-protein xl	LUM2_1006877_inj2.05693.05693.3_LUM2_1006877_inj2.05693.05693.3	883	933	50	2369.21	790.744	3	0.7	1	7	8.23	0.19	0.1	0.17	0.11	0.05	0.03	199	0	22.92	0	SPD5_CAEEL:883:x:SPD5_CAEEL:933		KE
LGQENVQEK-ENDKAR-a4-b4	SPD5_CAEEL	SPD5_CAEEL	xlink	intra-protein xl	LUM2_1006877_inj2.04051.04051.3_LUM2_1006877_inj2.04051.04051.3	116	308	192	1756.87	586.632	3	1.1	1	10	8.3	0.28	0.08	0.21	0.1	0.1	0.04	175	0.87	22.48	0	SPD5_CAEEL:116:x:SPD5_CAEEL:308		EK
EAENKVEHASSEK-DVNEKIEK-a5-b4	SPD5_CAEEL	SPD5_CAEEL	xlink	intra-protein xl	LUM2_1006877_inj2.04782.04782.3_LUM2_1006877_inj2.04782.04782.3	888	1008	120	2412.18	805.066	3	-0.5	1	7	6.85	0.2	0.2	0.21	0.17	0.04	0.03	204	0	22.36	0	SPD5_CAEEL:1008:x:SPD5_CAEEL:888		KE
QELDDQSAR-ENDKAR-a4-b4	SPD5_CAEEL	SPD5_CAEEL	xlink	intra-protein xl	LUM2_1006877_inj2.03679.03679.3_LUM2_1006877_inj2.03679.03679.3	237	308	71	1773.82	592.282	3	-0.2	1	5	7.31	0.19	0.23	0.17	0.1	0.08	0.03	111	0	22.24	0	SPD5_CAEEL:237:x:SPD5_CAEEL:308		DK
EAENKVEHASSEK-VDGEQETR-a5-b6	SPD5_CAEEL	SPD5_CAEEL	xlink	intra-protein xl	LUM2_1006877_inj2.04617.04617.3_LUM2_1006877_inj2.04617.04617.3	888	803	85	2371.09	791.37	3	-0.6	1	7	7.23	0.24	0.01	0.21	0.11	0.1	0.04	330	0	21.46	0	SPD5_CAEEL:803:x:SPD5_CAEEL:888		KE
ELELSATDANNTXVGSFR-KINDLEAK-a1-b1	SPD5_CAEEL	SPD5_CAEEL	xlink	intra-protein xl	LUM2_1006877_inj2.15549.15549.3_LUM2_1006877_inj2.15549.15549.3	166	207	41	2915.39	972.806	3	-3.2	1	4	5.65	0.12	0.16	0.2	0.16	0.04	0.03	345	0	21.41	0	SPD5_CAEEL:166:x:SPD5_CAEEL:207		EK
FTSNSDIVEK-KSDEFLK-a9-b1	SPD5_CAEEL	SPD5_CAEEL	xlink	intra-protein xl	LUM2_1006877_inj2.08879.08879.3_LUM2_1006877_inj2.08879.08879.3	703	845	142	1985.99	663.005	3	-0.9	1	8	7.44	0.3	0.04	0.26	0.17	0.09	0.05	240	0.83	21.25	0	SPD5_CAEEL:703:x:SPD5_CAEEL:845		EK
KKEIELAK-VEHASSEK-a1-b2	SPD5_CAEEL	SPD5_CAEEL	xlink	intra-protein xl	LUM2_1006877_inj2.04082.04082.3_LUM2_1006877_inj2.04082.04082.3	931	890	41	1824.99	609.338	3	-1.5	1	8	7.15	0.17	0.15	0.16	0.06	0.1	0.03	171	0	21.24	0	SPD5_CAEEL:890:x:SPD5_CAEEL:931		KE

## Sheet: (MethOx) 1006878_inj1
MR_DMTMM_1006878_inj1_intra_pairs_acid_K_SPD5
ID	Protein1	Protein2	Type	XL Type	Spectrum	AbsPos1	AbsPos2	delta AA	Mr	Mz	z	Error_rel[ppm]	nseen	moins	Match Odds	Xcorrx	Xcorrb	TIC	TicA	TicB	WTIC	intsum	deltaS	Id-Score	FDR	uxID	XLChemistry
SQFAELEANLHQVNSK-AKEENSTLK-a7-b2	SPD5_CAEEL	SPD5_CAEEL	xlink	intra-protein xl	LUM2_1006878_inj1.08366.08366.3_LUM2_1006878_inj1.08366.08366.3	774	760	14	2814.41	939.145	3	-1.5	3	12	10.24	0.36	0.19	0.57	0.44	0.13	0.1	1122	0	46.68	0	SPD5_CAEEL:760:x:SPD5_CAEEL:774		EK
VKAENALEEAR-CELNEALAR-a2-b5	SPD5_CAEEL	SPD5_CAEEL	xlink	intra-protein xl	LUM2_1006878_inj1.08757.08757.3_LUM2_1006878_inj1.08757.08757.3	807	793	14	2285.14	762.721	3	-1.9	1	18	11.5	0.27	0.32	0.53	0.29	0.24	0.1	673	0	43.56	0	SPD5_CAEEL:793:x:SPD5_CAEEL:807		KE
XFEDLEVSEATLQK-AKEENSTLK-a3-b2	SPD5_CAEEL	SPD5_CAEEL	xlink	intra-protein xl	LUM2_1006878_inj1.09967.09967.4_LUM2_1006878_inj1.09967.09967.4	747	760	13	2655.29	664.831	4	-0.7	1	7	7.65	0.2	0.31	0.45	0.32	0.13	0.08	1008	0	41.31	0	SPD5_CAEEL:747:x:SPD5_CAEEL:760		EK
VKAENALEEAR-LQNEVSELK-a2-b4	SPD5_CAEEL	SPD5_CAEEL	xlink	intra-protein xl	LUM2_1006878_inj1.08093.08093.3_LUM2_1006878_inj1.08093.08093.3	807	708	99	2269.19	757.404	3	-1.3	1	14	10.72	0.31	0.26	0.4	0.21	0.19	0.07	689	0.83	40.86	0	SPD5_CAEEL:708:x:SPD5_CAEEL:807		KE
VKAENALEEAR-VDGEQETR-a2-b2	SPD5_CAEEL	SPD5_CAEEL	xlink	intra-protein xl	LUM2_1006878_inj1.06852.06852.3_LUM2_1006878_inj1.06852.06852.3	807	799	8	2143.05	715.358	3	-0.4	2	10	10.38	0.23	0.41	0.54	0.38	0.16	0.09	521	0	40.47	0	SPD5_CAEEL:799:x:SPD5_CAEEL:807		KD
LSDVQINTNR-LNEAKK-a3-b5	SPD5_CAEEL	SPD5_CAEEL	xlink	intra-protein xl	LUM2_1006878_inj1.06821.06821.3_LUM2_1006878_inj1.06821.06821.3	737	844	107	1842	615.007	3	0.6	1	10	11.18	0.28	0.22	0.33	0.23	0.1	0.06	673	0.88	40.34	0	SPD5_CAEEL:737:x:SPD5_CAEEL:844		DK
QELDDQSAR-TKITILR-a2-b2	SPD5_CAEEL	SPD5_CAEEL	xlink	intra-protein xl	LUM2_1006878_inj1.08678.08678.4_LUM2_1006878_inj1.08678.08678.4	235	75	160	1886.02	472.513	4	-1.3	1	13	10.79	0.19	0.51	0.31	0.08	0.24	0.06	350	0.79	39.72	0	SPD5_CAEEL:235:x:SPD5_CAEEL:75		EK
IETSEDNFAR-QMKEFEAQK-a6-b3	SPD5_CAEEL	SPD5_CAEEL	xlink	intra-protein xl	LUM2_1006878_inj1.07574.07574.4_LUM2_1006878_inj1.07574.07574.4	144	151	7	2300.07	576.025	4	-1.9	1	16	10.98	0.27	0.41	0.45	0.16	0.29	0.08	412	0	39.52	0	SPD5_CAEEL:144:x:SPD5_CAEEL:151		DK
LQNEVSELK-LNEAKK-a4-b5	SPD5_CAEEL	SPD5_CAEEL	xlink	intra-protein xl	LUM2_1006878_inj1.06705.06705.3_LUM2_1006878_inj1.06705.06705.3	708	844	136	1741.96	581.66	3	-1.1	1	9	10.61	0.34	0.33	0.5	0.35	0.16	0.09	522	0.91	39.23	0	SPD5_CAEEL:708:x:SPD5_CAEEL:844		EK
GELQXYQR-TKITILR-a2-b2	SPD5_CAEEL	SPD5_CAEEL	xlink	intra-protein xl	LUM2_1006878_inj1.08935.08935.3_LUM2_1006878_inj1.08935.08935.3	82	75	7	1865.02	622.68	3	-1.4	2	10	10.98	0.25	0.32	0.39	0.26	0.13	0.07	461	0.46	38.34	0	SPD5_CAEEL:75:x:SPD5_CAEEL:82		EK
LADSENVR-TKITILR-a5-b2	SPD5_CAEEL	SPD5_CAEEL	xlink	intra-protein xl	LUM2_1006878_inj1.08572.08572.3_LUM2_1006878_inj1.08572.08572.3	247	75	172	1727.99	577.005	3	0.5	1	11	11.23	0.27	0.27	0.47	0.28	0.19	0.08	486	0.71	38.32	0	SPD5_CAEEL:247:x:SPD5_CAEEL:75		EK
LADAKK-LEHEIR-a5-b4	SPD5_CAEEL	SPD5_CAEEL	xlink	intra-protein xl	LUM2_1006878_inj1.04291.04291.3_LUM2_1006878_inj1.04291.04291.3	303	326	23	1421.8	474.94	3	-1.8	1	9	9.63	0.35	0.31	0.31	0.15	0.16	0.06	605	0.79	38.04	0	SPD5_CAEEL:303:x:SPD5_CAEEL:326		KE
SELSTALEEEK-LNEAKK-a2-b5	SPD5_CAEEL	SPD5_CAEEL	xlink	intra-protein xl	LUM2_1006878_inj1.07317.07317.3_LUM2_1006878_inj1.07317.07317.3	853	844	9	1917.99	640.338	3	0	1	8	10.44	0.3	0.27	0.43	0.38	0.06	0.07	525	0.82	37.3	0	SPD5_CAEEL:844:x:SPD5_CAEEL:853		EK
INDLEAK-TKITILR-a5-b2	SPD5_CAEEL	SPD5_CAEEL	xlink	intra-protein xl	LUM2_1006878_inj1.09537.09537.3_LUM2_1006878_inj1.09537.09537.3	212	75	137	1626.96	543.329	3	-1.2	1	12	11.45	0.34	0.37	0.36	0.18	0.18	0.07	272	0.73	36.94	0	SPD5_CAEEL:212:x:SPD5_CAEEL:75		EK
MFEDLEVSEATLQK-AKEENSTLK-a6-b2	SPD5_CAEEL	SPD5_CAEEL	xlink	intra-protein xl	LUM2_1006878_inj1.12055.12055.3_LUM2_1006878_inj1.12055.12055.3	750	760	10	2639.3	880.774	3	0	2	7	8.61	0.31	0.21	0.52	0.45	0.08	0.08	748	0	36.86	0	SPD5_CAEEL:750:x:SPD5_CAEEL:760		EK
TKEAENKVEHASSEK-SEXLER-a2-b2	SPD5_CAEEL	SPD5_CAEEL	xlink	intra-protein xl	LUM2_1006878_inj1.04447.04447.4_LUM2_1006878_inj1.04447.04447.4	883	898	15	2447.16	612.797	4	-1.2	1	8	9.96	0.28	0.38	0.45	0.36	0.08	0.07	411	0	36.71	0	SPD5_CAEEL:883:x:SPD5_CAEEL:898		KE
IATDXGGAVK-IKTEIGK-a4-b2	SPD5_CAEEL	SPD5_CAEEL	xlink	intra-protein xl	LUM2_1006878_inj1.06644.06644.3_LUM2_1006878_inj1.06644.06644.3	1187	1178	9	1746.95	583.326	3	-0.9	1	14	11.34	0.32	0.25	0.49	0.29	0.19	0.09	382	0.44	36.55	0	SPD5_CAEEL:1178:x:SPD5_CAEEL:1187		DK
DQLNYIDDLETK-KENDKAR-a10-b1	SPD5_CAEEL	SPD5_CAEEL	xlink	intra-protein xl	LUM2_1006878_inj1.08003.08003.3_LUM2_1006878_inj1.08003.08003.3	296	304	8	2307.14	770.054	3	1.9	1	8	9.58	0.3	0.31	0.58	0.52	0.06	0.09	513	0	36.52	0	SPD5_CAEEL:296:x:SPD5_CAEEL:304		EK
LADAKK-LEHEIR-a5-b2	SPD5_CAEEL	SPD5_CAEEL	xlink	intra-protein xl	LUM2_1006878_inj1.04537.04537.3_LUM2_1006878_inj1.04537.04537.3	303	324	21	1421.8	474.94	3	-2.5	1	11	10.19	0.38	0.29	0.46	0.15	0.31	0.08	456	0	36.47	0	SPD5_CAEEL:303:x:SPD5_CAEEL:324		KE
AENALEEAR-AKEENSTLK-a2-b2	SPD5_CAEEL	SPD5_CAEEL	xlink	intra-protein xl	LUM2_1006878_inj1.06150.06150.3_LUM2_1006878_inj1.06150.06150.3	809	760	49	2002	668.34	3	0.3	1	9	9.53	0.28	0.26	0.41	0.24	0.17	0.07	581	0.78	36.41	0	SPD5_CAEEL:760:x:SPD5_CAEEL:809		EK
GELQMYQR-EASQKR-a2-b5	SPD5_CAEEL	SPD5_CAEEL	xlink	intra-protein xl	LUM2_1006878_inj1.05791.05791.3_LUM2_1006878_inj1.05791.05791.3	82	99	17	1722.85	575.291	3	0.7	2	7	9.06	0.28	0.28	0.37	0.3	0.07	0.06	614	0.47	36.38	0	SPD5_CAEEL:82:x:SPD5_CAEEL:99		EK
VKAENALEEAR-EISELTK-a2-b1	SPD5_CAEEL	SPD5_CAEEL	xlink	intra-protein xl	LUM2_1006878_inj1.07856.07856.3_LUM2_1006878_inj1.07856.07856.3	807	957	150	2029.07	677.364	3	-0.1	1	9	10.22	0.31	0.36	0.56	0.37	0.19	0.1	361	0	36.28	0	SPD5_CAEEL:807:x:SPD5_CAEEL:957		KE
LNEAKK-SDEFLK-a5-b3	SPD5_CAEEL	SPD5_CAEEL	xlink	intra-protein xl	LUM2_1006878_inj1.06560.06560.3_LUM2_1006878_inj1.06560.06560.3	844	848	4	1420.76	474.593	3	0.5	1	10	11.32	0.27	0.27	0.39	0.27	0.11	0.07	367	0.94	36.2	0	SPD5_CAEEL:844:x:SPD5_CAEEL:848		KE
SQFAELEANLHQVNSK-AKEENSTLK-a5-b2	SPD5_CAEEL	SPD5_CAEEL	xlink	intra-protein xl	LUM2_1006878_inj1.08947.08947.3_LUM2_1006878_inj1.08947.08947.3	772	760	12	2814.41	939.144	3	-2.2	1	10	9.73	0.34	0.21	0.33	0.24	0.09	0.06	595	0	35.91	0	SPD5_CAEEL:760:x:SPD5_CAEEL:772		EK
SELSTALEEEKK-KSDEFLK-a2-b1	SPD5_CAEEL	SPD5_CAEEL	xlink	intra-protein xl	LUM2_1006878_inj1.08610.08610.4_LUM2_1006878_inj1.08610.08610.4	853	845	8	2210.13	553.54	4	-0.5	1	11	10.04	0.23	0.31	0.31	0.19	0.12	0.06	453	0.82	35.9	0	SPD5_CAEEL:845:x:SPD5_CAEEL:853		EK
SXSQPVLNVEGDKR-QELDDQSAR-a13-b2	SPD5_CAEEL	SPD5_CAEEL	xlink	intra-protein xl	LUM2_1006878_inj1.07654.07654.4_LUM2_1006878_inj1.07654.07654.4	35	235	200	2617.24	655.317	4	-1	1	10	9.48	0.21	0.22	0.36	0.28	0.08	0.06	613	0	35.65	0	SPD5_CAEEL:235:x:SPD5_CAEEL:35		KE
QELDDQSAR-KINDLEAK-a2-b1	SPD5_CAEEL	SPD5_CAEEL	xlink	intra-protein xl	LUM2_1006878_inj1.07098.07098.4_LUM2_1006878_inj1.07098.07098.4	235	207	28	1971.98	494.003	4	-2.5	1	13	10.52	0.24	0.39	0.2	0.07	0.13	0.04	279	0.82	35.1	0	SPD5_CAEEL:207:x:SPD5_CAEEL:235		EK
IETSEDNFAR-TKITILR-a5-b2	SPD5_CAEEL	SPD5_CAEEL	xlink	intra-protein xl	LUM2_1006878_inj1.10302.10302.3_LUM2_1006878_inj1.10302.10302.3	143	75	68	2006.08	669.701	3	-0.3	2	12	10.24	0.31	0.24	0.48	0.37	0.12	0.08	394	0.61	34.21	0	SPD5_CAEEL:143:x:SPD5_CAEEL:75		EK
AKEENSTLK-LADSENVR-a2-b5	SPD5_CAEEL	SPD5_CAEEL	xlink	intra-protein xl	LUM2_1006878_inj1.05249.05249.3_LUM2_1006878_inj1.05249.05249.3	760	247	513	1902.96	635.329	3	-0.1	1	13	10.83	0.41	0.2	0.44	0.11	0.33	0.08	338	0	33.79	0	SPD5_CAEEL:247:x:SPD5_CAEEL:760		KE
AENALEEAR-LNEAKK-a7-b5	SPD5_CAEEL	SPD5_CAEEL	xlink	intra-protein xl	LUM2_1006878_inj1.05503.05503.3_LUM2_1006878_inj1.05503.05503.3	814	844	30	1684.87	562.632	3	-0.4	1	9	10.62	0.37	0.28	0.45	0.36	0.09	0.08	275	0.88	33.77	0	SPD5_CAEEL:814:x:SPD5_CAEEL:844		EK
AKEENSTLK-VDGEQETR-a2-b2	SPD5_CAEEL	SPD5_CAEEL	xlink	intra-protein xl	LUM2_1006878_inj1.03959.03959.3_LUM2_1006878_inj1.03959.03959.3	760	799	39	1932.94	645.32	3	-0.6	1	11	9.75	0.27	0.23	0.29	0.1	0.19	0.05	455	0	33.65	0	SPD5_CAEEL:760:x:SPD5_CAEEL:799		KD
KSDEFLK-SDEFLK-a1-b2	SPD5_CAEEL	SPD5_CAEEL	xlink	intra-protein xl	LUM2_1006878_inj1.08989.08989.3_LUM2_1006878_inj1.08989.08989.3	845	847	2	1584.8	529.275	3	-0.7	1	10	10.81	0.25	0.25	0.21	0.11	0.1	0.04	324	0	33.56	0	SPD5_CAEEL:845:x:SPD5_CAEEL:847		KD
KKEIELAK-VDGEQETR-a1-b4	SPD5_CAEEL	SPD5_CAEEL	xlink	intra-protein xl	LUM2_1006878_inj1.05250.05250.3_LUM2_1006878_inj1.05250.05250.3	931	801	130	1871.99	625.006	3	-0.8	2	12	9.51	0.3	0.14	0.44	0.13	0.3	0.08	548	0	33.41	0	SPD5_CAEEL:801:x:SPD5_CAEEL:931		KE
YSEAKEASQK-EFEAQK-a5-b3	SPD5_CAEEL	SPD5_CAEEL	xlink	intra-protein xl	LUM2_1006878_inj1.04600.04600.3_LUM2_1006878_inj1.04600.04600.3	94	154	60	1871.89	624.971	3	0.2	1	8	9.88	0.31	0.23	0.27	0.2	0.07	0.05	407	0	33.19	0	SPD5_CAEEL:154:x:SPD5_CAEEL:94		KE
LGQENVQEK-TKITILR-a4-b2	SPD5_CAEEL	SPD5_CAEEL	xlink	intra-protein xl	LUM2_1006878_inj1.08428.08428.4_LUM2_1006878_inj1.08428.08428.4	116	75	41	1869.06	468.274	4	-2	3	11	9.54	0.17	0.34	0.36	0.12	0.24	0.07	323	0.55	33.17	0	SPD5_CAEEL:116:x:SPD5_CAEEL:75		EK
LADSENVR-LADAKK-a5-b5	SPD5_CAEEL	SPD5_CAEEL	xlink	intra-protein xl	LUM2_1006878_inj1.04846.04846.3_LUM2_1006878_inj1.04846.04846.3	247	303	56	1528.82	510.614	3	-1.2	1	8	10.1	0.34	0.26	0.66	0.34	0.32	0.12	293	0.65	33.11	0	SPD5_CAEEL:247:x:SPD5_CAEEL:303		EK
AKEENSTLK-NELEXAR-a2-b2	SPD5_CAEEL	SPD5_CAEEL	xlink	intra-protein xl	LUM2_1006878_inj1.05292.05292.3_LUM2_1006878_inj1.05292.05292.3	760	715	45	1877.91	626.979	3	-1.7	1	8	9.39	0.19	0.29	0.28	0.17	0.11	0.05	408	0	33.09	0	SPD5_CAEEL:715:x:SPD5_CAEEL:760		KE
IETSEDNFAR-QMKEFEAQK-a5-b3	SPD5_CAEEL	SPD5_CAEEL	xlink	intra-protein xl	LUM2_1006878_inj1.07616.07616.3_LUM2_1006878_inj1.07616.07616.3	143	151	8	2300.07	767.698	3	-1	1	13	10.96	0.31	0.24	0.47	0.13	0.34	0.09	251	0	33.07	0	SPD5_CAEEL:143:x:SPD5_CAEEL:151		EK
VDGEQETR-LNEAKK-a2-b5	SPD5_CAEEL	SPD5_CAEEL	xlink	intra-protein xl	LUM2_1006878_inj1.03432.03432.3_LUM2_1006878_inj1.03432.03432.3	799	844	45	1615.81	539.613	3	-1.5	1	9	10.61	0.3	0.26	0.3	0.2	0.11	0.05	292	0.9	33.05	0	SPD5_CAEEL:799:x:SPD5_CAEEL:844		DK
LADSENVR-TKITILR-a3-b2	SPD5_CAEEL	SPD5_CAEEL	xlink	intra-protein xl	LUM2_1006878_inj1.08117.08117.3_LUM2_1006878_inj1.08117.08117.3	245	75	170	1727.99	577.005	3	1.9	1	9	9.28	0.2	0.34	0.28	0.15	0.14	0.05	332	0.41	32.64	0	SPD5_CAEEL:245:x:SPD5_CAEEL:75		DK
LNEAKK-SDEFLK-a5-b2	SPD5_CAEEL	SPD5_CAEEL	xlink	intra-protein xl	LUM2_1006878_inj1.07002.07002.3_LUM2_1006878_inj1.07002.07002.3	844	847	3	1420.75	474.592	3	-2.2	2	7	9.13	0.18	0.32	0.33	0.23	0.1	0.06	362	0.9	32.47	0	SPD5_CAEEL:844:x:SPD5_CAEEL:847		KD
KINDLEAK-LLSEIDK-a1-b4	SPD5_CAEEL	SPD5_CAEEL	xlink	intra-protein xl	LUM2_1006878_inj1.08209.08209.3_LUM2_1006878_inj1.08209.08209.3	207	218	11	1727.96	576.996	3	-1.5	1	13	10.83	0.31	0.22	0.44	0.17	0.28	0.08	234	0	32.09	0	SPD5_CAEEL:207:x:SPD5_CAEEL:218		KE
YSEAKEASQK-GELQXYQR-a5-b2	SPD5_CAEEL	SPD5_CAEEL	xlink	intra-protein xl	LUM2_1006878_inj1.05821.05821.3_LUM2_1006878_inj1.05821.05821.3	94	82	12	2161.01	721.345	3	0.9	1	11	9.73	0.21	0.19	0.26	0.14	0.13	0.05	422	0.48	31.97	0	SPD5_CAEEL:82:x:SPD5_CAEEL:94		KE
TKITILR-EFEAQK-a2-b1	SPD5_CAEEL	SPD5_CAEEL	xlink	intra-protein xl	LUM2_1006878_inj1.08520.08520.3_LUM2_1006878_inj1.08520.08520.3	75	152	77	1575.9	526.307	3	-1.4	1	10	10.34	0.22	0.28	0.28	0.17	0.11	0.05	239	0.81	31.9	0	SPD5_CAEEL:152:x:SPD5_CAEEL:75		KE
IETSEDNFAR-QMKEFEAQK-a2-b3	SPD5_CAEEL	SPD5_CAEEL	xlink	intra-protein xl	LUM2_1006878_inj1.07385.07385.3_LUM2_1006878_inj1.07385.07385.3	140	151	11	2300.07	767.699	3	-0.4	2	12	10.16	0.25	0.24	0.29	0.17	0.12	0.05	280	0	31.54	0	SPD5_CAEEL:140:x:SPD5_CAEEL:151		EK
NELEMAR-LNEAKK-a2-b5	SPD5_CAEEL	SPD5_CAEEL	xlink	intra-protein xl	LUM2_1006878_inj1.06165.06165.3_LUM2_1006878_inj1.06165.06165.3	715	844	129	1544.8	515.94	3	-0.3	1	9	9.64	0.31	0.18	0.3	0.22	0.07	0.05	383	0	31.26	0	SPD5_CAEEL:715:x:SPD5_CAEEL:844		EK
EAENKVEHASSEK-EISELTK-a5-b1	SPD5_CAEEL	SPD5_CAEEL	xlink	intra-protein xl	LUM2_1006878_inj1.06217.06217.3_LUM2_1006878_inj1.06217.06217.3	888	957	69	2257.11	753.378	3	1.4	1	9	10.05	0.26	0.24	0.31	0.25	0.07	0.05	267	0	30.97	0	SPD5_CAEEL:888:x:SPD5_CAEEL:957		KE
VDGEQETR-KSDEFLK-a4-b1	SPD5_CAEEL	SPD5_CAEEL	xlink	intra-protein xl	LUM2_1006878_inj1.06721.06721.3_LUM2_1006878_inj1.06721.06721.3	801	845	44	1779.86	594.295	3	-0.5	1	6	8.44	0.25	0.17	0.39	0.3	0.09	0.07	502	0	30.9	0	SPD5_CAEEL:801:x:SPD5_CAEEL:845		EK
IVHLETEXEK-KKEIELAK-a7-b2	SPD5_CAEEL	SPD5_CAEEL	xlink	intra-protein xl	LUM2_1006878_inj1.07254.07254.4_LUM2_1006878_inj1.07254.07254.4	909	932	23	2183.18	546.804	4	-1.3	1	11	8.4	0.23	0.11	0.4	0.24	0.16	0.07	564	0	30.52	0	SPD5_CAEEL:909:x:SPD5_CAEEL:932		EK
KTITDMGXR-HEENELK-a1-b3	SPD5_CAEEL	SPD5_CAEEL	xlink	intra-protein xl	LUM2_1006878_inj1.06534.06534.3_LUM2_1006878_inj1.06534.06534.3	831	826	5	1946.92	649.981	3	-0.2	1	11	10.81	0.23	0.2	0.25	0.12	0.13	0.05	206	0.89	30.47	0	SPD5_CAEEL:826:x:SPD5_CAEEL:831		KE
VKEVXDDYVDLK-LGQENVQEK-a2-b8	SPD5_CAEEL	SPD5_CAEEL	xlink	intra-protein xl	LUM2_1006878_inj1.08811.08811.3_LUM2_1006878_inj1.08811.08811.3	102	120	18	2494.22	832.415	3	-1.6	1	13	9.76	0.23	0.22	0.28	0.2	0.09	0.05	263	0.88	29.98	0	SPD5_CAEEL:102:x:SPD5_CAEEL:120		KE
VKEVXDDYVDLK-IETSEDNFAR-a2-b5	SPD5_CAEEL	SPD5_CAEEL	xlink	intra-protein xl	LUM2_1006878_inj1.10319.10319.4_LUM2_1006878_inj1.10319.10319.4	102	143	41	2631.24	658.817	4	-0.4	1	8	8.21	0.17	0.32	0.27	0.17	0.1	0.05	333	0	29.97	0	SPD5_CAEEL:102:x:SPD5_CAEEL:143		KE
AKEENSTLK-VDGEQETR-a2-b6	SPD5_CAEEL	SPD5_CAEEL	xlink	intra-protein xl	LUM2_1006878_inj1.04166.04166.3_LUM2_1006878_inj1.04166.04166.3	760	803	43	1932.94	645.32	3	-1.5	1	9	7.5	0.36	0.14	0.42	0.1	0.32	0.08	561	0	29.84	0	SPD5_CAEEL:760:x:SPD5_CAEEL:803		KE
LSTSEIAADYCSTK-KKEIELAK-a9-b2	SPD5_CAEEL	SPD5_CAEEL	xlink	intra-protein xl	LUM2_1006878_inj1.08720.08720.3_LUM2_1006878_inj1.08720.08720.3	921	932	11	2484.28	829.099	3	-1.3	1	9	6.58	0.27	0.04	0.33	0.25	0.08	0.06	812	0	29.8	0	SPD5_CAEEL:921:x:SPD5_CAEEL:932		DK
TKEAENKVEHASSEK-SEXLER-a7-b5	SPD5_CAEEL	SPD5_CAEEL	xlink	intra-protein xl	LUM2_1006878_inj1.04742.04742.4_LUM2_1006878_inj1.04742.04742.4	888	901	13	2447.16	612.797	4	-1.3	1	8	9.01	0.26	0.24	0.28	0.2	0.08	0.05	309	0	29.68	0	SPD5_CAEEL:888:x:SPD5_CAEEL:901		KE
TITDMGMR-LNEAKK-a4-b5	SPD5_CAEEL	SPD5_CAEEL	xlink	intra-protein xl	LUM2_1006878_inj1.06722.06722.3_LUM2_1006878_inj1.06722.06722.3	835	844	9	1606.82	536.613	3	-1	1	11	9.74	0.28	0.2	0.45	0.3	0.15	0.08	249	0.66	29.65	0	SPD5_CAEEL:835:x:SPD5_CAEEL:844		DK
LMEEDLLAXQSR-QXKEFEAQK-a3-b3	SPD5_CAEEL	SPD5_CAEEL	xlink	intra-protein xl	LUM2_1006878_inj1.09854.09854.3_LUM2_1006878_inj1.09854.09854.3	129	151	22	2586.22	863.081	3	2.3	1	8	9.03	0.21	0.2	0.23	0.17	0.06	0.04	347	0	29.39	0	SPD5_CAEEL:129:x:SPD5_CAEEL:151		EK
VKEVXDDYVDLK-LGQENVQEK-a2-b4	SPD5_CAEEL	SPD5_CAEEL	xlink	intra-protein xl	LUM2_1006878_inj1.08391.08391.3_LUM2_1006878_inj1.08391.08391.3	102	116	14	2494.23	832.418	3	2.3	1	9	9.53	0.21	0.2	0.27	0.21	0.07	0.05	275	0.9	29.09	0	SPD5_CAEEL:102:x:SPD5_CAEEL:116		KE
AKEENSTLK-LNEAKK-a3-b5	SPD5_CAEEL	SPD5_CAEEL	xlink	intra-protein xl	LUM2_1006878_inj1.03364.03364.3_LUM2_1006878_inj1.03364.03364.3	761	844	83	1701.92	568.316	3	-1.5	1	9	7.82	0.24	0.15	0.3	0.14	0.16	0.06	488	0	28.83	0	SPD5_CAEEL:761:x:SPD5_CAEEL:844		EK
SXSQPVLNVEGDKR-GELQXYQR-a13-b2	SPD5_CAEEL	SPD5_CAEEL	xlink	intra-protein xl	LUM2_1006878_inj1.08324.08324.4_LUM2_1006878_inj1.08324.08324.4	35	82	47	2596.24	650.068	4	0.8	1	8	7.05	0.21	0.2	0.31	0.25	0.06	0.05	521	0.94	28.64	0	SPD5_CAEEL:35:x:SPD5_CAEEL:82		KE
ISKEISELTK-EISELTK-a3-b1	SPD5_CAEEL	SPD5_CAEEL	xlink	intra-protein xl	LUM2_1006878_inj1.09626.09626.3_LUM2_1006878_inj1.09626.09626.3	956	957	1	1947.08	650.035	3	2.1	1	11	9.88	0.25	0.19	0.22	0.14	0.08	0.04	200	0	28.29	0	SPD5_CAEEL:956:x:SPD5_CAEEL:957		KE
TKEAENKVEHASSEK-SEMLER-a7-b2	SPD5_CAEEL	SPD5_CAEEL	xlink	intra-protein xl	LUM2_1006878_inj1.05452.05452.4_LUM2_1006878_inj1.05452.05452.4	888	898	10	2431.16	608.799	4	-0.9	1	7	8.65	0.18	0.17	0.4	0.33	0.07	0.06	341	0	28.15	0	SPD5_CAEEL:888:x:SPD5_CAEEL:898		KE
IKTEIGK-EASQKR-a4-b5	SPD5_CAEEL	SPD5_CAEEL	xlink	intra-protein xl	LUM2_1006878_inj1.06160.06160.3_LUM2_1006878_inj1.06160.06160.3	1180	99	1081	1486.85	496.624	3	0.5	1	7	8.5	0.25	0.16	0.47	0.13	0.34	0.09	347	0.81	28.1	0	SPD5_CAEEL:1180:x:SPD5_CAEEL:99		EK
VKAENALEEAR-LNEAKK-a4-b5	SPD5_CAEEL	SPD5_CAEEL	xlink	intra-protein xl	LUM2_1006878_inj1.05410.05410.3_LUM2_1006878_inj1.05410.05410.3	809	844	35	1912.04	638.355	3	1.7	1	10	9.17	0.31	0.22	0.42	0.23	0.19	0.08	178	0	27.89	0	SPD5_CAEEL:809:x:SPD5_CAEEL:844		EK
LGQENVQEK-EASQKR-a8-b5	SPD5_CAEEL	SPD5_CAEEL	xlink	intra-protein xl	LUM2_1006878_inj1.03830.03830.3_LUM2_1006878_inj1.03830.03830.3	120	99	21	1742.89	581.971	3	-1.3	1	8	9.26	0.35	0.17	0.35	0.21	0.14	0.06	223	0.7	27.69	0	SPD5_CAEEL:120:x:SPD5_CAEEL:99		EK
LMEEDLLAXQSR-QXKEFEAQK-a4-b3	SPD5_CAEEL	SPD5_CAEEL	xlink	intra-protein xl	LUM2_1006878_inj1.10102.10102.3_LUM2_1006878_inj1.10102.10102.3	130	151	21	2586.21	863.079	3	-0.2	1	10	9.07	0.29	0.14	0.2	0.15	0.05	0.03	312	0	27.55	0	SPD5_CAEEL:130:x:SPD5_CAEEL:151		EK
NSPIVXQKPK-XGSSDPNADK-a8-b9	SPD5_CAEEL	SPD5_CAEEL	xlink	intra-protein xl	LUM2_1006878_inj1.05213.05213.3_LUM2_1006878_inj1.05213.05213.3	506	615	109	2175.03	726.018	3	-0.2	1	11	8.48	0.3	0.13	0.27	0.18	0.09	0.05	359	0.81	27.26	0	SPD5_CAEEL:506:x:SPD5_CAEEL:615		KD
QELDDQSAR-ENDKAR-a2-b4	SPD5_CAEEL	SPD5_CAEEL	xlink	intra-protein xl	LUM2_1006878_inj1.03825.03825.3_LUM2_1006878_inj1.03825.03825.3	235	308	73	1773.82	592.282	3	-0.7	1	5	7.95	0.16	0.36	0.31	0.2	0.11	0.06	149	0	27.21	0	SPD5_CAEEL:235:x:SPD5_CAEEL:308		EK
XGSSDPNADKIK-LADAKK-a5-b5	SPD5_CAEEL	SPD5_CAEEL	xlink	intra-protein xl	LUM2_1006878_inj1.05265.05265.3_LUM2_1006878_inj1.05265.05265.3	611	303	308	1903.97	635.663	3	-0.8	1	9	8.23	0.35	0.1	0.45	0.17	0.28	0.1	360	0	27.08	0	SPD5_CAEEL:303:x:SPD5_CAEEL:611		DK
YSEAKEASQK-KINDLEAK-a5-b6	SPD5_CAEEL	SPD5_CAEEL	xlink	intra-protein xl	LUM2_1006878_inj1.04987.04987.3_LUM2_1006878_inj1.04987.04987.3	94	212	118	2051.05	684.691	3	-1.7	1	11	7.91	0.36	0.05	0.39	0.15	0.24	0.07	470	0	27.06	0	SPD5_CAEEL:212:x:SPD5_CAEEL:94		KE
IVHLETEXEK-LNEAKK-a5-b5	SPD5_CAEEL	SPD5_CAEEL	xlink	intra-protein xl	LUM2_1006878_inj1.05668.05668.4_LUM2_1006878_inj1.05668.05668.4	907	844	63	1927.01	482.76	4	-0.7	1	10	8.17	0.18	0.22	0.25	0.12	0.12	0.05	285	0.74	26.98	0	SPD5_CAEEL:844:x:SPD5_CAEEL:907		EK
EIELAK-XTERKK-a1-b5	SPD5_CAEEL	SPD5_CAEEL	xlink	intra-protein xl	LUM2_1006878_inj1.04391.04391.3_LUM2_1006878_inj1.04391.04391.3	933	931	2	1490.81	497.945	3	-1.3	2	8	9.28	0.27	0.2	0.22	0.12	0.1	0.04	180	0.7	26.93	0	SPD5_CAEEL:931:x:SPD5_CAEEL:933		EK
LNEAKK-SEMLER-a5-b2	SPD5_CAEEL	SPD5_CAEEL	xlink	intra-protein xl	LUM2_1006878_inj1.05229.05229.3_LUM2_1006878_inj1.05229.05229.3	844	898	54	1446.75	483.258	3	0.3	1	8	9.33	0.24	0.18	0.27	0.13	0.14	0.05	196	0.91	26.93	0	SPD5_CAEEL:844:x:SPD5_CAEEL:898		KE
LSDVQINTNR-NSPIVXQKPK-a3-b8	SPD5_CAEEL	SPD5_CAEEL	xlink	intra-protein xl	LUM2_1006878_inj1.07684.07684.3_LUM2_1006878_inj1.07684.07684.3	737	506	231	2297.21	766.745	3	-1.5	1	12	8.85	0.4	0.14	0.57	0.28	0.28	0.1	212	0.51	26.6	0	SPD5_CAEEL:506:x:SPD5_CAEEL:737		DK
VEHASSEKSEMLER-TKEAENK-a8-b5	SPD5_CAEEL	SPD5_CAEEL	xlink	intra-protein xl	LUM2_1006878_inj1.04594.04594.3_LUM2_1006878_inj1.04594.04594.3	896	886	10	2431.16	811.395	3	-1.1	1	7	8.87	0.37	0.12	0.42	0.28	0.14	0.08	259	0	26.53	0	SPD5_CAEEL:886:x:SPD5_CAEEL:896		KE
VEHASSEK-MTERKK-a2-b5	SPD5_CAEEL	SPD5_CAEEL	xlink	intra-protein xl	LUM2_1006878_inj1.06070.06070.3_LUM2_1006878_inj1.06070.06070.3	890	931	41	1658.84	553.954	3	-1.4	1	10	9.04	0.27	0.28	0.14	0.08	0.06	0.03	93	0.85	26.48	0	SPD5_CAEEL:890:x:SPD5_CAEEL:931		EK
AKEENSTLK-GELQXYQR-a2-b2	SPD5_CAEEL	SPD5_CAEEL	xlink	intra-protein xl	LUM2_1006878_inj1.06169.06169.3_LUM2_1006878_inj1.06169.06169.3	760	82	678	2040	681.007	3	1.8	1	10	8.86	0.27	0.18	0.18	0.08	0.09	0.03	220	0.65	26.31	0	SPD5_CAEEL:760:x:SPD5_CAEEL:82		KE
EFEAQKHAXEER-QELDDQSAR-a6-b2	SPD5_CAEEL	SPD5_CAEEL	xlink	intra-protein xl	LUM2_1006878_inj1.05848.05848.4_LUM2_1006878_inj1.05848.05848.4	157	235	78	2562.14	641.543	4	-0.5	1	11	8.71	0.12	0.3	0.17	0.05	0.12	0.03	109	0	26.28	0	SPD5_CAEEL:157:x:SPD5_CAEEL:235		KE
IETSEDNFAR-TKITILR-a2-b2	SPD5_CAEEL	SPD5_CAEEL	xlink	intra-protein xl	LUM2_1006878_inj1.10027.10027.3_LUM2_1006878_inj1.10027.10027.3	140	75	65	2006.08	669.701	3	0	1	8	8.76	0.22	0.22	0.21	0.14	0.07	0.04	175	0.64	26.14	0	SPD5_CAEEL:140:x:SPD5_CAEEL:75		EK
EAENKVEHASSEK-VDGEQETR-a5-b6	SPD5_CAEEL	SPD5_CAEEL	xlink	intra-protein xl	LUM2_1006878_inj1.04463.04463.3_LUM2_1006878_inj1.04463.04463.3	888	803	85	2371.09	791.371	3	0	1	7	8.41	0.3	0.11	0.24	0.14	0.1	0.04	316	0.94	26.02	0	SPD5_CAEEL:803:x:SPD5_CAEEL:888		KE
NSTFDSSSXLLGGQTSDELK-MEQYKLMEEDLLAXQSR-a18-b5	SPD5_CAEEL	SPD5_CAEEL	xlink	intra-protein xl	LUM2_1006878_inj1.16245.16245.4_LUM2_1006878_inj1.16245.16245.4	350	126	224	4243.91	1061.99	4	-3.5	2	14	7.04	0.18	0.05	0.3	0.12	0.19	0.06	524	0	25.48	0	SPD5_CAEEL:126:x:SPD5_CAEEL:350		EK
DQLNYIDDLETK-LADAKK-a7-b5	SPD5_CAEEL	SPD5_CAEEL	xlink	intra-protein xl	LUM2_1006878_inj1.12023.12023.4_LUM2_1006878_inj1.12023.12023.4	293	303	10	2092.07	524.025	4	-0.2	1	8	8.25	0.22	0.14	0.35	0.27	0.08	0.06	257	0	25.26	0	SPD5_CAEEL:293:x:SPD5_CAEEL:303		DK
XKLAFETSINDK-XGSSDPNADK-a2-b9	SPD5_CAEEL	SPD5_CAEEL	xlink	intra-protein xl	LUM2_1006878_inj1.08032.08032.3_LUM2_1006878_inj1.08032.08032.3	621	615	6	2430.1	811.042	3	-0.8	1	10	7.13	0.24	0.17	0.23	0.08	0.15	0.04	324	0.72	24.56	0	SPD5_CAEEL:615:x:SPD5_CAEEL:621		KD
XGSSDPNADKIKK-SSAALFEEILER-a10-b7	SPD5_CAEEL	SPD5_CAEEL	xlink	intra-protein xl	LUM2_1006878_inj1.19496.19496.4_LUM2_1006878_inj1.19496.19496.4	616	601	15	2751.38	688.852	4	1	2	13	7.52	0.19	0.1	0.34	0.21	0.13	0.06	347	0	24.51	0	SPD5_CAEEL:601:x:SPD5_CAEEL:616		KE
IATDXGGAVKEIR-ETIGNVINESR-a10-b9	SPD5_CAEEL	SPD5_CAEEL	xlink	intra-protein xl	LUM2_1006878_inj1.10606.10606.3_LUM2_1006878_inj1.10606.10606.3	1193	1103	90	2588.33	863.784	3	2	1	14	6.95	0.35	0.02	0.28	0.16	0.12	0.05	486	0	24.44	0	SPD5_CAEEL:1103:x:SPD5_CAEEL:1193		KE
KKEIELAK-VEHASSEK-a2-b2	SPD5_CAEEL	SPD5_CAEEL	xlink	intra-protein xl	LUM2_1006878_inj1.03937.03937.3_LUM2_1006878_inj1.03937.03937.3	932	890	42	1824.99	609.339	3	-0.3	1	6	7.21	0.21	0.2	0.2	0.06	0.14	0.04	268	0	24.24	0	SPD5_CAEEL:890:x:SPD5_CAEEL:932		KE
VKAENALEEAR-VKAENALEEAR-a2-b9	SPD5_CAEEL	SPD5_CAEEL	xlink	intra-protein xl	LUM2_1006878_inj1.07430.07430.3_LUM2_1006878_inj1.07430.07430.3	807	814	7	2439.27	814.097	3	-1.5	1	9	6.37	0.18	0.06	0.37	0.11	0.26	0.07	491	0	24	0	SPD5_CAEEL:807:x:SPD5_CAEEL:814		KE
LMEEDLLAXQSR-TKITILR-a5-b2	SPD5_CAEEL	SPD5_CAEEL	xlink	intra-protein xl	LUM2_1006878_inj1.19451.19451.3_LUM2_1006878_inj1.19451.19451.3	131	75	56	2276.22	759.749	3	-0.1	1	7	7.73	0.26	0.15	0.18	0.13	0.05	0.03	247	0.81	23.96	0	SPD5_CAEEL:131:x:SPD5_CAEEL:75		DK
MFEDLEVSEATLQK-AKEENSTLK-a9-b2	SPD5_CAEEL	SPD5_CAEEL	xlink	intra-protein xl	LUM2_1006878_inj1.12452.12452.3_LUM2_1006878_inj1.12452.12452.3	753	760	7	2639.29	880.773	3	-2.1	1	3	5.43	0.24	0.05	0.25	0.22	0.03	0.04	599	0	23.77	0	SPD5_CAEEL:753:x:SPD5_CAEEL:760		EK
DALEHELK-DVNEKIEK-a6-b5	SPD5_CAEEL	SPD5_CAEEL	xlink	intra-protein xl	LUM2_1006878_inj1.07369.07369.3_LUM2_1006878_inj1.07369.07369.3	1023	1009	14	1908.98	637.333	3	-1.7	1	11	8.29	0.29	0.02	0.43	0.22	0.21	0.08	285	0	23.73	0	SPD5_CAEEL:1009:x:SPD5_CAEEL:1023		EK
KKEIELAK-EISELTK-a1-b4	SPD5_CAEEL	SPD5_CAEEL	xlink	intra-protein xl	LUM2_1006878_inj1.07267.07267.3_LUM2_1006878_inj1.07267.07267.3	931	960	29	1758.01	587.011	3	-1.8	1	8	8.55	0.25	0.16	0.21	0.11	0.11	0.04	119	0.94	23.62	0	SPD5_CAEEL:931:x:SPD5_CAEEL:960		KE
TKEAENKVEHASSEK-IVHLETEXEK-a2-b5	SPD5_CAEEL	SPD5_CAEEL	xlink	intra-protein xl	LUM2_1006878_inj1.05395.05395.3_LUM2_1006878_inj1.05395.05395.3	883	907	24	2911.42	971.481	3	-1.1	1	9	7.5	0.26	0.09	0.39	0.24	0.15	0.07	290	0	23.46	0	SPD5_CAEEL:883:x:SPD5_CAEEL:907		KE
EVXDDYVDLK-EASQKRVK-a5-b5	SPD5_CAEEL	SPD5_CAEEL	xlink	intra-protein xl	LUM2_1006878_inj1.06794.06794.3_LUM2_1006878_inj1.06794.06794.3	107	99	8	2168.08	723.701	3	0.4	1	10	7.82	0.29	0.08	0.35	0.26	0.09	0.06	257	0.95	23.24	0	SPD5_CAEEL:107:x:SPD5_CAEEL:99		DK
DATQSFLSQKSFK-LADSENVR-a10-b3	SPD5_CAEEL	SPD5_CAEEL	xlink	intra-protein xl	LUM2_1006878_inj1.10943.10943.3_LUM2_1006878_inj1.10943.10943.3	495	245	250	2370.19	791.072	3	4.1	1	5	5.8	0.37	0.08	0.34	0.31	0.03	0.05	464	0.76	23.18	0	SPD5_CAEEL:245:x:SPD5_CAEEL:495		KD
NSPIVMQKPK-NELEMAR-a8-b2	SPD5_CAEEL	SPD5_CAEEL	xlink	intra-protein xl	LUM2_1006878_inj1.09110.09110.3_LUM2_1006878_inj1.09110.09110.3	506	715	209	1984.02	662.349	3	0.4	1	8	7.66	0.22	0.11	0.29	0.23	0.06	0.05	236	0.87	22.9	0	SPD5_CAEEL:506:x:SPD5_CAEEL:715		KE
KKEIELAK-SEXLER-a2-b2	SPD5_CAEEL	SPD5_CAEEL	xlink	intra-protein xl	LUM2_1006878_inj1.06103.06103.3_LUM2_1006878_inj1.06103.06103.3	932	898	34	1718.93	573.983	3	1.5	1	5	7.61	0.21	0.18	0.19	0.13	0.07	0.03	153	0	22.62	0	SPD5_CAEEL:898:x:SPD5_CAEEL:932		KE
LGQENVQEK-EASQKR-a4-b5	SPD5_CAEEL	SPD5_CAEEL	xlink	intra-protein xl	LUM2_1006878_inj1.03578.03578.3_LUM2_1006878_inj1.03578.03578.3	116	99	17	1742.89	581.971	3	-1.6	1	7	7.98	0.31	0.05	0.32	0.18	0.14	0.06	224	0.88	22.27	0	SPD5_CAEEL:116:x:SPD5_CAEEL:99		EK
TKEAENKVEHASSEK-VKAENALEEAR-a3-b2	SPD5_CAEEL	SPD5_CAEEL	xlink	intra-protein xl	LUM2_1006878_inj1.05610.05610.3_LUM2_1006878_inj1.05610.05610.3	884	807	77	2896.45	966.492	3	0	1	6	5.69	0.19	0.14	0.28	0.11	0.17	0.05	381	0	22.14	0	SPD5_CAEEL:807:x:SPD5_CAEEL:884		EK

## Sheet: (SerPhos) 1006878_inj1
MR_DMTMM_1006878_inj1_intra_pairs_acid_K_SPD5
ID	Protein1	Protein2	Type	XL Type	Spectrum	AbsPos1	AbsPos2	delta AA	Mr	Mz	z	Error_rel[ppm]	nseen	moins	Match Odds	Xcorrx	Xcorrb	TIC	TicA	TicB	WTIC	intsum	deltaS	Id-Score	FDR	uxID	XLChemistry
SQFAELEANLHQVNSK-AKEENSTLK-a7-b2	SPD5_CAEEL	SPD5_CAEEL	xlink	intra-protein xl	LUM2_1006878_inj1.08366.08366.3_LUM2_1006878_inj1.08366.08366.3	774	760	14	2814.41	939.145	3	-1.5	3	12	10.24	0.36	0.19	0.57	0.44	0.13	0.1	1122	0	46.68	0	SPD5_CAEEL:760:x:SPD5_CAEEL:774		EK
VKAENALEEAR-CELNEALAR-a2-b5	SPD5_CAEEL	SPD5_CAEEL	xlink	intra-protein xl	LUM2_1006878_inj1.08757.08757.3_LUM2_1006878_inj1.08757.08757.3	807	793	14	2285.14	762.721	3	-1.9	1	18	11.5	0.27	0.32	0.53	0.29	0.24	0.1	673	0	43.56	0	SPD5_CAEEL:793:x:SPD5_CAEEL:807		KE
VKAENALEEAR-LQNEVSELK-a2-b4	SPD5_CAEEL	SPD5_CAEEL	xlink	intra-protein xl	LUM2_1006878_inj1.08093.08093.3_LUM2_1006878_inj1.08093.08093.3	807	708	99	2269.19	757.404	3	-1.3	1	14	10.72	0.31	0.26	0.4	0.21	0.19	0.07	689	0.83	40.86	0	SPD5_CAEEL:708:x:SPD5_CAEEL:807		KE
VKAENALEEAR-VDGEQETR-a2-b2	SPD5_CAEEL	SPD5_CAEEL	xlink	intra-protein xl	LUM2_1006878_inj1.06852.06852.3_LUM2_1006878_inj1.06852.06852.3	807	799	8	2143.05	715.358	3	-0.4	2	10	10.38	0.23	0.41	0.54	0.38	0.16	0.09	521	0	40.47	0	SPD5_CAEEL:799:x:SPD5_CAEEL:807		KD
LSDVQINTNR-LNEAKK-a3-b5	SPD5_CAEEL	SPD5_CAEEL	xlink	intra-protein xl	LUM2_1006878_inj1.06821.06821.3_LUM2_1006878_inj1.06821.06821.3	737	844	107	1842	615.007	3	0.6	1	10	11.18	0.28	0.22	0.33	0.23	0.1	0.06	673	0.88	40.34	0	SPD5_CAEEL:737:x:SPD5_CAEEL:844		DK
QELDDQSAR-TKITILR-a2-b2	SPD5_CAEEL	SPD5_CAEEL	xlink	intra-protein xl	LUM2_1006878_inj1.08678.08678.4_LUM2_1006878_inj1.08678.08678.4	235	75	160	1886.02	472.513	4	-1.3	1	13	10.79	0.19	0.51	0.31	0.08	0.24	0.06	350	0.72	39.72	0	SPD5_CAEEL:235:x:SPD5_CAEEL:75		EK
IETSEDNFAR-QMKEFEAQK-a6-b3	SPD5_CAEEL	SPD5_CAEEL	xlink	intra-protein xl	LUM2_1006878_inj1.07574.07574.4_LUM2_1006878_inj1.07574.07574.4	144	151	7	2300.07	576.025	4	-1.9	1	16	10.98	0.27	0.41	0.45	0.16	0.29	0.08	412	0	39.52	0	SPD5_CAEEL:144:x:SPD5_CAEEL:151		DK
LQNEVSELK-LNEAKK-a4-b5	SPD5_CAEEL	SPD5_CAEEL	xlink	intra-protein xl	LUM2_1006878_inj1.06705.06705.3_LUM2_1006878_inj1.06705.06705.3	708	844	136	1741.96	581.66	3	-1.1	1	9	10.61	0.34	0.33	0.5	0.35	0.16	0.09	522	0.91	39.23	0	SPD5_CAEEL:708:x:SPD5_CAEEL:844		EK
LADSENVR-TKITILR-a5-b2	SPD5_CAEEL	SPD5_CAEEL	xlink	intra-protein xl	LUM2_1006878_inj1.08572.08572.3_LUM2_1006878_inj1.08572.08572.3	247	75	172	1727.99	577.005	3	0.5	1	11	11.23	0.27	0.27	0.47	0.28	0.19	0.08	486	0.71	38.32	0	SPD5_CAEEL:247:x:SPD5_CAEEL:75		EK
LADAKK-LEHEIR-a5-b4	SPD5_CAEEL	SPD5_CAEEL	xlink	intra-protein xl	LUM2_1006878_inj1.04291.04291.3_LUM2_1006878_inj1.04291.04291.3	303	326	23	1421.8	474.94	3	-1.8	1	9	9.63	0.35	0.31	0.31	0.15	0.16	0.06	605	0.79	38.04	0	SPD5_CAEEL:303:x:SPD5_CAEEL:326		KE
SELSTALEEEK-LNEAKK-a2-b5	SPD5_CAEEL	SPD5_CAEEL	xlink	intra-protein xl	LUM2_1006878_inj1.07317.07317.3_LUM2_1006878_inj1.07317.07317.3	853	844	9	1917.99	640.338	3	0	1	8	10.44	0.3	0.27	0.43	0.38	0.06	0.07	525	0.82	37.3	0	SPD5_CAEEL:844:x:SPD5_CAEEL:853		EK
INDLEAK-TKITILR-a5-b2	SPD5_CAEEL	SPD5_CAEEL	xlink	intra-protein xl	LUM2_1006878_inj1.09537.09537.3_LUM2_1006878_inj1.09537.09537.3	212	75	137	1626.96	543.329	3	-1.2	1	12	11.45	0.34	0.37	0.36	0.18	0.18	0.07	272	0.73	36.94	0	SPD5_CAEEL:212:x:SPD5_CAEEL:75		EK
MFEDLEVSEATLQK-AKEENSTLK-a6-b2	SPD5_CAEEL	SPD5_CAEEL	xlink	intra-protein xl	LUM2_1006878_inj1.12055.12055.3_LUM2_1006878_inj1.12055.12055.3	750	760	10	2639.3	880.774	3	0	2	7	8.61	0.31	0.21	0.52	0.45	0.08	0.08	748	0	36.86	0	SPD5_CAEEL:750:x:SPD5_CAEEL:760		EK
TKEAENKVEHASSEK-SEMLER-a2-b2	SPD5_CAEEL	SPD5_CAEEL	xlink	intra-protein xl	LUM2_1006878_inj1.05096.05096.4_LUM2_1006878_inj1.05096.05096.4	883	898	15	2431.16	608.799	4	-0.2	1	11	9.89	0.21	0.32	0.32	0.24	0.08	0.06	496	0	36.58	0	SPD5_CAEEL:883:x:SPD5_CAEEL:898		KE
DQLNYIDDLETK-KENDKAR-a10-b1	SPD5_CAEEL	SPD5_CAEEL	xlink	intra-protein xl	LUM2_1006878_inj1.08003.08003.3_LUM2_1006878_inj1.08003.08003.3	296	304	8	2307.14	770.054	3	1.9	1	8	9.58	0.3	0.31	0.58	0.52	0.06	0.09	513	0	36.52	0	SPD5_CAEEL:296:x:SPD5_CAEEL:304		EK
LADAKK-LEHEIR-a5-b2	SPD5_CAEEL	SPD5_CAEEL	xlink	intra-protein xl	LUM2_1006878_inj1.04537.04537.3_LUM2_1006878_inj1.04537.04537.3	303	324	21	1421.8	474.94	3	-2.5	1	11	10.19	0.38	0.29	0.46	0.15	0.31	0.08	456	0	36.47	0	SPD5_CAEEL:303:x:SPD5_CAEEL:324		KE
AENALEEAR-AKEENSTLK-a2-b2	SPD5_CAEEL	SPD5_CAEEL	xlink	intra-protein xl	LUM2_1006878_inj1.06150.06150.3_LUM2_1006878_inj1.06150.06150.3	809	760	49	2002	668.34	3	0.3	1	9	9.53	0.28	0.26	0.41	0.24	0.17	0.07	581	0.78	36.41	0	SPD5_CAEEL:760:x:SPD5_CAEEL:809		EK
GELQMYQR-EASQKR-a2-b5	SPD5_CAEEL	SPD5_CAEEL	xlink	intra-protein xl	LUM2_1006878_inj1.05791.05791.3_LUM2_1006878_inj1.05791.05791.3	82	99	17	1722.85	575.291	3	0.7	2	7	9.06	0.28	0.28	0.37	0.3	0.07	0.06	614	0.43	36.38	0	SPD5_CAEEL:82:x:SPD5_CAEEL:99		EK
VKAENALEEAR-EISELTK-a2-b1	SPD5_CAEEL	SPD5_CAEEL	xlink	intra-protein xl	LUM2_1006878_inj1.07856.07856.3_LUM2_1006878_inj1.07856.07856.3	807	957	150	2029.07	677.364	3	-0.1	1	9	10.22	0.31	0.36	0.56	0.37	0.19	0.1	361	0	36.28	0	SPD5_CAEEL:807:x:SPD5_CAEEL:957		KE
LNEAKK-SDEFLK-a5-b3	SPD5_CAEEL	SPD5_CAEEL	xlink	intra-protein xl	LUM2_1006878_inj1.06560.06560.3_LUM2_1006878_inj1.06560.06560.3	844	848	4	1420.76	474.593	3	0.5	1	10	11.32	0.27	0.27	0.39	0.27	0.11	0.07	367	0.94	36.2	0	SPD5_CAEEL:844:x:SPD5_CAEEL:848		KE
SQFAELEANLHQVNSK-AKEENSTLK-a5-b2	SPD5_CAEEL	SPD5_CAEEL	xlink	intra-protein xl	LUM2_1006878_inj1.08947.08947.3_LUM2_1006878_inj1.08947.08947.3	772	760	12	2814.41	939.144	3	-2.2	1	10	9.73	0.34	0.21	0.33	0.24	0.09	0.06	595	0	35.91	0	SPD5_CAEEL:760:x:SPD5_CAEEL:772		EK
SELSTALEEEKK-KSDEFLK-a2-b1	SPD5_CAEEL	SPD5_CAEEL	xlink	intra-protein xl	LUM2_1006878_inj1.08610.08610.4_LUM2_1006878_inj1.08610.08610.4	853	845	8	2210.13	553.54	4	-0.5	1	11	10.04	0.23	0.31	0.31	0.19	0.12	0.06	453	0.63	35.9	0	SPD5_CAEEL:845:x:SPD5_CAEEL:853		EK
QELDDQSAR-KINDLEAK-a2-b1	SPD5_CAEEL	SPD5_CAEEL	xlink	intra-protein xl	LUM2_1006878_inj1.07098.07098.4_LUM2_1006878_inj1.07098.07098.4	235	207	28	1971.98	494.003	4	-2.5	1	13	10.52	0.24	0.39	0.2	0.07	0.13	0.04	279	0.82	35.1	0	SPD5_CAEEL:207:x:SPD5_CAEEL:235		EK
IETSEDNFAR-TKITILR-a5-b2	SPD5_CAEEL	SPD5_CAEEL	xlink	intra-protein xl	LUM2_1006878_inj1.10302.10302.3_LUM2_1006878_inj1.10302.10302.3	143	75	68	2006.08	669.701	3	-0.3	2	12	10.24	0.31	0.24	0.48	0.37	0.12	0.08	394	0.61	34.21	0	SPD5_CAEEL:143:x:SPD5_CAEEL:75		EK
AKEENSTLK-LADSENVR-a2-b5	SPD5_CAEEL	SPD5_CAEEL	xlink	intra-protein xl	LUM2_1006878_inj1.05249.05249.3_LUM2_1006878_inj1.05249.05249.3	760	247	513	1902.96	635.329	3	-0.1	1	13	10.83	0.41	0.2	0.44	0.11	0.33	0.08	338	0	33.79	0	SPD5_CAEEL:247:x:SPD5_CAEEL:760		KE
AENALEEAR-LNEAKK-a7-b5	SPD5_CAEEL	SPD5_CAEEL	xlink	intra-protein xl	LUM2_1006878_inj1.05503.05503.3_LUM2_1006878_inj1.05503.05503.3	814	844	30	1684.87	562.632	3	-0.4	1	9	10.62	0.37	0.28	0.45	0.36	0.09	0.08	275	0.88	33.77	0	SPD5_CAEEL:814:x:SPD5_CAEEL:844		EK
AKEENSTLK-VDGEQETR-a2-b2	SPD5_CAEEL	SPD5_CAEEL	xlink	intra-protein xl	LUM2_1006878_inj1.03959.03959.3_LUM2_1006878_inj1.03959.03959.3	760	799	39	1932.94	645.32	3	-0.6	1	11	9.75	0.27	0.23	0.29	0.1	0.19	0.05	455	0	33.65	0	SPD5_CAEEL:760:x:SPD5_CAEEL:799		KD
KSDEFLK-SDEFLK-a1-b2	SPD5_CAEEL	SPD5_CAEEL	xlink	intra-protein xl	LUM2_1006878_inj1.08989.08989.3_LUM2_1006878_inj1.08989.08989.3	845	847	2	1584.8	529.275	3	-0.7	1	10	10.81	0.25	0.25	0.21	0.11	0.1	0.04	324	0	33.56	0	SPD5_CAEEL:845:x:SPD5_CAEEL:847		KD
KKEIELAK-VDGEQETR-a1-b4	SPD5_CAEEL	SPD5_CAEEL	xlink	intra-protein xl	LUM2_1006878_inj1.05250.05250.3_LUM2_1006878_inj1.05250.05250.3	931	801	130	1871.99	625.006	3	-0.8	2	12	9.51	0.3	0.14	0.44	0.13	0.3	0.08	548	0	33.41	0	SPD5_CAEEL:801:x:SPD5_CAEEL:931		KE
YSEAKEASQK-EFEAQK-a5-b3	SPD5_CAEEL	SPD5_CAEEL	xlink	intra-protein xl	LUM2_1006878_inj1.04600.04600.3_LUM2_1006878_inj1.04600.04600.3	94	154	60	1871.89	624.971	3	0.2	1	8	9.88	0.31	0.23	0.27	0.2	0.07	0.05	407	0	33.19	0	SPD5_CAEEL:154:x:SPD5_CAEEL:94		KE
LGQENVQEK-TKITILR-a4-b2	SPD5_CAEEL	SPD5_CAEEL	xlink	intra-protein xl	LUM2_1006878_inj1.08428.08428.4_LUM2_1006878_inj1.08428.08428.4	116	75	41	1869.06	468.274	4	-2	3	11	9.54	0.17	0.34	0.36	0.12	0.24	0.07	323	0.41	33.17	0	SPD5_CAEEL:116:x:SPD5_CAEEL:75		EK
LADSENVR-LADAKK-a5-b5	SPD5_CAEEL	SPD5_CAEEL	xlink	intra-protein xl	LUM2_1006878_inj1.04846.04846.3_LUM2_1006878_inj1.04846.04846.3	247	303	56	1528.82	510.614	3	-1.2	1	8	10.1	0.34	0.26	0.66	0.34	0.32	0.12	293	0.65	33.11	0	SPD5_CAEEL:247:x:SPD5_CAEEL:303		EK
IETSEDNFAR-QMKEFEAQK-a5-b3	SPD5_CAEEL	SPD5_CAEEL	xlink	intra-protein xl	LUM2_1006878_inj1.07616.07616.3_LUM2_1006878_inj1.07616.07616.3	143	151	8	2300.07	767.698	3	-1	1	13	10.96	0.31	0.24	0.47	0.13	0.34	0.09	251	0	33.07	0	SPD5_CAEEL:143:x:SPD5_CAEEL:151		EK
VDGEQETR-LNEAKK-a2-b5	SPD5_CAEEL	SPD5_CAEEL	xlink	intra-protein xl	LUM2_1006878_inj1.03432.03432.3_LUM2_1006878_inj1.03432.03432.3	799	844	45	1615.81	539.613	3	-1.5	1	9	10.61	0.3	0.26	0.3	0.2	0.11	0.05	292	0.9	33.05	0	SPD5_CAEEL:799:x:SPD5_CAEEL:844		DK
LADSENVR-TKITILR-a3-b2	SPD5_CAEEL	SPD5_CAEEL	xlink	intra-protein xl	LUM2_1006878_inj1.08117.08117.3_LUM2_1006878_inj1.08117.08117.3	245	75	170	1727.99	577.005	3	1.9	1	9	9.28	0.2	0.34	0.28	0.15	0.14	0.05	332	0.41	32.64	0	SPD5_CAEEL:245:x:SPD5_CAEEL:75		DK
LNEAKK-SDEFLK-a5-b2	SPD5_CAEEL	SPD5_CAEEL	xlink	intra-protein xl	LUM2_1006878_inj1.07002.07002.3_LUM2_1006878_inj1.07002.07002.3	844	847	3	1420.75	474.592	3	-2.2	2	7	9.13	0.18	0.32	0.33	0.23	0.1	0.06	362	0.9	32.47	0	SPD5_CAEEL:844:x:SPD5_CAEEL:847		KD
KINDLEAK-LLSEIDK-a1-b4	SPD5_CAEEL	SPD5_CAEEL	xlink	intra-protein xl	LUM2_1006878_inj1.08209.08209.3_LUM2_1006878_inj1.08209.08209.3	207	218	11	1727.96	576.996	3	-1.5	1	13	10.83	0.31	0.22	0.44	0.17	0.28	0.08	234	0	32.09	0	SPD5_CAEEL:207:x:SPD5_CAEEL:218		KE
TKITILR-EFEAQK-a2-b1	SPD5_CAEEL	SPD5_CAEEL	xlink	intra-protein xl	LUM2_1006878_inj1.08520.08520.3_LUM2_1006878_inj1.08520.08520.3	75	152	77	1575.9	526.307	3	-1.4	1	10	10.34	0.22	0.28	0.28	0.17	0.11	0.05	239	0.81	31.9	0	SPD5_CAEEL:152:x:SPD5_CAEEL:75		KE
IETSEDNFAR-QMKEFEAQK-a2-b3	SPD5_CAEEL	SPD5_CAEEL	xlink	intra-protein xl	LUM2_1006878_inj1.07385.07385.3_LUM2_1006878_inj1.07385.07385.3	140	151	11	2300.07	767.699	3	-0.4	2	12	10.16	0.25	0.24	0.29	0.17	0.12	0.05	280	0	31.54	0	SPD5_CAEEL:140:x:SPD5_CAEEL:151		EK
NELEMAR-LNEAKK-a2-b5	SPD5_CAEEL	SPD5_CAEEL	xlink	intra-protein xl	LUM2_1006878_inj1.06165.06165.3_LUM2_1006878_inj1.06165.06165.3	715	844	129	1544.8	515.94	3	-0.3	1	9	9.64	0.31	0.18	0.3	0.22	0.07	0.05	383	0	31.26	0	SPD5_CAEEL:715:x:SPD5_CAEEL:844		EK
EAENKVEHASSEK-EISELTK-a5-b1	SPD5_CAEEL	SPD5_CAEEL	xlink	intra-protein xl	LUM2_1006878_inj1.06217.06217.3_LUM2_1006878_inj1.06217.06217.3	888	957	69	2257.11	753.378	3	1.4	1	9	10.05	0.26	0.24	0.31	0.25	0.07	0.05	267	0	30.97	0	SPD5_CAEEL:888:x:SPD5_CAEEL:957		KE
VDGEQETR-KSDEFLK-a4-b1	SPD5_CAEEL	SPD5_CAEEL	xlink	intra-protein xl	LUM2_1006878_inj1.06721.06721.3_LUM2_1006878_inj1.06721.06721.3	801	845	44	1779.86	594.295	3	-0.5	1	6	8.44	0.25	0.17	0.39	0.3	0.09	0.07	502	0	30.9	0	SPD5_CAEEL:801:x:SPD5_CAEEL:845		EK
AKEENSTLK-VDGEQETR-a2-b6	SPD5_CAEEL	SPD5_CAEEL	xlink	intra-protein xl	LUM2_1006878_inj1.04166.04166.3_LUM2_1006878_inj1.04166.04166.3	760	803	43	1932.94	645.32	3	-1.5	1	9	7.5	0.36	0.14	0.42	0.1	0.32	0.08	561	0	29.84	0	SPD5_CAEEL:760:x:SPD5_CAEEL:803		KE
LSTSEIAADYCSTK-KKEIELAK-a9-b2	SPD5_CAEEL	SPD5_CAEEL	xlink	intra-protein xl	LUM2_1006878_inj1.08720.08720.3_LUM2_1006878_inj1.08720.08720.3	921	932	11	2484.28	829.099	3	-1.3	1	9	6.58	0.27	0.04	0.33	0.25	0.08	0.06	812	0	29.8	0	SPD5_CAEEL:921:x:SPD5_CAEEL:932		DK
TITDMGMR-LNEAKK-a4-b5	SPD5_CAEEL	SPD5_CAEEL	xlink	intra-protein xl	LUM2_1006878_inj1.06722.06722.3_LUM2_1006878_inj1.06722.06722.3	835	844	9	1606.82	536.613	3	-1	1	11	9.74	0.28	0.2	0.45	0.3	0.15	0.08	249	0.68	29.65	0	SPD5_CAEEL:835:x:SPD5_CAEEL:844		DK
AKEENSTLK-LNEAKK-a3-b5	SPD5_CAEEL	SPD5_CAEEL	xlink	intra-protein xl	LUM2_1006878_inj1.03364.03364.3_LUM2_1006878_inj1.03364.03364.3	761	844	83	1701.92	568.316	3	-1.5	1	9	7.82	0.24	0.15	0.3	0.14	0.16	0.06	488	0	28.83	0	SPD5_CAEEL:761:x:SPD5_CAEEL:844		EK
ISKEISELTK-EISELTK-a3-b1	SPD5_CAEEL	SPD5_CAEEL	xlink	intra-protein xl	LUM2_1006878_inj1.09626.09626.3_LUM2_1006878_inj1.09626.09626.3	956	957	1	1947.08	650.035	3	2.1	1	11	9.88	0.25	0.19	0.22	0.14	0.08	0.04	200	0	28.29	0	SPD5_CAEEL:956:x:SPD5_CAEEL:957		KE
TKEAENKVEHASSEK-SEMLER-a7-b2	SPD5_CAEEL	SPD5_CAEEL	xlink	intra-protein xl	LUM2_1006878_inj1.05452.05452.4_LUM2_1006878_inj1.05452.05452.4	888	898	10	2431.16	608.799	4	-0.9	1	7	8.65	0.18	0.17	0.4	0.33	0.07	0.06	341	0	28.15	0	SPD5_CAEEL:888:x:SPD5_CAEEL:898		KE
IKTEIGK-EASQKR-a4-b5	SPD5_CAEEL	SPD5_CAEEL	xlink	intra-protein xl	LUM2_1006878_inj1.06160.06160.3_LUM2_1006878_inj1.06160.06160.3	1180	99	1081	1486.85	496.624	3	0.5	1	7	8.5	0.25	0.16	0.47	0.13	0.34	0.09	347	0.81	28.1	0	SPD5_CAEEL:1180:x:SPD5_CAEEL:99		EK
VKAENALEEAR-LNEAKK-a4-b5	SPD5_CAEEL	SPD5_CAEEL	xlink	intra-protein xl	LUM2_1006878_inj1.05410.05410.3_LUM2_1006878_inj1.05410.05410.3	809	844	35	1912.04	638.355	3	1.7	1	10	9.17	0.31	0.22	0.42	0.23	0.19	0.08	178	0	27.89	0	SPD5_CAEEL:809:x:SPD5_CAEEL:844		EK
LGQENVQEK-EASQKR-a8-b5	SPD5_CAEEL	SPD5_CAEEL	xlink	intra-protein xl	LUM2_1006878_inj1.03830.03830.3_LUM2_1006878_inj1.03830.03830.3	120	99	21	1742.89	581.971	3	-1.3	1	8	9.26	0.35	0.17	0.35	0.21	0.14	0.06	223	0.7	27.69	0	SPD5_CAEEL:120:x:SPD5_CAEEL:99		EK
QELDDQSAR-ENDKAR-a2-b4	SPD5_CAEEL	SPD5_CAEEL	xlink	intra-protein xl	LUM2_1006878_inj1.03825.03825.3_LUM2_1006878_inj1.03825.03825.3	235	308	73	1773.82	592.282	3	-0.7	1	5	7.95	0.16	0.36	0.31	0.2	0.11	0.06	149	0	27.21	0	SPD5_CAEEL:235:x:SPD5_CAEEL:308		EK
YSEAKEASQK-KINDLEAK-a5-b6	SPD5_CAEEL	SPD5_CAEEL	xlink	intra-protein xl	LUM2_1006878_inj1.04987.04987.3_LUM2_1006878_inj1.04987.04987.3	94	212	118	2051.05	684.691	3	-1.7	1	11	7.91	0.36	0.05	0.39	0.15	0.24	0.07	470	0	27.06	0	SPD5_CAEEL:212:x:SPD5_CAEEL:94		KE
LNEAKK-SEMLER-a5-b2	SPD5_CAEEL	SPD5_CAEEL	xlink	intra-protein xl	LUM2_1006878_inj1.05229.05229.3_LUM2_1006878_inj1.05229.05229.3	844	898	54	1446.75	483.258	3	0.3	1	8	9.33	0.24	0.18	0.27	0.13	0.14	0.05	196	0.91	26.93	0	SPD5_CAEEL:844:x:SPD5_CAEEL:898		KE
VEHASSEKSEMLER-TKEAENK-a8-b5	SPD5_CAEEL	SPD5_CAEEL	xlink	intra-protein xl	LUM2_1006878_inj1.04594.04594.3_LUM2_1006878_inj1.04594.04594.3	896	886	10	2431.16	811.395	3	-1.1	1	7	8.87	0.37	0.12	0.42	0.28	0.14	0.08	259	0	26.53	0	SPD5_CAEEL:886:x:SPD5_CAEEL:896		KE
VEHASSEK-MTERKK-a2-b5	SPD5_CAEEL	SPD5_CAEEL	xlink	intra-protein xl	LUM2_1006878_inj1.06070.06070.3_LUM2_1006878_inj1.06070.06070.3	890	931	41	1658.84	553.954	3	-1.4	1	10	9.04	0.27	0.28	0.14	0.08	0.06	0.03	93	0.85	26.48	0	SPD5_CAEEL:890:x:SPD5_CAEEL:931		EK
IETSEDNFAR-TKITILR-a2-b2	SPD5_CAEEL	SPD5_CAEEL	xlink	intra-protein xl	LUM2_1006878_inj1.10027.10027.3_LUM2_1006878_inj1.10027.10027.3	140	75	65	2006.08	669.701	3	0	1	8	8.76	0.22	0.22	0.21	0.14	0.07	0.04	175	0.64	26.14	0	SPD5_CAEEL:140:x:SPD5_CAEEL:75		EK
EAENKVEHASSEK-VDGEQETR-a5-b6	SPD5_CAEEL	SPD5_CAEEL	xlink	intra-protein xl	LUM2_1006878_inj1.04463.04463.3_LUM2_1006878_inj1.04463.04463.3	888	803	85	2371.09	791.371	3	0	1	7	8.41	0.3	0.11	0.24	0.14	0.1	0.04	316	0.94	26.02	0	SPD5_CAEEL:803:x:SPD5_CAEEL:888		KE
TKEAENKVEHASSEK-SEMLER-a7-b5	SPD5_CAEEL	SPD5_CAEEL	xlink	intra-protein xl	LUM2_1006878_inj1.05445.05445.3_LUM2_1006878_inj1.05445.05445.3	888	901	13	2431.16	811.395	3	-1.1	1	7	8.09	0.38	0.06	0.43	0.37	0.06	0.07	384	0	25.89	0	SPD5_CAEEL:888:x:SPD5_CAEEL:901		KE
DQLNYIDDLETK-LADAKK-a7-b5	SPD5_CAEEL	SPD5_CAEEL	xlink	intra-protein xl	LUM2_1006878_inj1.12023.12023.4_LUM2_1006878_inj1.12023.12023.4	293	303	10	2092.07	524.025	4	-0.2	1	8	8.25	0.22	0.14	0.35	0.27	0.08	0.06	257	0	25.26	0	SPD5_CAEEL:293:x:SPD5_CAEEL:303		DK
KKEIELAK-VEHASSEK-a2-b2	SPD5_CAEEL	SPD5_CAEEL	xlink	intra-protein xl	LUM2_1006878_inj1.03937.03937.3_LUM2_1006878_inj1.03937.03937.3	932	890	42	1824.99	609.339	3	-0.3	1	6	7.21	0.21	0.2	0.2	0.06	0.14	0.04	268	0	24.24	0	SPD5_CAEEL:890:x:SPD5_CAEEL:932		KE
VKAENALEEAR-VKAENALEEAR-a2-b9	SPD5_CAEEL	SPD5_CAEEL	xlink	intra-protein xl	LUM2_1006878_inj1.07430.07430.3_LUM2_1006878_inj1.07430.07430.3	807	814	7	2439.27	814.097	3	-1.5	1	9	6.37	0.18	0.06	0.37	0.11	0.26	0.07	491	0	24	0	SPD5_CAEEL:807:x:SPD5_CAEEL:814		KE
MFEDLEVSEATLQK-AKEENSTLK-a9-b2	SPD5_CAEEL	SPD5_CAEEL	xlink	intra-protein xl	LUM2_1006878_inj1.12452.12452.3_LUM2_1006878_inj1.12452.12452.3	753	760	7	2639.29	880.773	3	-2.1	1	3	5.43	0.24	0.05	0.25	0.22	0.03	0.04	599	0	23.77	0	SPD5_CAEEL:753:x:SPD5_CAEEL:760		EK
DALEHELK-DVNEKIEK-a6-b5	SPD5_CAEEL	SPD5_CAEEL	xlink	intra-protein xl	LUM2_1006878_inj1.07369.07369.3_LUM2_1006878_inj1.07369.07369.3	1023	1009	14	1908.98	637.333	3	-1.7	1	11	8.29	0.29	0.02	0.43	0.22	0.21	0.08	285	0	23.73	0	SPD5_CAEEL:1009:x:SPD5_CAEEL:1023		EK
KKEIELAK-EISELTK-a1-b4	SPD5_CAEEL	SPD5_CAEEL	xlink	intra-protein xl	LUM2_1006878_inj1.07267.07267.3_LUM2_1006878_inj1.07267.07267.3	931	960	29	1758.01	587.011	3	-1.8	1	8	8.55	0.25	0.16	0.21	0.11	0.11	0.04	119	0.94	23.62	0	SPD5_CAEEL:931:x:SPD5_CAEEL:960		KE
KNDPDFTLTSGYEERK-LMEEDLLAMQXR-a1-b5	SPD5_CAEEL	SPD5_CAEEL	xlink	intra-protein xl	LUM2_1006878_inj1.09046.09046.4_LUM2_1006878_inj1.09046.09046.4	192	131	61	3395.54	849.894	4	-3.2	2	11	5.53	0.12	0.12	0.32	0.11	0.21	0.06	483	0	23.23	0	SPD5_CAEEL:131:x:SPD5_CAEEL:192		KD
DATQSFLSQKSFK-LADSENVR-a10-b3	SPD5_CAEEL	SPD5_CAEEL	xlink	intra-protein xl	LUM2_1006878_inj1.10943.10943.3_LUM2_1006878_inj1.10943.10943.3	495	245	250	2370.19	791.072	3	4.1	1	5	5.8	0.37	0.08	0.34	0.31	0.03	0.05	464	0.76	23.18	0	SPD5_CAEEL:245:x:SPD5_CAEEL:495		KD
NSPIVMQKPK-NELEMAR-a8-b2	SPD5_CAEEL	SPD5_CAEEL	xlink	intra-protein xl	LUM2_1006878_inj1.09110.09110.3_LUM2_1006878_inj1.09110.09110.3	506	715	209	1984.02	662.349	3	0.4	1	8	7.66	0.22	0.11	0.29	0.23	0.06	0.05	236	0.87	22.9	0	SPD5_CAEEL:506:x:SPD5_CAEEL:715		KE

[truncated: 17 more sheets: (TherPhos) 1006878_inj1, (MethOx) 1006878_inj2, Sheet1, (SerPhos) 1006878_inj2, (TherPhos) 1006878_inj2, (MethOx) 1006879_inj1, (SerPhos) 1006879_inj1, (TherPhos) 1006879_inj1, (MethOx) 1006879_inj2, (SerPhos) 1006879_inj2, (TherPhos) 1006879_inj2, (MethOx) 1009917_inj1, (MethOx) 1009917_inj2, (MethOx) 1009918_inj1, (MethOx) 1009918_inj2, (MethOx) 1009919_inj1, (MethOx) 1009919_inj2]
