# Supplementary material for: Multivalent coiled-coil interactions enable full-scale centrosome assembly and strength
Source: J Cell Biol. 2024 Mar 8;223(4):e202306142. doi: 10.1083/jcb.202306142 (PMC10921949; doi:10.1083/jcb.202306142)
Supplement: Data S5 — details XL-MS peptide analysis of SPD-5(full-length) monomers. [file JCB_202306142_DataS5.xlsx]

## Sheet: Files
Sample Name	Corresponding File	Request Order
MR_DMTMM_1123298_1_intra.xls_pairs_acid_K_SPD5	LUM2_1123298_inj1	PFC-MR-6296--09-2023
MR_DMTMM_1123298_2_intra.xls_pairs_acid_K_SPD5	LUM2_1123298_inj2	PFC-MR-6296--09-2023
MR_DMTMM_1123299_1_intra.xls_pairs_acid_K_SPD5	LUM2_1123299_inj1	PFC-MR-6296--09-2023
MR_DMTMM_1123299_2_intra.xls_pairs_acid_K_SPD5	LUM2_1123299_inj2	PFC-MR-6296--09-2023
MR_DMTMM_1123300_1_intra.xls_pairs_acid_K_SPD5	LUM2_1123300_inj1	PFC-MR-6296--09-2023
MR_DMTMM_1123300_2_intra.xls_pairs_acid_K_SPD5	LUM2_1123300_inj2	PFC-MR-6296--09-2023
MR_DMTMM_1122415_1_intra.xls_pairs_acid_K_SPD5	LUM2_1122415_inj1	PFC-MR-6278--09-2023
MR_DMTMM_1122416_1_intra.xls_pairs_acid_K_SPD5	LUM2_1122416_inj1	PFC-MR-6278--09-2023
MR_DMTMM_1122417_1_intra.xls_pairs_acid_K_SPD5	LUM2_1122417_inj1	PFC-MR-6278--09-2023
MR_DMTMM_1122418_1_intra.xls_pairs_acid_K_SPD5	LUM2_1122418_inj1	PFC-MR-6278--09-2023
MR_DMTMM_1122419_1_intra.xls_pairs_acid_K_SPD5	LUM2_1122419_inj1	PFC-MR-6278--09-2023
MR_DMTMM_1122420_1_intra.xls_pairs_acid_K_SPD5	LUM2_1122420_inj1	PFC-MR-6278--09-2023

## Sheet: Legend
Column Headers	Description
Id	Assigned peptides and cross-linking sites within the peptidesequences. The longer peptide is designated as (a)lpha, the shorter as (b)eta. Multiple positions are given in case of ambiguous assignments.
Protein1	SwissProt/UniProt accession number and identifier of the protein 1 (containing peptide desginated as alpha).
Protein2	SwissProt/UniProt accession number and identifier of the protein 2 (containing peptide desginated as beta).
XL Type	Type of cross-linked peptide
AbsPos1	Position in the protein sequence of protein 1, multiple positions are given in case of ambiguous assignments.
AbsPos2	Position in the protein sequence of protein 2, multiple positions are given in case of ambiguous assignments.
deltaAA	Delta between the absolute positions of the cross-linked residues
Mr	Molecular mass calculated from experimental m/z and z (neutral mass).
Mz	Experimentally observed mass-to-charge ratio of the precursor ion in Da.
z	Experimentally observed precursor charge.
Error [ppm]	Deviation between experimental and theoretical mass in ppm.
nseen	Frequency of modification
Id-score	Identification score as assigned by xQuest.

## Sheet: 1123298_inj1
MR_DMTMM_1123298_1_intra.xls_pairs_acid_K_SPD5
ID	Protein1	Protein2	Type	XL Type	Spectrum	AbsPos1	AbsPos2	delta AA	Mr	Mz	z	Error_rel[ppm]	nseen	moins	Match Odds	Xcorrx	Xcorrb	TIC	TicA	TicB	WTIC	intsum	deltaS	Id-Score	FDR	uxID	XLChemistry
AKIIPSNISSIQLVCDELCR-YREDFENAAIVGLER-a2-b14	SPD5_CAEEL	SPD5_CAEEL	xlink	intra-protein xl	LUM2_1123298_inj1.33945.33945.4_LUM2_1123298_inj1.33945.33945.4	969	952	17	4078.06	1020.52	4	0.2	2	4	6.19	0.17	0.28	0.54	0.43	0.11	0.09	1189	0.94	41.17	0	SPD5_CAEEL:952:x:SPD5_CAEEL:969		KE
GTLDDILK-KINDLEAK-a5-b1	SPD5_CAEEL	SPD5_CAEEL	xlink	intra-protein xl	LUM2_1123298_inj1.19286.19286.3_LUM2_1123298_inj1.19286.19286.3	188	207	19	1784.99	596.004	3	-0.4	1	10	9.62	0.28	0.28	0.36	0.16	0.2	0.06	548	0	36.26	0	SPD5_CAEEL:188:x:SPD5_CAEEL:207		DK
DQLNYIDDLETK-TKITILR-a8-b2	SPD5_CAEEL	SPD5_CAEEL	xlink	intra-protein xl	LUM2_1123298_inj1.25644.25644.3_LUM2_1123298_inj1.25644.25644.3	294	75	219	2291.24	764.754	3	0.1	1	8	8.06	0.25	0.26	0.35	0.28	0.07	0.06	624	0.52	34.06	0	SPD5_CAEEL:294:x:SPD5_CAEEL:75		DK
LLSEIDK-TKITILR-a6-b2	SPD5_CAEEL	SPD5_CAEEL	xlink	intra-protein xl	LUM2_1123298_inj1.19899.19899.4_LUM2_1123298_inj1.19899.19899.4	220	75	145	1642	411.508	4	-0.5	1	8	9	0.14	0.38	0.27	0.09	0.18	0.05	331	0.8	32.8	0	SPD5_CAEEL:220:x:SPD5_CAEEL:75		DK
VKAENALEEAR-VDGEQETR-a2-b6	SPD5_CAEEL	SPD5_CAEEL	xlink	intra-protein xl	LUM2_1123298_inj1.12703.12703.3_LUM2_1123298_inj1.12703.12703.3	807	803	4	2143.05	715.358	3	-0.5	1	11	9.45	0.3	0.19	0.38	0.24	0.14	0.07	413	0	31.69	0	SPD5_CAEEL:803:x:SPD5_CAEEL:807		KE
DQLNYIDDLETK-TKITILR-a10-b2	SPD5_CAEEL	SPD5_CAEEL	xlink	intra-protein xl	LUM2_1123298_inj1.27349.27349.4_LUM2_1123298_inj1.27349.27349.4	296	75	221	2291.24	573.817	4	-0.2	3	9	8.51	0.2	0.23	0.46	0.3	0.16	0.08	471	0.54	31.62	0	SPD5_CAEEL:296:x:SPD5_CAEEL:75		EK
SELSTALEEEKK-LNEAKK-a2-b5	SPD5_CAEEL	SPD5_CAEEL	xlink	intra-protein xl	LUM2_1123298_inj1.12624.12624.4_LUM2_1123298_inj1.12624.12624.4	853	844	9	2046.08	512.529	4	-0.1	1	8	7.32	0.22	0.19	0.31	0.17	0.14	0.06	511	0.8	29.13	0	SPD5_CAEEL:844:x:SPD5_CAEEL:853		EK
QLTAESVELDEFXR-KADALK-a5-b1	reverse_SPD5_CAEEL	reverse_SPD5_CAEEL	xlink	intra-protein xl	LUM2_1123298_inj1.10907.10907.5_LUM2_1123298_inj1.10907.10907.5	446	896	450	2309.15	462.839	5	-1.7	1	7	5.97	0.14	0.23	0.26	0.19	0.06	0.04	631	0	28.95	0	reverse_SPD5_CAEEL:446:x:reverse_SPD5_CAEEL:896		EK
LLSEIDK-KADALK-a4-b1	SPD5_CAEEL	reverse_SPD5_CAEEL	xlink	intra-protein xl	LUM2_1123298_inj1.29542.29542.3_LUM2_1123298_inj1.29542.29542.3	218	896	678	1442.83	481.95	3	-4.9	1	6	7.76	0.3	0.33	0.31	0.11	0.19	0.06	226	0.89	27.96	0	reverse_SPD5_CAEEL:896:x:SPD5_CAEEL:218		EK
EDFENAAIVGLER-EIELAKYR-a2-b6	SPD5_CAEEL	SPD5_CAEEL	xlink	intra-protein xl	LUM2_1123298_inj1.26046.26046.3_LUM2_1123298_inj1.26046.26046.3	942	938	4	2464.26	822.429	3	1.3	1	6	6.19	0.17	0.13	0.3	0.21	0.09	0.05	654	0.92	27.88	0	SPD5_CAEEL:938:x:SPD5_CAEEL:942		DK
AMELENKLESVENQLKEVIDSNSTFK-TLESIEKSIRELGVIAANEFDER-a7-b3	reverse_SPD5_CAEEL	reverse_SPD5_CAEEL	xlink	intra-protein xl	LUM2_1123298_inj1.42465.42465.6_LUM2_1123298_inj1.42465.42465.6	486	239	247	5594.86	933.484	6	5	1	13	2.81	0.08	0.09	0.29	0.14	0.15	0.05	1073	0	27.58	0	reverse_SPD5_CAEEL:239:x:reverse_SPD5_CAEEL:486		KE
EIELAKYR-INDLEAK-a6-b5	SPD5_CAEEL	SPD5_CAEEL	xlink	intra-protein xl	LUM2_1123298_inj1.14935.14935.3_LUM2_1123298_inj1.14935.14935.3	938	212	726	1803.98	602.333	3	1.8	1	6	6.48	0.19	0.22	0.2	0.1	0.1	0.04	495	0	27.2	0	SPD5_CAEEL:212:x:SPD5_CAEEL:938		KE
HEENELKK-IKTEIGK-a2-b2	SPD5_CAEEL	SPD5_CAEEL	xlink	intra-protein xl	LUM2_1123298_inj1.15089.15089.5_LUM2_1123298_inj1.15089.15089.5	825	1178	353	1794.98	360.004	5	-1.6	1	11	7.79	0.12	0.29	0.28	0.14	0.14	0.05	255	0.89	27.1	0	SPD5_CAEEL:1178:x:SPD5_CAEEL:825		EK
INDLEAKLLSEIDKVAELEDHIQQLR-KTHNMSGXGPELKETIGNVINESR-a5-b13	SPD5_CAEEL	SPD5_CAEEL	xlink	intra-protein xl	LUM2_1123298_inj1.44145.44145.5_LUM2_1123298_inj1.44145.44145.5	212	1094	882	5670.9	1135.19	5	0.5	1	11	2.55	0.09	0.01	0.27	0.13	0.15	0.05	1158	0	27.03	0	SPD5_CAEEL:1094:x:SPD5_CAEEL:212		EK
XGSSDPNADKIKK-SSAALFEEILER-a12-b11	SPD5_CAEEL	SPD5_CAEEL	xlink	intra-protein xl	LUM2_1123298_inj1.21689.21689.4_LUM2_1123298_inj1.21689.21689.4	618	605	13	2751.38	688.852	4	0.7	1	12	6.76	0.26	0.11	0.49	0.15	0.34	0.09	515	0	26.78	0	SPD5_CAEEL:605:x:SPD5_CAEEL:618		KE
EISELTKK-ENVDRXVK-a7-b4	SPD5_CAEEL	reverse_SPD5_CAEEL	xlink	intra-protein xl	LUM2_1123298_inj1.18242.18242.5_LUM2_1123298_inj1.18242.18242.5	963	194	769	1934.02	387.812	5	3	3	9	7.28	0.13	0.31	0.29	0.21	0.09	0.05	234	0.86	26.28	0	reverse_SPD5_CAEEL:194:x:SPD5_CAEEL:963		KD
IEHELKSCK-GTLDDILK-a6-b5	reverse_SPD5_CAEEL	SPD5_CAEEL	xlink	intra-protein xl	LUM2_1123298_inj1.21743.21743.4_LUM2_1123298_inj1.21743.21743.4	877	188	689	1998.05	500.521	4	3	1	7	7.96	0.12	0.28	0.16	0.1	0.05	0.03	212	0	26.18	0	reverse_SPD5_CAEEL:877:x:SPD5_CAEEL:188		KD
XGSSDPNADKIKK-SSAALFEEILER-a12-b7	SPD5_CAEEL	SPD5_CAEEL	xlink	intra-protein xl	LUM2_1123298_inj1.21212.21212.4_LUM2_1123298_inj1.21212.21212.4	618	601	17	2751.38	688.851	4	-0.1	2	9	5.51	0.25	0.09	0.33	0.22	0.11	0.06	652	0	25.94	0	SPD5_CAEEL:601:x:SPD5_CAEEL:618		KE
GIETKIR-NELEMAR-a5-b4	reverse_SPD5_CAEEL	SPD5_CAEEL	xlink	intra-protein xl	LUM2_1123298_inj1.18086.18086.4_LUM2_1123298_inj1.18086.18086.4	21	717	696	1658.88	415.727	4	0.2	1	7	8.11	0.15	0.26	0.17	0.05	0.12	0.03	203	0.89	25.9	0	reverse_SPD5_CAEEL:21:x:SPD5_CAEEL:717		KE
ETMKTSCYDAAIESTSLKEMETELHVIR-SFKNSPIVMQKPKSLHLHLK-a23-b3	reverse_SPD5_CAEEL	SPD5_CAEEL	xlink	intra-protein xl	LUM2_1123298_inj1.44300.44300.6_LUM2_1123298_inj1.44300.44300.6	292	498	206	5584.86	931.817	6	0.4	3	9	2.11	0.11	0.11	0.31	0.19	0.12	0.06	1015	0.84	25.82	0	reverse_SPD5_CAEEL:292:x:SPD5_CAEEL:498		EK
KIQEELXLNDQHLQGLDTILQDVTENK-ELGVIAANEFDERYKALEIEK-a1-b20	reverse_SPD5_CAEEL	reverse_SPD5_CAEEL	xlink	intra-protein xl	LUM2_1123298_inj1.44704.44704.6_LUM2_1123298_inj1.44704.44704.6	46	266	220	5598.82	934.145	6	-2.9	1	10	3.11	0.16	0.04	0.29	0.16	0.13	0.05	977	0	25.63	0	reverse_SPD5_CAEEL:266:x:reverse_SPD5_CAEEL:46		KE
SAEAAQSVISKELISFNLSMNHLDKEAAELIASVNLK-TITDMGMRLNEAKK-a25-b4	reverse_SPD5_CAEEL	SPD5_CAEEL	xlink	intra-protein xl	LUM2_1123298_inj1.36781.36781.6_LUM2_1123298_inj1.36781.36781.6	556	835	279	5558.87	927.486	6	-2.2	1	6	1.69	0.09	0.09	0.28	0.2	0.09	0.05	1068	0.93	25.46	0	reverse_SPD5_CAEEL:556:x:SPD5_CAEEL:835		KD
KINDLEAK-LFEDSKK-a4-b6	SPD5_CAEEL	reverse_SPD5_CAEEL	xlink	intra-protein xl	LUM2_1123298_inj1.15177.15177.5_LUM2_1123298_inj1.15177.15177.5	210	354	144	1776.97	356.402	5	3.8	1	7	5.17	0.14	0.49	0.2	0.09	0.12	0.04	198	0.8	25.01	0	reverse_SPD5_CAEEL:354:x:SPD5_CAEEL:210		DK
AENALEEAR-KLIDDLTGR-a6-b1	SPD5_CAEEL	reverse_SPD5_CAEEL	xlink	intra-protein xl	LUM2_1123298_inj1.10523.10523.4_LUM2_1123298_inj1.10523.10523.4	813	1008	195	2013.04	504.268	4	-4.3	1	6	6.63	0.13	0.33	0.25	0.16	0.1	0.05	209	0	24.78	0	reverse_SPD5_CAEEL:1008:x:SPD5_CAEEL:813		EK
ALKTKITILR-TKEAENK-a3-b5	SPD5_CAEEL	SPD5_CAEEL	xlink	intra-protein xl	LUM2_1123298_inj1.37666.37666.4_LUM2_1123298_inj1.37666.37666.4	73	886	813	1956.17	490.051	4	-1.2	1	3	4.98	0.15	0.4	0.19	0.15	0.04	0.03	305	0	24.72	0	SPD5_CAEEL:73:x:SPD5_CAEEL:886		KE
ELISFNLSMNHLDKEAAELIASVNLK-SSAALFEEILERMGSSDPNADKIK-a14-b7	reverse_SPD5_CAEEL	SPD5_CAEEL	xlink	intra-protein xl	LUM2_1123298_inj1.46423.46423.5_LUM2_1123298_inj1.46423.46423.5	556	601	45	5487.8	1098.57	5	2.4	1	10	2.44	0.13	-0.03	0.26	0.14	0.12	0.05	1087	0	24.7	0	reverse_SPD5_CAEEL:556:x:SPD5_CAEEL:601		KE
ELMESK-KTLKAK-a4-b4	reverse_SPD5_CAEEL	SPD5_CAEEL	xlink	intra-protein xl	LUM2_1123298_inj1.14306.14306.4_LUM2_1123298_inj1.14306.14306.4	301	967	666	1404.8	352.207	4	-3.1	1	5	6.19	0.06	0.4	0.17	0.02	0.15	0.03	185	0.72	24.53	0	reverse_SPD5_CAEEL:301:x:SPD5_CAEEL:967		EK
ENVDRXVKAYEHQQER-EASQKR-a4-b5	reverse_SPD5_CAEEL	SPD5_CAEEL	xlink	intra-protein xl	LUM2_1123298_inj1.53147.53147.3_LUM2_1123298_inj1.53147.53147.3	194	99	95	2746.33	916.452	3	4.5	1	7	7.35	0.2	0.13	0.2	0.13	0.07	0.04	340	0	24.43	0	reverse_SPD5_CAEEL:194:x:SPD5_CAEEL:99		DK
KQSAEKAESYR-IATDMGGAVK-a6-b4	reverse_SPD5_CAEEL	SPD5_CAEEL	xlink	intra-protein xl	LUM2_1123298_inj1.24664.24664.3_LUM2_1123298_inj1.24664.24664.3	1105	1187	82	2239.13	747.384	3	1	2	7	5.91	0.17	0.06	0.22	0.1	0.12	0.04	586	0.93	24.41	0	reverse_SPD5_CAEEL:1105:x:SPD5_CAEEL:1187		KD
AENLRXGMDTITK-EQQHEYAKVMR-a2-b8	reverse_SPD5_CAEEL	SPD5_CAEEL	xlink	intra-protein xl	LUM2_1123298_inj1.15336.15336.4_LUM2_1123298_inj1.15336.15336.4	357	1001	644	2894.39	724.604	4	0.3	1	7	4.32	0.19	0.12	0.2	0.11	0.09	0.04	664	0.85	24.07	0	reverse_SPD5_CAEEL:357:x:SPD5_CAEEL:1001		EK
ELIEEFLAASSK-KADALK-a5-b1	reverse_SPD5_CAEEL	reverse_SPD5_CAEEL	xlink	intra-protein xl	LUM2_1123298_inj1.25372.25372.4_LUM2_1123298_inj1.25372.25372.4	598	896	298	1962.07	491.526	4	2.1	1	6	6.01	0.16	0.28	0.17	0.1	0.07	0.03	295	0	23.98	0	reverse_SPD5_CAEEL:598:x:reverse_SPD5_CAEEL:896		EK
NDPDFTLTSGYEER-ELKLTK-a2-b3	SPD5_CAEEL	SPD5_CAEEL	xlink	intra-protein xl	LUM2_1123298_inj1.51772.51772.3_LUM2_1123298_inj1.51772.51772.3	194	1160	966	2355.16	786.063	3	2.1	1	6	4.85	0.16	0.08	0.18	0.05	0.13	0.05	648	0.92	23.96	0	SPD5_CAEEL:1160:x:SPD5_CAEEL:194		DK
LQNEVSELKNELEXAR-ALEIEKKR-a11-b6	SPD5_CAEEL	reverse_SPD5_CAEEL	xlink	intra-protein xl	LUM2_1123298_inj1.29608.29608.4_LUM2_1123298_inj1.29608.29608.4	715	267	448	2885.51	722.387	4	-4.6	1	8	5.16	0.19	0.16	0.45	0.38	0.07	0.07	489	0	23.79	0	reverse_SPD5_CAEEL:267:x:SPD5_CAEEL:715		EK
EIELAKYR-MTERKK-a6-b3	SPD5_CAEEL	SPD5_CAEEL	xlink	intra-protein xl	LUM2_1123298_inj1.14348.14348.4_LUM2_1123298_inj1.14348.14348.4	938	929	9	1793.98	449.503	4	-0.9	1	4	6.26	0.15	0.12	0.16	0.12	0.03	0.03	450	0.87	23.75	0	SPD5_CAEEL:929:x:SPD5_CAEEL:938		KE
QMKEFEAQK-ENVDRXVK-a3-b1	SPD5_CAEEL	reverse_SPD5_CAEEL	xlink	intra-protein xl	LUM2_1123298_inj1.11581.11581.4_LUM2_1123298_inj1.11581.11581.4	151	191	40	2125.04	532.268	4	4.6	2	4	5.4	0.2	0.21	0.21	0.02	0.19	0.04	418	0.78	23.71	0	reverse_SPD5_CAEEL:191:x:SPD5_CAEEL:151		KE
TEIGKIATDXGGAVKEIR-ASQDDLEQR-a5-b4	SPD5_CAEEL	reverse_SPD5_CAEEL	xlink	intra-protein xl	LUM2_1123298_inj1.30951.30951.5_LUM2_1123298_inj1.30951.30951.5	1183	961	222	2946.48	590.303	5	2.1	1	11	5.97	0.11	0.31	0.2	0.09	0.11	0.04	244	0.92	23.68	0	reverse_SPD5_CAEEL:961:x:SPD5_CAEEL:1183		KD
DFLHQKLILFK-DALEHELK-a6-b4	SPD5_CAEEL	SPD5_CAEEL	xlink	intra-protein xl	LUM2_1123298_inj1.28251.28251.4_LUM2_1123298_inj1.28251.28251.4	1114	1021	93	2336.29	585.08	4	-0.4	1	8	6.86	0.22	0.15	0.31	0.12	0.19	0.06	309	0.84	23.67	0	SPD5_CAEEL:1021:x:SPD5_CAEEL:1114		KE
ALAENLECR-TLKLEK-a4-b3	reverse_SPD5_CAEEL	reverse_SPD5_CAEEL	xlink	intra-protein xl	LUM2_1123298_inj1.18558.18558.3_LUM2_1123298_inj1.18558.18558.3	406	39	367	1786.96	596.66	3	-1.8	1	5	5.59	0.16	0.35	0.08	0.04	0.04	0.02	249	0.87	23.63	0	reverse_SPD5_CAEEL:39:x:reverse_SPD5_CAEEL:406		EK
WNSXDIGKFLILK-KENDKAR-a5-b1	reverse_SPD5_CAEEL	SPD5_CAEEL	xlink	intra-protein xl	LUM2_1123298_inj1.30785.30785.3_LUM2_1123298_inj1.30785.30785.3	77	304	227	2421.27	808.098	3	-4.9	1	6	4.82	0.25	0.1	0.27	0.19	0.07	0.05	596	0	23.49	0	reverse_SPD5_CAEEL:77:x:SPD5_CAEEL:304		DK
DGEVNLVPQSXSR-VKEVXDDYVDLK-a1-b2	reverse_SPD5_CAEEL	SPD5_CAEEL	xlink	intra-protein xl	LUM2_1123298_inj1.19276.19276.3_LUM2_1123298_inj1.19276.19276.3	1165	102	1063	2897.36	966.796	3	-4.7	1	7	4.01	0.18	0.07	0.2	0.12	0.09	0.04	726	0	23.42	0	reverse_SPD5_CAEEL:1165:x:SPD5_CAEEL:102		DK
SFKNSPIVXQKPK-DALEHELK-a11-b4	SPD5_CAEEL	SPD5_CAEEL	xlink	intra-protein xl	LUM2_1123298_inj1.51659.51659.3_LUM2_1123298_inj1.51659.51659.3	506	1021	515	2454.28	819.103	3	-3.8	1	5	4.7	0.13	0.1	0.14	0.1	0.04	0.02	628	0.94	23.41	0	SPD5_CAEEL:1021:x:SPD5_CAEEL:506		KE
NELEMAR-ENDKAR-a4-b4	SPD5_CAEEL	SPD5_CAEEL	xlink	intra-protein xl	LUM2_1123298_inj1.12298.12298.4_LUM2_1123298_inj1.12298.12298.4	717	308	409	1574.75	394.695	4	-0.1	1	5	4.63	0.17	0.5	0.14	0.08	0.06	0.03	149	0	23.27	0	SPD5_CAEEL:308:x:SPD5_CAEEL:717		EK
SAIPTLGVEFQDRIK-AKDNEK-a12-b2	SPD5_CAEEL	reverse_SPD5_CAEEL	xlink	intra-protein xl	LUM2_1123298_inj1.22107.22107.4_LUM2_1123298_inj1.22107.22107.4	1175	891	284	2358.24	590.569	4	-3.8	1	6	5.51	0.17	0.23	0.32	0.22	0.1	0.06	341	0	23.16	0	reverse_SPD5_CAEEL:891:x:SPD5_CAEEL:1175		DK
AKDNEK-HAMEER-a2-b5	reverse_SPD5_CAEEL	SPD5_CAEEL	xlink	intra-protein xl	LUM2_1123298_inj1.10222.10222.4_LUM2_1123298_inj1.10222.10222.4	891	162	729	1456.68	365.177	4	3.7	4	8	7.32	0.28	0.2	0.17	0.13	0.04	0.03	189	0	23.14	0	reverse_SPD5_CAEEL:891:x:SPD5_CAEEL:162		KE
IKELELSATDANNTTVGSFRGTLDDILK-ADALKTELDDIYNLQDRTQSER-a3-b5	SPD5_CAEEL	reverse_SPD5_CAEEL	xlink	intra-protein xl	LUM2_1123298_inj1.38820.38820.6_LUM2_1123298_inj1.38820.38820.6	166	901	735	5595.84	933.648	6	3.9	1	11	2.32	0.11	0.09	0.31	0.16	0.15	0.06	869	0	23.09	0	reverse_SPD5_CAEEL:901:x:SPD5_CAEEL:166		EK
NSPIVXQKPK-VDGEQETR-a8-b4	SPD5_CAEEL	SPD5_CAEEL	xlink	intra-protein xl	LUM2_1123298_inj1.21292.21292.3_LUM2_1123298_inj1.21292.21292.3	506	801	295	2071.04	691.355	3	2.6	1	7	6.14	0.31	0.09	0.23	0.09	0.14	0.04	425	0.72	23.04	0	SPD5_CAEEL:506:x:SPD5_CAEEL:801		KE
ENDKARQALVEYXNK-VXRDVNEKIEK-a4-b4	SPD5_CAEEL	SPD5_CAEEL	xlink	intra-protein xl	LUM2_1123298_inj1.39529.39529.4_LUM2_1123298_inj1.39529.39529.4	308	1005	697	3181.59	796.406	4	1.8	1	9	5.73	0.17	0.1	0.3	0.25	0.06	0.05	472	0	22.98	0	SPD5_CAEEL:1005:x:SPD5_CAEEL:308		KD
EIKENVDR-AESYRR-a3-b2	reverse_SPD5_CAEEL	reverse_SPD5_CAEEL	xlink	intra-protein xl	LUM2_1123298_inj1.19062.19062.3_LUM2_1123298_inj1.19062.19062.3	190	1107	917	1763.9	588.974	3	3.2	1	4	5.84	0.22	0.25	0.17	0.13	0.04	0.03	292	0.46	22.97	0	reverse_SPD5_CAEEL:1107:x:reverse_SPD5_CAEEL:190		KE
QYXQLEGR-KAENLR-a6-b1	reverse_SPD5_CAEEL	reverse_SPD5_CAEEL	xlink	intra-protein xl	LUM2_1123298_inj1.21088.21088.3_LUM2_1123298_inj1.21088.21088.3	1117	355	762	1750.88	584.636	3	3.6	1	6	6.83	0.2	0.25	0.2	0.16	0.04	0.03	169	0.62	22.84	0	reverse_SPD5_CAEEL:1117:x:reverse_SPD5_CAEEL:355		EK
AMELENK-LITIKTK-a5-b5	reverse_SPD5_CAEEL	reverse_SPD5_CAEEL	xlink	intra-protein xl	LUM2_1123298_inj1.10648.10648.4_LUM2_1123298_inj1.10648.10648.4	484	1124	640	1630.92	408.739	4	-4.5	1	6	6.04	0.19	0.16	0.36	0.07	0.29	0.07	340	0	22.84	0	reverse_SPD5_CAEEL:1124:x:reverse_SPD5_CAEEL:484		EK
KTLKAK-SEMLER-a4-b5	SPD5_CAEEL	SPD5_CAEEL	xlink	intra-protein xl	LUM2_1123298_inj1.30910.30910.3_LUM2_1123298_inj1.30910.30910.3	967	901	66	1432.81	478.61	3	-0.9	1	4	6.66	0.17	0.37	0.11	0.02	0.09	0.02	62	0	22.84	0	SPD5_CAEEL:901:x:SPD5_CAEEL:967		KE
KIQEELXLNDQHLQGLDTILQDVTENK-AKIIPSNISSIQLVCDELCRR-a10-b2	reverse_SPD5_CAEEL	SPD5_CAEEL	xlink	intra-protein xl	LUM2_1123298_inj1.44467.44467.6_LUM2_1123298_inj1.44467.44467.6	55	969	914	5633.88	939.988	6	-0.8	1	5	1.65	0.09	0.02	0.3	0.17	0.13	0.06	1007	0.84	22.8	0	reverse_SPD5_CAEEL:55:x:SPD5_CAEEL:969		DK
SELSTALEEEK-LFEDSKK-a2-b6	SPD5_CAEEL	reverse_SPD5_CAEEL	xlink	intra-protein xl	LUM2_1123298_inj1.20745.20745.3_LUM2_1123298_inj1.20745.20745.3	853	354	499	2082.03	695.019	3	-1.2	1	3	5.01	0.14	0.11	0.16	0.13	0.03	0.03	542	0.87	22.6	0	reverse_SPD5_CAEEL:354:x:SPD5_CAEEL:853		EK
MGSSDPNADK-TKEAENK-a9-b2	SPD5_CAEEL	SPD5_CAEEL	xlink	intra-protein xl	LUM2_1123298_inj1.13398.13398.3_LUM2_1123298_inj1.13398.13398.3	615	883	268	1820.83	607.951	3	5	1	5	5.91	0.16	0.17	0.2	0.1	0.1	0.04	349	0.9	22.54	0	SPD5_CAEEL:615:x:SPD5_CAEEL:883		DK
LNEAKK-SDEFLK-a5-b2	SPD5_CAEEL	SPD5_CAEEL	xlink	intra-protein xl	LUM2_1123298_inj1.11925.11925.3_LUM2_1123298_inj1.11925.11925.3	844	847	3	1420.76	474.593	3	-0.3	1	5	5.97	0.24	0.1	0.25	0.2	0.05	0.05	405	0.53	22.44	0	SPD5_CAEEL:844:x:SPD5_CAEEL:847		KD
EISELTKK-EEMAHK-a7-b1	SPD5_CAEEL	reverse_SPD5_CAEEL	xlink	intra-protein xl	LUM2_1123298_inj1.32171.32171.3_LUM2_1123298_inj1.32171.32171.3	963	1037	74	1671.86	558.293	3	3.1	1	6	5.99	0.15	0.3	0.12	0.06	0.06	0.02	198	0.74	22.36	0	reverse_SPD5_CAEEL:1037:x:SPD5_CAEEL:963		KE
LILFKGIDXSNWK-EVMDDYVDLK-a5-b4	SPD5_CAEEL	SPD5_CAEEL	xlink	intra-protein xl	LUM2_1123298_inj1.21645.21645.4_LUM2_1123298_inj1.21645.21645.4	1119	106	1013	2787.38	697.854	4	-1	1	7	5.16	0.18	0.23	0.25	0.19	0.06	0.04	349	0.83	22.27	0	SPD5_CAEEL:106:x:SPD5_CAEEL:1119		KD
TSCYDAAIESTSLKEMETELHVIRELXESK-SFKNSPIVXQKPKSLHLHLK-a9-b11	reverse_SPD5_CAEEL	SPD5_CAEEL	xlink	intra-protein xl	LUM2_1123298_inj1.43966.43966.5_LUM2_1123298_inj1.43966.43966.5	282	506	224	5844.97	1170	5	2.9	1	9	2.88	0.13	-0.03	0.28	0.17	0.11	0.05	903	0.95	22.23	0	reverse_SPD5_CAEEL:282:x:SPD5_CAEEL:506		EK
ELIEEFLAASSKLREFLR-SELSTALEEEKK-a1-b11	reverse_SPD5_CAEEL	SPD5_CAEEL	xlink	intra-protein xl	LUM2_1123298_inj1.30386.30386.4_LUM2_1123298_inj1.30386.30386.4	594	862	268	3494.86	874.722	4	2	1	7	3.17	0.08	0.05	0.18	0.12	0.06	0.03	790	0	22.18	0	reverse_SPD5_CAEEL:594:x:SPD5_CAEEL:862		EK
LSSILQRAEELANEAKVR-VMTRIEHELKSCK-a16-b6	reverse_SPD5_CAEEL	reverse_SPD5_CAEEL	xlink	intra-protein xl	LUM2_1123298_inj1.30923.30923.5_LUM2_1123298_inj1.30923.30923.5	392	873	481	3637.94	728.596	5	0.3	1	9	3.59	0.17	0.06	0.31	0.17	0.14	0.06	698	0	22.11	0	reverse_SPD5_CAEEL:392:x:reverse_SPD5_CAEEL:873		KE
NSTFDSSSMLLGGQTSDELK-AELDNIKR-a5-b7	SPD5_CAEEL	reverse_SPD5_CAEEL	xlink	intra-protein xl	LUM2_1123298_inj1.42664.42664.4_LUM2_1123298_inj1.42664.42664.4	337	992	655	3055.47	764.875	4	-3.1	1	6	4.14	0.13	0.33	0.32	0.18	0.14	0.07	320	0.76	22.1	0	reverse_SPD5_CAEEL:992:x:SPD5_CAEEL:337		DK
CELNEALARVDGEQETRVK-QXKEFEAQK-a15-b3	SPD5_CAEEL	SPD5_CAEEL	xlink	intra-protein xl	LUM2_1123298_inj1.17917.17917.5_LUM2_1123298_inj1.17917.17917.5	803	151	652	3351.64	671.335	5	4.7	1	8	4.38	0.12	0.17	0.22	0.15	0.07	0.04	504	0.91	22.06	0	SPD5_CAEEL:151:x:SPD5_CAEEL:803		EK
IATDMGGAVKEIR-EREQQHEYAK-a10-b3	SPD5_CAEEL	SPD5_CAEEL	xlink	intra-protein xl	LUM2_1123298_inj1.56236.56236.3_LUM2_1123298_inj1.56236.56236.3	1193	994	199	2658.32	887.116	3	2.3	1	7	4.85	0.24	0.19	0.37	0.23	0.14	0.07	375	0.92	21.76	0	SPD5_CAEEL:1193:x:SPD5_CAEEL:994		KE
QMVIPSNKFSK-AXELENK-a8-b3	reverse_SPD5_CAEEL	reverse_SPD5_CAEEL	xlink	intra-protein xl	LUM2_1123298_inj1.26533.26533.3_LUM2_1123298_inj1.26533.26533.3	701	482	219	2109.07	704.03	3	3.3	1	6	6.37	0.32	0.14	0.34	0.29	0.05	0.05	261	0.78	21.71	0	reverse_SPD5_CAEEL:482:x:reverse_SPD5_CAEEL:701		KE
SAEAAQSVISK-GTLDDILKK-a3-b8	reverse_SPD5_CAEEL	SPD5_CAEEL	xlink	intra-protein xl	LUM2_1123298_inj1.55356.55356.3_LUM2_1123298_inj1.55356.55356.3	534	191	343	2073.12	692.049	3	-3.5	1	5	5.01	0.22	0.15	0.17	0.06	0.11	0.03	425	0.66	21.71	0	reverse_SPD5_CAEEL:534:x:SPD5_CAEEL:191		EK
LAFETSINDKLNVSAILEAAEKDLHNMSLNFSILEK-LSREREQQHEYAK-a22-b4	SPD5_CAEEL	SPD5_CAEEL	xlink	intra-protein xl	LUM2_1123298_inj1.42124.42124.6_LUM2_1123298_inj1.42124.42124.6	643	992	349	5671.87	946.32	6	-3.8	1	4	2.46	0.11	-0.02	0.25	0.2	0.06	0.04	911	0	21.65	0	SPD5_CAEEL:643:x:SPD5_CAEEL:992		KE
TSNQKCAQPHYTSPTRQLLHESTMAVDAIVQK-ELELSATDANNTTVGSFR-a5-b1	SPD5_CAEEL	SPD5_CAEEL	xlink	intra-protein xl	LUM2_1123298_inj1.38254.38254.6_LUM2_1123298_inj1.38254.38254.6	1052	166	886	5544.7	925.125	6	0.7	1	6	2.26	0.14	0.13	0.22	0.14	0.08	0.04	747	0.83	21.63	0	SPD5_CAEEL:1052:x:SPD5_CAEEL:166		KE
EQVNEQGLK-KTLKAK-a1-b4	reverse_SPD5_CAEEL	SPD5_CAEEL	xlink	intra-protein xl	LUM2_1123298_inj1.28845.28845.3_LUM2_1123298_inj1.28845.28845.3	1079	967	112	1712.98	572.001	3	1.4	1	6	7.6	0.14	0.13	0.14	0.08	0.06	0.03	174	0.86	21.62	0	reverse_SPD5_CAEEL:1079:x:SPD5_CAEEL:967		EK
ELIEEFLAASSK-GTLDDILKK-a5-b8	reverse_SPD5_CAEEL	SPD5_CAEEL	xlink	intra-protein xl	LUM2_1123298_inj1.23756.23756.4_LUM2_1123298_inj1.23756.23756.4	598	191	407	2319.25	580.821	4	-1.9	1	6	3.89	0.17	0.1	0.21	0.08	0.13	0.04	604	0	21.56	0	reverse_SPD5_CAEEL:598:x:SPD5_CAEEL:191		EK
ESQLDDLEESK-LFEDSKK-a5-b6	SPD5_CAEEL	reverse_SPD5_CAEEL	xlink	intra-protein xl	LUM2_1123298_inj1.20726.20726.4_LUM2_1123298_inj1.20726.20726.4	428	354	74	2139.02	535.763	4	-0.8	1	5	5.96	0.17	0.26	0.19	0.07	0.11	0.04	190	0.94	21.54	0	reverse_SPD5_CAEEL:354:x:SPD5_CAEEL:428		DK
DNISTEFALKMKK-RQYMQLEGR-a12-b7	reverse_SPD5_CAEEL	reverse_SPD5_CAEEL	xlink	intra-protein xl	LUM2_1123298_inj1.34635.34635.4_LUM2_1123298_inj1.34635.34635.4	580	1117	537	2685.36	672.348	4	-4.6	1	9	6.17	0.16	0.09	0.37	0.15	0.22	0.07	338	0.83	21.54	0	reverse_SPD5_CAEEL:1117:x:reverse_SPD5_CAEEL:580		KE
SAEAAQSVISKELISFNLSMNHLDKEAAELIASVNLK-AENLRMGMDTITKK-a25-b2	reverse_SPD5_CAEEL	reverse_SPD5_CAEEL	xlink	intra-protein xl	LUM2_1123298_inj1.46431.46431.6_LUM2_1123298_inj1.46431.46431.6	556	357	199	5558.88	927.487	6	-0.7	2	4	2.13	0.05	0.16	0.26	0.2	0.07	0.05	731	0	21.52	0	reverse_SPD5_CAEEL:357:x:reverse_SPD5_CAEEL:556		KE
NELEMARTR-XGMDTITKK-a2-b8	SPD5_CAEEL	reverse_SPD5_CAEEL	xlink	intra-protein xl	LUM2_1123298_inj1.12457.12457.3_LUM2_1123298_inj1.12457.12457.3	715	368	347	2140.04	714.354	3	-1.8	1	7	5.88	0.27	0.1	0.17	0.11	0.06	0.03	367	0.91	21.51	0	reverse_SPD5_CAEEL:368:x:SPD5_CAEEL:715		EK
QAEFEKXQRAFNDESTEIR-ENDKARQALVEYXNK-a6-b3	reverse_SPD5_CAEEL	SPD5_CAEEL	xlink	intra-protein xl	LUM2_1123298_inj1.57102.57102.3_LUM2_1123298_inj1.57102.57102.3	1048	307	741	4149.94	1384.32	3	-1.3	1	6	2.56	0.16	0.11	0.23	0.1	0.13	0.04	732	0	21.5	0	reverse_SPD5_CAEEL:1048:x:SPD5_CAEEL:307		KD
NMYEVLAQRAK-AKDNEKK-a4-b6	reverse_SPD5_CAEEL	reverse_SPD5_CAEEL	xlink	intra-protein xl	LUM2_1123298_inj1.29996.29996.3_LUM2_1123298_inj1.29996.29996.3	884	895	11	2135.12	712.715	3	2.6	1	5	5.96	0.3	0.04	0.29	0.19	0.1	0.05	417	0.45	21.45	0	reverse_SPD5_CAEEL:884:x:reverse_SPD5_CAEEL:895		EK
EEYGSTLTFDPDNK-IATDMGGAVKEIRK-a2-b10	reverse_SPD5_CAEEL	SPD5_CAEEL	xlink	intra-protein xl	LUM2_1123298_inj1.31693.31693.3_LUM2_1123298_inj1.31693.31693.3	995	1193	198	3084.52	1029.18	3	3.3	1	7	3.73	0.15	-0.04	0.21	0.1	0.11	0.04	782	0.91	21.44	0	reverse_SPD5_CAEEL:995:x:SPD5_CAEEL:1193		EK
AKEENSTLK-ENDKAR-a3-b4	SPD5_CAEEL	SPD5_CAEEL	xlink	intra-protein xl	LUM2_1123298_inj1.26511.26511.3_LUM2_1123298_inj1.26511.26511.3	761	308	453	1731.88	578.3	3	0.2	1	4	6.87	0.2	0.19	0.19	0.17	0.02	0.03	158	0	21.4	0	SPD5_CAEEL:308:x:SPD5_CAEEL:761		EK
AFNDESTEIR-YKALEIEK-a4-b2	reverse_SPD5_CAEEL	reverse_SPD5_CAEEL	xlink	intra-protein xl	LUM2_1123298_inj1.15725.15725.3_LUM2_1123298_inj1.15725.15725.3	1055	261	794	2155.07	719.366	3	-3	1	7	5.97	0.31	0.06	0.17	0.07	0.1	0.03	395	0.83	21.38	0	reverse_SPD5_CAEEL:1055:x:reverse_SPD5_CAEEL:261		DK
EQVNEQGLK-AKDNEKK-a1-b6	reverse_SPD5_CAEEL	reverse_SPD5_CAEEL	xlink	intra-protein xl	LUM2_1123298_inj1.37603.37603.3_LUM2_1123298_inj1.37603.37603.3	1079	895	184	1856.97	619.996	3	3.6	2	5	6.65	0.2	0.15	0.15	0.09	0.05	0.03	227	0.85	21.26	0	reverse_SPD5_CAEEL:1079:x:reverse_SPD5_CAEEL:895		EK
ISKEISELTK-EQVNEQGLK-a3-b5	SPD5_CAEEL	reverse_SPD5_CAEEL	xlink	intra-protein xl	LUM2_1123298_inj1.46738.46738.3_LUM2_1123298_inj1.46738.46738.3	956	1083	127	2172.17	725.064	3	2.1	1	6	5.73	0.27	0.04	0.21	0.09	0.12	0.04	427	0	21.01	0	reverse_SPD5_CAEEL:1083:x:SPD5_CAEEL:956		KE
DNISTEFALKXK-SDEFLK-a10-b2	reverse_SPD5_CAEEL	SPD5_CAEEL	xlink	intra-protein xl	LUM2_1123298_inj1.45072.45072.3_LUM2_1123298_inj1.45072.45072.3	578	847	269	2131.05	711.357	3	-1.7	1	2	5.22	0.13	0.11	0.13	0.1	0.02	0.02	425	0.81	20.93	0	reverse_SPD5_CAEEL:578:x:SPD5_CAEEL:847		KD
LNEAKK-TLKLEK-a3-b3	SPD5_CAEEL	reverse_SPD5_CAEEL	xlink	intra-protein xl	LUM2_1123298_inj1.24606.24606.3_LUM2_1123298_inj1.24606.24606.3	842	39	803	1413.85	472.291	3	-4.8	1	5	6.92	0.15	0.18	0.19	0.16	0.03	0.03	141	0.83	20.89	0	reverse_SPD5_CAEEL:39:x:SPD5_CAEEL:842		EK
ETMKTSCYDAAIESTSLKEMETELHVIR-SFKNSPIVMQKPKSLHLHLK-a21-b3	reverse_SPD5_CAEEL	SPD5_CAEEL	xlink	intra-protein xl	LUM2_1123298_inj1.44948.44948.6_LUM2_1123298_inj1.44948.44948.6	290	498	208	5584.85	931.817	6	-0.4	1	12	3.22	0.1	0.13	0.29	0.17	0.12	0.05	603	0.93	20.82	0	reverse_SPD5_CAEEL:290:x:SPD5_CAEEL:498		EK
RSXSQPVLNVEGDKR-TKEAENK-a14-b3	SPD5_CAEEL	SPD5_CAEEL	xlink	intra-protein xl	LUM2_1123298_inj1.24065.24065.4_LUM2_1123298_inj1.24065.24065.4	35	884	849	2531.27	633.825	4	-2.8	1	6	5.51	0.13	0.07	0.22	0.16	0.06	0.04	426	0	20.82	0	SPD5_CAEEL:35:x:SPD5_CAEEL:884		KE
KIKDANPDSSGMR-GTLDDILKK-a4-b8	reverse_SPD5_CAEEL	SPD5_CAEEL	xlink	intra-protein xl	LUM2_1123298_inj1.35303.35303.3_LUM2_1123298_inj1.35303.35303.3	584	191	393	2401.25	801.426	3	-4	2	7	4.78	0.26	0.02	0.28	0.13	0.15	0.05	533	0	20.8	0	reverse_SPD5_CAEEL:584:x:SPD5_CAEEL:191		DK
EEXAHKQAEFEK-KTITDXGMR-a6-b5	reverse_SPD5_CAEEL	SPD5_CAEEL	xlink	intra-protein xl	LUM2_1123298_inj1.15698.15698.4_LUM2_1123298_inj1.15698.15698.4	1042	835	207	2541.16	636.298	4	-1.6	2	6	4.08	0.23	0.13	0.29	0.22	0.07	0.05	480	0.93	20.74	0	reverse_SPD5_CAEEL:1042:x:SPD5_CAEEL:835		KD
EIKENVDR-AKLTKK-a7-b2	reverse_SPD5_CAEEL	reverse_SPD5_CAEEL	xlink	intra-protein xl	LUM2_1123298_inj1.25166.25166.3_LUM2_1123298_inj1.25166.25166.3	194	232	38	1670.97	558	3	4.5	1	5	7.66	0.22	0.15	0.09	0.03	0.07	0.02	91	0	20.72	0	reverse_SPD5_CAEEL:194:x:reverse_SPD5_CAEEL:232		DK
QAEFEKMQR-GIDXSNWK-a6-b3	reverse_SPD5_CAEEL	SPD5_CAEEL	xlink	intra-protein xl	LUM2_1123298_inj1.21874.21874.3_LUM2_1123298_inj1.21874.21874.3	1048	1122	74	2112.98	705.334	3	3.4	1	5	5.09	0.26	0.03	0.22	0.05	0.17	0.04	493	0	20.69	0	reverse_SPD5_CAEEL:1048:x:SPD5_CAEEL:1122		KD
ELGVIAANEFDER-CSKLEHEIR-a1-b3	reverse_SPD5_CAEEL	SPD5_CAEEL	xlink	intra-protein xl	LUM2_1123298_inj1.11002.11002.6_LUM2_1123298_inj1.11002.11002.6	247	322	75	2614.29	436.722	6	2	1	6	4.25	0.09	0.21	0.23	0.17	0.06	0.04	389	0.88	20.66	0	reverse_SPD5_CAEEL:247:x:SPD5_CAEEL:322		EK
SAEAAQSVISKELISFNLSMNHLDK-LLSEIDKVAELEDHIQQLR-a11-b12	reverse_SPD5_CAEEL	SPD5_CAEEL	xlink	intra-protein xl	LUM2_1123298_inj1.37275.37275.5_LUM2_1123298_inj1.37275.37275.5	542	226	316	4961.57	993.322	5	-1.8	1	7	2.74	0.13	-0.02	0.27	0.18	0.09	0.05	813	0.88	20.59	0	reverse_SPD5_CAEEL:542:x:SPD5_CAEEL:226		KE
LMEEDLLAMQSRIETSEDNFARQMK-LHLHLSKPKQMVIPSNKFSK-a5-b7	SPD5_CAEEL	reverse_SPD5_CAEEL	xlink	intra-protein xl	LUM2_1123298_inj1.50444.50444.4_LUM2_1123298_inj1.50444.50444.4	131	691	560	5297.69	1325.43	4	-4.8	1	7	2.35	0.12	-0.05	0.22	0.13	0.08	0.04	894	0	20.55	0	reverse_SPD5_CAEEL:691:x:SPD5_CAEEL:131		DK
NSPIVXQKPK-SEXLER-a8-b2	SPD5_CAEEL	SPD5_CAEEL	xlink	intra-protein xl	LUM2_1123298_inj1.31654.31654.3_LUM2_1123298_inj1.31654.31654.3	506	898	392	1917.96	640.327	3	-3.8	1	6	5.49	0.19	0.13	0.12	0.07	0.04	0.02	349	0.85	20.54	0	SPD5_CAEEL:506:x:SPD5_CAEEL:898		KE
KTHNMSGMGPELKETIGNVINESR-SEMLER-a13-b2	SPD5_CAEEL	SPD5_CAEEL	xlink	intra-protein xl	LUM2_1123298_inj1.11766.11766.6_LUM2_1123298_inj1.11766.11766.6	1094	898	196	3386.64	565.448	6	1.6	1	4	4.57	0.12	0.16	0.26	0.16	0.09	0.06	387	0.93	20.47	0	SPD5_CAEEL:1094:x:SPD5_CAEEL:898		KE
QXKEFEAQK-LADAKK-a3-b3	SPD5_CAEEL	SPD5_CAEEL	xlink	intra-protein xl	LUM2_1123298_inj1.18346.18346.3_LUM2_1123298_inj1.18346.18346.3	151	301	150	1779.92	594.315	3	1.2	1	6	7.49	0.23	0.17	0.07	0.04	0.03	0.01	69	0.89	20.46	0	SPD5_CAEEL:151:x:SPD5_CAEEL:301		KD
TSNQKCAQPHYTSPTRQLLHESTMAVDAIVQK-LKQVIADVAXTSEHLLQR-a5-b7	SPD5_CAEEL	reverse_SPD5_CAEEL	xlink	intra-protein xl	LUM2_1123298_inj1.40803.40803.6_LUM2_1123298_inj1.40803.40803.6	1052	125	927	5687.87	948.986	6	-4.6	1	5	1.68	0.08	0.09	0.27	0.22	0.05	0.04	801	0.72	20.43	0	reverse_SPD5_CAEEL:125:x:SPD5_CAEEL:1052		KD
SEELDDLQSERPLIR-CSKLEHEIR-a6-b3	reverse_SPD5_CAEEL	SPD5_CAEEL	xlink	intra-protein xl	LUM2_1123298_inj1.33538.33538.4_LUM2_1123298_inj1.33538.33538.4	771	322	449	2951.47	738.874	4	-3.8	1	7	5.2	0.17	0.03	0.27	0.21	0.06	0.04	462	0	20.31	0	reverse_SPD5_CAEEL:771:x:SPD5_CAEEL:322		DK
FTSNSDIVEK-KADALK-a6-b1	SPD5_CAEEL	reverse_SPD5_CAEEL	xlink	intra-protein xl	LUM2_1123298_inj1.22084.22084.3_LUM2_1123298_inj1.22084.22084.3	700	896	196	1764.93	589.316	3	0.1	1	5	5.74	0.1	0.19	0.38	0.31	0.07	0.06	221	0.68	20.28	0	reverse_SPD5_CAEEL:896:x:SPD5_CAEEL:700		DK
LDVYDDMVEK-KELKLTK-a6-b1	reverse_SPD5_CAEEL	SPD5_CAEEL	xlink	intra-protein xl	LUM2_1123298_inj1.22380.22380.3_LUM2_1123298_inj1.22380.22380.3	1093	1157	64	2066.09	689.704	3	-3.6	1	6	6.49	0.23	0.18	0.11	0.05	0.06	0.02	148	0.93	20.24	0	reverse_SPD5_CAEEL:1093:x:SPD5_CAEEL:1157		DK
REEYGSTLTFDPDNKK-QYXQLEGR-a15-b6	reverse_SPD5_CAEEL	reverse_SPD5_CAEEL	xlink	intra-protein xl	LUM2_1123298_inj1.19549.19549.4_LUM2_1123298_inj1.19549.19549.4	1007	1117	110	2920.35	731.096	4	-4.8	1	6	3.73	0.06	0.06	0.22	0.13	0.09	0.04	601	0.67	20.24	0	reverse_SPD5_CAEEL:1007:x:reverse_SPD5_CAEEL:1117		KE
RSAEAAQSVISKELISFNLSMNHLDK-KTHNMSGMGPELKETIGNVINESR-a13-b1	reverse_SPD5_CAEEL	SPD5_CAEEL	xlink	intra-protein xl	LUM2_1123298_inj1.42764.42764.6_LUM2_1123298_inj1.42764.42764.6	543	1082	539	5510.74	919.465	6	-4.9	1	8	2.19	0.08	0.07	0.23	0.14	0.09	0.04	758	0.91	20.2	0	reverse_SPD5_CAEEL:543:x:SPD5_CAEEL:1082		EK
RVKEVMDDYVDLK-LFEDSKK-a11-b6	SPD5_CAEEL	reverse_SPD5_CAEEL	xlink	intra-protein xl	LUM2_1123298_inj1.19811.19811.3_LUM2_1123298_inj1.19811.19811.3	110	354	244	2456.26	819.761	3	-0.6	1	6	5.24	0.18	0.04	0.21	0.14	0.07	0.04	446	0	20.18	0	reverse_SPD5_CAEEL:354:x:SPD5_CAEEL:110		DK
TEIGKIATDXGGAVK-DATQSFLSQKSFK-a9-b10	SPD5_CAEEL	SPD5_CAEEL	xlink	intra-protein xl	LUM2_1123298_inj1.56368.56368.3_LUM2_1123298_inj1.56368.56368.3	1187	495	692	2973.51	992.178	3	-0.5	1	4	3.53	0.17	-0.05	0.17	0.11	0.07	0.03	753	0.82	20.16	0	SPD5_CAEEL:1187:x:SPD5_CAEEL:495		DK
EFEAQKHAMEERIK-LDVYDDXVEKVR-a11-b10	SPD5_CAEEL	reverse_SPD5_CAEEL	xlink	intra-protein xl	LUM2_1123298_inj1.24475.24475.4_LUM2_1123298_inj1.24475.24475.4	162	1097	935	3223.56	806.899	4	-0.2	1	8	3.79	0.22	0.05	0.22	0.12	0.1	0.04	586	0	20.16	0	reverse_SPD5_CAEEL:1097:x:SPD5_CAEEL:162		EK
ASQDDLEQRLQQIHDELEAVKDIESLLK-AKIIPSNISSIQLVCDELCR-a22-b2	reverse_SPD5_CAEEL	SPD5_CAEEL	xlink	intra-protein xl	LUM2_1123298_inj1.48601.48601.6_LUM2_1123298_inj1.48601.48601.6	979	969	10	5559.84	927.648	6	-2.2	3	5	1.26	0.1	0.07	0.31	0.25	0.06	0.05	848	0	20.09	0	reverse_SPD5_CAEEL:979:x:SPD5_CAEEL:969		DK
ASQDDLEQRLQQIHDELEAVK-YQEMKEQVNEQGLK-a7-b5	reverse_SPD5_CAEEL	reverse_SPD5_CAEEL	xlink	intra-protein xl	LUM2_1123298_inj1.12546.12546.5_LUM2_1123298_inj1.12546.12546.5	964	1078	114	4169.04	834.815	5	0.6	1	8	2.82	0.17	0.01	0.31	0.15	0.16	0.06	725	0.91	20.07	0	reverse_SPD5_CAEEL:1078:x:reverse_SPD5_CAEEL:964		EK
SAIPTLGVEFQDR-MGXDTITKK-a9-b8	SPD5_CAEEL	reverse_SPD5_CAEEL	xlink	intra-protein xl	LUM2_1123298_inj1.36161.36161.4_LUM2_1123298_inj1.36161.36161.4	1172	368	804	2453.24	614.318	4	4	1	6	4.23	0.18	0.22	0.46	0.38	0.09	0.08	315	0.74	20.06	0	reverse_SPD5_CAEEL:368:x:SPD5_CAEEL:1172		EK
ESQLDDLEESK-HEENELKK-a1-b7	SPD5_CAEEL	SPD5_CAEEL	xlink	intra-protein xl	LUM2_1123298_inj1.37078.37078.3_LUM2_1123298_inj1.37078.37078.3	424	830	406	2299.09	767.37	3	2	1	4	4.47	0.13	0.16	0.26	0.14	0.12	0.05	384	0	20.04	0	SPD5_CAEEL:424:x:SPD5_CAEEL:830		EK
LIDDLTGRFSGVTTNNADTASLELEKIR-SXSQPVLNVEGDKR-a26-b10	reverse_SPD5_CAEEL	SPD5_CAEEL	xlink	intra-protein xl	LUM2_1123298_inj1.37595.37595.5_LUM2_1123298_inj1.37595.37595.5	1034	32	1002	4605.34	922.077	5	2	1	8	3.19	0.14	0.05	0.35	0.21	0.13	0.07	638	0.9	20	0	reverse_SPD5_CAEEL:1034:x:SPD5_CAEEL:32		KE
ENDKARQALVEYMNK-ELIEEFLAASSKLR-a4-b4	SPD5_CAEEL	reverse_SPD5_CAEEL	xlink	intra-protein xl	LUM2_1123298_inj1.33803.33803.4_LUM2_1123298_inj1.33803.33803.4	308	597	289	3394.75	849.696	4	-0.5	1	7	3	0.19	-0.02	0.24	0.14	0.1	0.04	743	0.9	19.97	0	reverse_SPD5_CAEEL:597:x:SPD5_CAEEL:308		KE
EDFENAAIVGLER-AKDNEK-a4-b2	SPD5_CAEEL	reverse_SPD5_CAEEL	xlink	intra-protein xl	LUM2_1123298_inj1.32418.32418.4_LUM2_1123298_inj1.32418.32418.4	944	891	53	2147.04	537.768	4	-3.8	1	6	5.98	0.11	0.2	0.45	0.05	0.39	0.12	119	0.92	19.96	0	reverse_SPD5_CAEEL:891:x:SPD5_CAEEL:944		EK
NQQQFASMWEDFESVK-NEAEKTR-a13-b5	SPD5_CAEEL	reverse_SPD5_CAEEL	xlink	intra-protein xl	LUM2_1123298_inj1.18711.18711.4_LUM2_1123298_inj1.18711.18711.4	458	316	142	2801.26	701.323	4	-4.3	1	5	3.28	0.2	0.09	0.34	0.17	0.16	0.07	557	0	19.9	0	reverse_SPD5_CAEEL:316:x:SPD5_CAEEL:458		EK
NSPIVMQKPK-QELDDQSAR-a8-b4	SPD5_CAEEL	SPD5_CAEEL	xlink	intra-protein xl	LUM2_1123298_inj1.23416.23416.3_LUM2_1123298_inj1.23416.23416.3	506	237	269	2183.09	728.706	3	-3.1	1	5	4.49	0.18	0.04	0.17	0.12	0.05	0.03	521	0.83	19.88	0	SPD5_CAEEL:237:x:SPD5_CAEEL:506		KD
VAGGMDTAIK-KADALK-a6-b1	reverse_SPD5_CAEEL	reverse_SPD5_CAEEL	xlink	intra-protein xl	LUM2_1123298_inj1.24405.24405.3_LUM2_1123298_inj1.24405.24405.3	12	896	884	1587.87	530.296	3	-0.1	2	6	7.65	0.1	0.14	0.1	0.06	0.04	0.02	71	0.83	19.82	0	reverse_SPD5_CAEEL:12:x:reverse_SPD5_CAEEL:896		DK
ARQALVEYXNKCSK-XFEDLEVSEATLQK-a11-b9	SPD5_CAEEL	SPD5_CAEEL	xlink	intra-protein xl	LUM2_1123298_inj1.23321.23321.5_LUM2_1123298_inj1.23321.23321.5	319	753	434	3349.59	670.927	5	-1.4	1	12	4.93	0.16	0.1	0.37	0.24	0.13	0.07	369	0	19.81	0	SPD5_CAEEL:319:x:SPD5_CAEEL:753		KE
DXRSPLNGSSGR-AKDNEKK-a1-b2	SPD5_CAEEL	reverse_SPD5_CAEEL	xlink	intra-protein xl	LUM2_1123298_inj1.26933.26933.4_LUM2_1123298_inj1.26933.26933.4	723	891	168	2105.02	527.263	4	-3.5	1	6	5.82	0.2	0.15	0.25	0.08	0.17	0.05	219	0.86	19.8	0	reverse_SPD5_CAEEL:891:x:SPD5_CAEEL:723		DK
TMVKNSTFDSSSMLLGGQTSDELKIQIGK-VAELEDHIQQLR-a24-b3	SPD5_CAEEL	SPD5_CAEEL	xlink	intra-protein xl	LUM2_1123298_inj1.37806.37806.5_LUM2_1123298_inj1.37806.37806.5	352	224	128	4546.32	910.271	5	2.7	1	11	3.72	0.16	0.13	0.31	0.15	0.16	0.07	472	0.92	19.79	0	SPD5_CAEEL:224:x:SPD5_CAEEL:352		KE
DGEVNLVPQSXSR-TKEAENK-a1-b2	reverse_SPD5_CAEEL	SPD5_CAEEL	xlink	intra-protein xl	LUM2_1123298_inj1.21676.21676.3_LUM2_1123298_inj1.21676.21676.3	1165	883	282	2247.09	750.038	3	4.9	1	5	5.22	0.23	0.06	0.18	0.1	0.08	0.03	404	0.82	19.79	0	reverse_SPD5_CAEEL:1165:x:SPD5_CAEEL:883		DK
AELDNIKR-MTERKK-a4-b5	reverse_SPD5_CAEEL	SPD5_CAEEL	xlink	intra-protein xl	LUM2_1123298_inj1.16024.16024.4_LUM2_1123298_inj1.16024.16024.4	989	931	58	1730.95	433.746	4	3	1	4	4.64	0.11	0.31	0.19	0.13	0.05	0.03	181	0.91	19.78	0	reverse_SPD5_CAEEL:989:x:SPD5_CAEEL:931		DK
DFLHQKLILFKGIDXSNWK-EFEAQKHAXEERIK-a1-b6	SPD5_CAEEL	SPD5_CAEEL	xlink	intra-protein xl	LUM2_1123298_inj1.39925.39925.5_LUM2_1123298_inj1.39925.39925.5	1109	157	952	4091.07	819.221	5	-1.9	1	8	3.5	0.1	0.17	0.32	0.2	0.12	0.06	459	0	19.77	0	SPD5_CAEEL:1109:x:SPD5_CAEEL:157		DK
AKDNEK-ENDKAR-a3-b4	reverse_SPD5_CAEEL	SPD5_CAEEL	xlink	intra-protein xl	LUM2_1123298_inj1.14013.14013.3_LUM2_1123298_inj1.14013.14013.3	892	308	584	1416.7	473.242	3	4.8	1	3	5.96	0.28	0.28	0.07	0.02	0.05	0.01	70	0	19.74	0	reverse_SPD5_CAEEL:892:x:SPD5_CAEEL:308		DK
RFTIAPDAEDVASSSLLNASYSPLFKFTSNSDIVEK-DIESLLKAELDNIKR-a9-b14	SPD5_CAEEL	reverse_SPD5_CAEEL	xlink	intra-protein xl	LUM2_1123298_inj1.44537.44537.5_LUM2_1123298_inj1.44537.44537.5	677	992	315	5656.89	1132.38	5	-4.9	1	5	1.26	0.06	-0.01	0.27	0.2	0.07	0.05	926	0.93	19.73	0	reverse_SPD5_CAEEL:992:x:SPD5_CAEEL:677		EK
TKEAENK-SEMLER-a2-b2	SPD5_CAEEL	SPD5_CAEEL	xlink	intra-protein xl	LUM2_1123298_inj1.24224.24224.3_LUM2_1123298_inj1.24224.24224.3	883	898	15	1563.75	522.258	3	-3.3	1	3	5.32	0.16	0.25	0.14	0.12	0.02	0.02	176	0	19.71	0	SPD5_CAEEL:883:x:SPD5_CAEEL:898		KE
XEDNSVLNEDSNLEHVEGQPR-LEPGXGSMNHTKKLK-a17-b13	SPD5_CAEEL	reverse_SPD5_CAEEL	xlink	intra-protein xl	LUM2_1123298_inj1.01969.01969.3_LUM2_1123298_inj1.01969.01969.3	17	118	101	4094.9	1365.98	3	-1.3	1	4	3.22	0.22	-0.02	0.27	0.08	0.18	0.05	695	0.93	19.71	0	reverse_SPD5_CAEEL:118:x:SPD5_CAEEL:17		EK
QALVEYMNK-QMKEFEAQK-a5-b3	SPD5_CAEEL	SPD5_CAEEL	xlink	intra-protein xl	LUM2_1123298_inj1.19469.19469.3_LUM2_1123298_inj1.19469.19469.3	315	151	164	2214.08	739.036	3	0.8	1	7	5.7	0.19	0.07	0.18	0.07	0.11	0.03	335	0.73	19.67	0	SPD5_CAEEL:151:x:SPD5_CAEEL:315		EK
ELXESKESSAHEVK-LILFKGIDXSNWK-a4-b5	reverse_SPD5_CAEEL	SPD5_CAEEL	xlink	intra-protein xl	LUM2_1123298_inj1.35690.35690.5_LUM2_1123298_inj1.35690.35690.5	301	1119	818	3180.6	637.127	5	3.8	1	11	4.53	0.18	0.21	0.36	0.22	0.14	0.06	274	0.94	19.65	0	reverse_SPD5_CAEEL:301:x:SPD5_CAEEL:1119		EK
LEPGMGSMNHTKKLK-YSEAKEASQKR-a12-b6	reverse_SPD5_CAEEL	SPD5_CAEEL	xlink	intra-protein xl	LUM2_1123298_inj1.29393.29393.3_LUM2_1123298_inj1.29393.29393.3	117	95	22	2947.5	983.509	3	1	1	6	4.42	0.23	0.02	0.21	0.13	0.08	0.04	526	0.88	19.62	0	reverse_SPD5_CAEEL:117:x:SPD5_CAEEL:95		KE
KTITDMGMR-IREEMAHK-a1-b3	SPD5_CAEEL	reverse_SPD5_CAEEL	xlink	intra-protein xl	LUM2_1123298_inj1.23034.23034.4_LUM2_1123298_inj1.23034.23034.4	831	1037	206	2046.02	512.513	4	2.2	1	5	4.01	0.14	0.23	0.22	0.1	0.12	0.04	337	0.94	19.62	0	reverse_SPD5_CAEEL:1037:x:SPD5_CAEEL:831		KE
KQSAEK-XTERKK-a1-b3	reverse_SPD5_CAEEL	SPD5_CAEEL	xlink	intra-protein xl	LUM2_1123298_inj1.25667.25667.3_LUM2_1123298_inj1.25667.25667.3	1100	929	171	1478.79	493.937	3	0.1	1	5	6.24	0.18	0.23	0.09	0.06	0.03	0.02	101	0	19.6	0	reverse_SPD5_CAEEL:1100:x:SPD5_CAEEL:929		KE
AEELANEAK-KADALK-a2-b1	reverse_SPD5_CAEEL	reverse_SPD5_CAEEL	xlink	intra-protein xl	LUM2_1123298_inj1.37396.37396.3_LUM2_1123298_inj1.37396.37396.3	385	896	511	1599.85	534.292	3	3	1	5	5.46	0.1	0.35	0.09	0.04	0.06	0.02	50	0.72	19.59	0	reverse_SPD5_CAEEL:385:x:reverse_SPD5_CAEEL:896		EK
DFLHQK-LEKKYK-a1-b3	SPD5_CAEEL	reverse_SPD5_CAEEL	xlink	intra-protein xl	LUM2_1123298_inj1.26261.26261.3_LUM2_1123298_inj1.26261.26261.3	1109	42	1067	1575.88	526.3	3	0.1	1	5	6.45	0.05	0.25	0.07	0.04	0.04	0.01	63	0.95	19.58	0	reverse_SPD5_CAEEL:42:x:SPD5_CAEEL:1109		DK
LILFKGIDXSNWK-DALEHELK-a5-b4	SPD5_CAEEL	SPD5_CAEEL	xlink	intra-protein xl	LUM2_1123298_inj1.27556.27556.4_LUM2_1123298_inj1.27556.27556.4	1119	1021	98	2515.31	629.836	4	-1.2	1	7	5.98	0.18	0.02	0.27	0.18	0.09	0.05	344	0.85	19.54	0	SPD5_CAEEL:1021:x:SPD5_CAEEL:1119		KE
ISKEISELTK-EIELAKYR-a3-b3	SPD5_CAEEL	SPD5_CAEEL	xlink	intra-protein xl	LUM2_1123298_inj1.34132.34132.4_LUM2_1123298_inj1.34132.34132.4	956	935	21	2149.2	538.309	4	2.4	1	5	5.32	0.18	0.29	0.13	0.08	0.05	0.02	122	0	19.53	0	SPD5_CAEEL:935:x:SPD5_CAEEL:956		KE
AELDNIKR-LNEAKK-a4-b5	reverse_SPD5_CAEEL	SPD5_CAEEL	xlink	intra-protein xl	LUM2_1123298_inj1.29965.29965.3_LUM2_1123298_inj1.29965.29965.3	989	844	145	1640.92	547.982	3	0.8	1	4	4.88	0.19	0.3	0.16	0.09	0.07	0.03	149	0.91	19.52	0	reverse_SPD5_CAEEL:989:x:SPD5_CAEEL:844		DK
TEQEGDVR-KTLKAK-a6-b4	reverse_SPD5_CAEEL	SPD5_CAEEL	xlink	intra-protein xl	LUM2_1123298_inj1.38714.38714.3_LUM2_1123298_inj1.38714.38714.3	400	967	567	1601.87	534.965	3	-1.2	1	4	6.48	0.15	0.25	0.05	0.03	0.02	0.01	43	0	19.48	0	reverse_SPD5_CAEEL:400:x:SPD5_CAEEL:967		DK
LGQENVQEK-AKDNEK-a4-b2	SPD5_CAEEL	reverse_SPD5_CAEEL	xlink	intra-protein xl	LUM2_1123298_inj1.11276.11276.3_LUM2_1123298_inj1.11276.11276.3	116	891	775	1728.87	577.296	3	0.2	1	6	6.75	0.18	0.2	0.13	0.09	0.04	0.02	60	0.74	19.47	0	reverse_SPD5_CAEEL:891:x:SPD5_CAEEL:116		EK
DIESLLKAELDNIK-GIETKIR-a11-b5	reverse_SPD5_CAEEL	reverse_SPD5_CAEEL	xlink	intra-protein xl	LUM2_1123298_inj1.46037.46037.3_LUM2_1123298_inj1.46037.46037.3	989	21	968	2397.34	800.122	3	-2.7	1	4	4.57	0.15	0.21	0.16	0.04	0.11	0.04	286	0	19.42	0	reverse_SPD5_CAEEL:21:x:reverse_SPD5_CAEEL:989		DK
LKKTHNMSGMGPELK-ARQALVEYMNKCSK-a13-b11	SPD5_CAEEL	SPD5_CAEEL	xlink	intra-protein xl	LUM2_1123298_inj1.38179.38179.4_LUM2_1123298_inj1.38179.38179.4	1092	319	773	3348.68	838.178	4	-4	1	8	3.54	0.12	0.03	0.16	0.09	0.07	0.03	619	0.94	19.41	0	SPD5_CAEEL:1092:x:SPD5_CAEEL:319		EK
AXELENK-AKLTKK-a5-b2	reverse_SPD5_CAEEL	reverse_SPD5_CAEEL	xlink	intra-protein xl	LUM2_1123298_inj1.24025.24025.3_LUM2_1123298_inj1.24025.24025.3	484	232	252	1518.84	507.287	3	-3.3	2	6	6.32	0.15	0.23	0.11	0.05	0.06	0.02	73	0.92	19.41	0	reverse_SPD5_CAEEL:232:x:reverse_SPD5_CAEEL:484		EK
GIDXSNWKNETVDQLITDLGQLHQDNLMLEEQIK-TKLAKNEEWTQIIPISR-a13-b5	SPD5_CAEEL	reverse_SPD5_CAEEL	xlink	intra-protein xl	LUM2_1123298_inj1.40782.40782.6_LUM2_1123298_inj1.40782.40782.6	1132	1129	3	5992.03	999.68	6	0	1	5	1.23	0.11	0.06	0.37	0.27	0.1	0.06	802	0	19.34	0	reverse_SPD5_CAEEL:1129:x:SPD5_CAEEL:1132		DK
AELDNIK-LFEDSKK-a4-b6	reverse_SPD5_CAEEL	reverse_SPD5_CAEEL	xlink	intra-protein xl	LUM2_1123298_inj1.63994.63994.3_LUM2_1123298_inj1.63994.63994.3	989	354	635	1648.86	550.629	3	-1.9	1	3	5.41	0.13	0.26	0.23	0.1	0.12	0.04	121	0.94	19.34	0	reverse_SPD5_CAEEL:354:x:reverse_SPD5_CAEEL:989		DK
LEHEIRTXVKNSTFDSSSMLLGGQTSDELK-KLKQVIADVAMTSEHLLQR-a10-b14	SPD5_CAEEL	reverse_SPD5_CAEEL	xlink	intra-protein xl	LUM2_1123298_inj1.40955.40955.6_LUM2_1123298_inj1.40955.40955.6	332	131	201	5529.82	922.645	6	-0.4	2	7	2.01	0.11	0.04	0.31	0.2	0.11	0.06	752	0.87	19.32	0	reverse_SPD5_CAEEL:131:x:SPD5_CAEEL:332		KE
AKQLTAESVELDEFMR-IEKVAGGMDTAIK-a12-b3	reverse_SPD5_CAEEL	reverse_SPD5_CAEEL	xlink	intra-protein xl	LUM2_1123298_inj1.34056.34056.4_LUM2_1123298_inj1.34056.34056.4	451	6	445	3179.61	795.911	4	-2.4	1	8	4.24	0.16	0.07	0.3	0.14	0.16	0.06	462	0	19.32	0	reverse_SPD5_CAEEL:451:x:reverse_SPD5_CAEEL:6		DK
QMVIPSNKFSK-EIELAK-a8-b3	reverse_SPD5_CAEEL	SPD5_CAEEL	xlink	intra-protein xl	LUM2_1123298_inj1.25355.25355.4_LUM2_1123298_inj1.25355.25355.4	701	935	234	1961.07	491.276	4	2.7	1	5	4.98	0.15	0.23	0.13	0.08	0.05	0.02	213	0	19.28	0	reverse_SPD5_CAEEL:701:x:SPD5_CAEEL:935		KE
NETVDQLITDLGQLHQDNLXLEEQIKKYK-KADALKTELDDIYNLQDR-a26-b17	SPD5_CAEEL	reverse_SPD5_CAEEL	xlink	intra-protein xl	LUM2_1123298_inj1.57681.57681.6_LUM2_1123298_inj1.57681.57681.6	1153	912	241	5573.84	929.982	6	4.2	1	4	1.58	0.07	0.05	0.27	0.21	0.06	0.05	795	0	19.25	0	reverse_SPD5_CAEEL:912:x:SPD5_CAEEL:1153		KD
ARQALVEYMNKCSK-LIDDLTGR-a11-b3	SPD5_CAEEL	reverse_SPD5_CAEEL	xlink	intra-protein xl	LUM2_1123298_inj1.37792.37792.4_LUM2_1123298_inj1.37792.37792.4	319	1011	692	2580.33	646.09	4	4.6	1	6	3.61	0.19	0.15	0.2	0.12	0.08	0.04	444	0.91	19.22	0	reverse_SPD5_CAEEL:1011:x:SPD5_CAEEL:319		KD
AESYRRQYXQLEGR-KIKDANPDSSGXR-a2-b1	reverse_SPD5_CAEEL	reverse_SPD5_CAEEL	xlink	intra-protein xl	LUM2_1123298_inj1.51159.51159.3_LUM2_1123298_inj1.51159.51159.3	1107	581	526	3217.53	1073.52	3	-2.9	1	5	3.49	0.12	0.08	0.16	0.11	0.05	0.03	553	0.79	19.2	0	reverse_SPD5_CAEEL:1107:x:reverse_SPD5_CAEEL:581		EK
KDGEVNLVPQSMSR-VEHASSEKSEXLER-a1-b2	reverse_SPD5_CAEEL	SPD5_CAEEL	xlink	intra-protein xl	LUM2_1123298_inj1.34119.34119.3_LUM2_1123298_inj1.34119.34119.3	1164	890	274	3187.52	1063.52	3	-0.9	1	3	2.95	0.14	0.04	0.13	0.09	0.04	0.02	665	0.92	19.2	0	reverse_SPD5_CAEEL:1164:x:SPD5_CAEEL:890		KE
LIDDLTGRFSGVTTNNADTASLELEKIR-AKIIPSNISSIQLVCDELCRR-a18-b2	reverse_SPD5_CAEEL	SPD5_CAEEL	xlink	intra-protein xl	LUM2_1123298_inj1.40819.40819.6_LUM2_1123298_inj1.40819.40819.6	1026	969	57	5501.84	917.982	6	-3.3	1	6	3.07	0.09	0.01	0.21	0.14	0.07	0.04	684	0.94	19.19	0	reverse_SPD5_CAEEL:1026:x:SPD5_CAEEL:969		DK
ESSAHEVK-TLKLEK-a6-b3	reverse_SPD5_CAEEL	reverse_SPD5_CAEEL	xlink	intra-protein xl	LUM2_1123298_inj1.24383.24383.3_LUM2_1123298_inj1.24383.24383.3	309	39	270	1597.86	533.629	3	-2.8	1	5	6.69	0.25	0.21	0.08	0.03	0.05	0.02	40	0.9	19.19	0	reverse_SPD5_CAEEL:309:x:reverse_SPD5_CAEEL:39		EK
FTSNSDIVEK-AKLTKK-a9-b5	SPD5_CAEEL	reverse_SPD5_CAEEL	xlink	intra-protein xl	LUM2_1123298_inj1.33500.33500.3_LUM2_1123298_inj1.33500.33500.3	703	235	468	1808	603.676	3	-0.4	1	4	5.63	0.24	0.12	0.2	0.05	0.15	0.04	245	0.89	19.14	0	reverse_SPD5_CAEEL:235:x:SPD5_CAEEL:703		EK
DIESLLKAELDNIKR-QXKEFEAQKHAMEER-a14-b4	reverse_SPD5_CAEEL	SPD5_CAEEL	xlink	intra-protein xl	LUM2_1123298_inj1.20916.20916.4_LUM2_1123298_inj1.20916.20916.4	992	152	840	3644.84	912.219	4	4.5	1	10	4.15	0.18	0.03	0.22	0.09	0.12	0.04	519	0.89	19.07	0	reverse_SPD5_CAEEL:992:x:SPD5_CAEEL:152		KE
ENDKARQALVEYMNK-LEHELADKELQLK-a4-b2	SPD5_CAEEL	reverse_SPD5_CAEEL	xlink	intra-protein xl	LUM2_1123298_inj1.31935.31935.4_LUM2_1123298_inj1.31935.31935.4	308	176	132	3354.71	839.686	4	-3.2	1	9	3.79	0.09	0.14	0.34	0.12	0.22	0.06	422	0.86	18.99	0	reverse_SPD5_CAEEL:176:x:SPD5_CAEEL:308		KE
GELQXYQR-GIETKIR-a2-b5	SPD5_CAEEL	reverse_SPD5_CAEEL	xlink	intra-protein xl	LUM2_1123298_inj1.65269.65269.3_LUM2_1123298_inj1.65269.65269.3	82	21	61	1836.95	613.325	3	-0.8	1	8	7.27	0.25	0.08	0.12	0.04	0.08	0.02	105	0.77	18.95	0	reverse_SPD5_CAEEL:21:x:SPD5_CAEEL:82		EK
YREDFENAAIVGLER-LTKKTLESIEK-a6-b3	SPD5_CAEEL	reverse_SPD5_CAEEL	xlink	intra-protein xl	LUM2_1123298_inj1.47649.47649.4_LUM2_1123298_inj1.47649.47649.4	944	235	709	3051.62	763.913	4	-1.2	1	6	2.57	0.14	0.11	0.23	0.15	0.08	0.04	586	0	18.9	0	reverse_SPD5_CAEEL:235:x:SPD5_CAEEL:944		EK
IVHLETEXEKLSTSEIAADYCSTKMTER-LHLHLSKPKQMVIPSNKFSK-a19-b9	SPD5_CAEEL	reverse_SPD5_CAEEL	xlink	intra-protein xl	LUM2_1123298_inj1.44796.44796.5_LUM2_1123298_inj1.44796.44796.5	921	693	228	5600.85	1121.18	5	-0.5	1	9	2.4	0.12	-0.01	0.27	0.16	0.11	0.05	747	0	18.9	0	reverse_SPD5_CAEEL:693:x:SPD5_CAEEL:921		DK
EIKENVDRMVK-LTSNEEKAK-a1-b7	reverse_SPD5_CAEEL	reverse_SPD5_CAEEL	xlink	intra-protein xl	LUM2_1123298_inj1.47626.47626.3_LUM2_1123298_inj1.47626.47626.3	188	439	251	2360.23	787.752	3	-1.4	1	4	3.56	0.18	0.18	0.16	0.12	0.04	0.03	406	0	18.89	0	reverse_SPD5_CAEEL:188:x:reverse_SPD5_CAEEL:439		EK
LEPGMGSMNHTKKLK-ESSAHEVKNEAEK-a13-b1	reverse_SPD5_CAEEL	reverse_SPD5_CAEEL	xlink	intra-protein xl	LUM2_1123298_inj1.47295.47295.4_LUM2_1123298_inj1.47295.47295.4	118	304	186	3108.54	778.143	4	2.5	1	9	3.57	0.2	0.16	0.2	0.09	0.11	0.04	413	0	18.88	0	reverse_SPD5_CAEEL:118:x:reverse_SPD5_CAEEL:304		KE
LPLXDTSSAVRNQQQFASMWEDFESVK-KLIDDLTGR-a5-b1	SPD5_CAEEL	reverse_SPD5_CAEEL	xlink	intra-protein xl	LUM2_1123298_inj1.12704.12704.6_LUM2_1123298_inj1.12704.12704.6	439	1008	569	4171.04	696.181	6	0.3	1	5	3.11	0.07	0.26	0.17	0.12	0.05	0.03	365	0.92	18.87	0	reverse_SPD5_CAEEL:1008:x:SPD5_CAEEL:439		DK
NETVDQLITDLGQLHQDNLXLEEQIKKYK-TRAMELENKLESVENQLK-a2-b9	SPD5_CAEEL	reverse_SPD5_CAEEL	xlink	intra-protein xl	LUM2_1123298_inj1.45484.45484.5_LUM2_1123298_inj1.45484.45484.5	1129	486	643	5584.85	1117.98	5	1.4	1	7	1.72	0.1	0.06	0.26	0.16	0.1	0.05	740	0	18.85	0	reverse_SPD5_CAEEL:486:x:SPD5_CAEEL:1129		EK
XGSSDPNADKIKK-SSAALFEEILER-a10-b8	SPD5_CAEEL	SPD5_CAEEL	xlink	intra-protein xl	LUM2_1123298_inj1.21677.21677.3_LUM2_1123298_inj1.21677.21677.3	616	602	14	2751.38	918.134	3	1.2	1	8	5.58	0.29	0.06	0.38	0.31	0.07	0.07	277	0	18.82	0	SPD5_CAEEL:602:x:SPD5_CAEEL:616		KE
YQEXKEQVNEQGLKLDVYDDMVEK-CSKLEHEIRTXVK-a10-b3	reverse_SPD5_CAEEL	SPD5_CAEEL	xlink	intra-protein xl	LUM2_1123298_inj1.56428.56428.4_LUM2_1123298_inj1.56428.56428.4	1083	322	761	4574.2	1144.56	4	4.3	1	4	2.87	0.16	-0.05	0.2	0.15	0.05	0.03	744	0.92	18.79	0	reverse_SPD5_CAEEL:1083:x:SPD5_CAEEL:322		EK
KQSAEK-LEHEIR-a1-b2	reverse_SPD5_CAEEL	SPD5_CAEEL	xlink	intra-protein xl	LUM2_1123298_inj1.09012.09012.3_LUM2_1123298_inj1.09012.09012.3	1100	324	776	1466.79	489.937	3	2.2	1	5	5.7	0.18	0.1	0.17	0.1	0.07	0.03	256	0	18.75	0	reverse_SPD5_CAEEL:1100:x:SPD5_CAEEL:324		KE
AELDNIKR-HAMEER-a7-b5	reverse_SPD5_CAEEL	SPD5_CAEEL	xlink	intra-protein xl	LUM2_1123298_inj1.24029.24029.3_LUM2_1123298_inj1.24029.24029.3	992	162	830	1710.85	571.289	3	-1.5	1	5	6	0.1	0.25	0.07	0.05	0.03	0.01	69	0.88	18.72	0	reverse_SPD5_CAEEL:992:x:SPD5_CAEEL:162		KE
ENVDRMVKAYEHQQER-QMKEFEAQKHAMEER-a1-b9	reverse_SPD5_CAEEL	SPD5_CAEEL	xlink	intra-protein xl	LUM2_1123298_inj1.34978.34978.3_LUM2_1123298_inj1.34978.34978.3	191	157	34	3903.81	1302.28	3	-2.2	1	7	4.67	0.16	-0.05	0.14	0.08	0.06	0.03	540	0	18.59	0	reverse_SPD5_CAEEL:191:x:SPD5_CAEEL:157		EK
LQLEKDALEHELKMMSSNNENVPPVGTSVSGMPTK-QLISSLKHEENELKK-a20-b14	SPD5_CAEEL	SPD5_CAEEL	xlink	intra-protein xl	LUM2_1123298_inj1.46148.46148.5_LUM2_1123298_inj1.46148.46148.5	1032	830	202	5586.83	1118.37	5	-1.5	1	5	2.36	0.09	0	0.31	0.23	0.08	0.05	720	0	18.56	0	SPD5_CAEEL:1032:x:SPD5_CAEEL:830		EK
LENEEHK-LEKKYK-a2-b4	reverse_SPD5_CAEEL	reverse_SPD5_CAEEL	xlink	intra-protein xl	LUM2_1123298_inj1.53113.53113.3_LUM2_1123298_inj1.53113.53113.3	371	43	328	1686.89	563.306	3	0.3	1	4	5.87	0.07	0.21	0.09	0.06	0.04	0.02	115	0.92	18.55	0	reverse_SPD5_CAEEL:371:x:reverse_SPD5_CAEEL:43		EK
FLILKQHLFDR-EXETELHVIR-a5-b1	reverse_SPD5_CAEEL	reverse_SPD5_CAEEL	xlink	intra-protein xl	LUM2_1123298_inj1.28919.28919.3_LUM2_1123298_inj1.28919.28919.3	85	288	203	2682.43	895.151	3	-0.7	1	7	5.54	0.17	0.03	0.14	0.06	0.08	0.03	349	0.81	18.54	0	reverse_SPD5_CAEEL:288:x:reverse_SPD5_CAEEL:85		KE
ETMKTSCYDAAIESTSLK-DNEKKADALK-a13-b5	reverse_SPD5_CAEEL	reverse_SPD5_CAEEL	xlink	intra-protein xl	LUM2_1123298_inj1.11088.11088.4_LUM2_1123298_inj1.11088.11088.4	282	896	614	3146.51	787.635	4	-1	1	9	4.55	0.14	0.02	0.21	0.14	0.07	0.04	459	0	18.53	0	reverse_SPD5_CAEEL:282:x:reverse_SPD5_CAEEL:896		EK
ELMESKESSAHEVKNEAEK-LFEDSK-a14-b4	reverse_SPD5_CAEEL	reverse_SPD5_CAEEL	xlink	intra-protein xl	LUM2_1123298_inj1.28436.28436.4_LUM2_1123298_inj1.28436.28436.4	311	352	41	2893.36	724.348	4	-1.7	1	4	3.51	0.1	0.12	0.39	0.17	0.22	0.1	416	0	18.53	0	reverse_SPD5_CAEEL:311:x:reverse_SPD5_CAEEL:352		KD
HEENELK-KAENLR-a2-b1	SPD5_CAEEL	reverse_SPD5_CAEEL	xlink	intra-protein xl	LUM2_1123298_inj1.22907.22907.3_LUM2_1123298_inj1.22907.22907.3	825	355	470	1608.82	537.28	3	-4	1	4	4.4	0.16	0.22	0.15	0.13	0.03	0.03	242	0	18.52	0	reverse_SPD5_CAEEL:355:x:SPD5_CAEEL:825		EK
ENDKAR-TLKLEK-a3-b3	SPD5_CAEEL	reverse_SPD5_CAEEL	xlink	intra-protein xl	LUM2_1123298_inj1.20251.20251.3_LUM2_1123298_inj1.20251.20251.3	307	39	268	1443.81	482.276	3	0.1	1	4	5.92	0.17	0.23	0.1	0.05	0.05	0.02	69	0	18.52	0	reverse_SPD5_CAEEL:39:x:SPD5_CAEEL:307		DK
VDGEQETRVKAENALEEAR-LESVENQLK-a10-b2	SPD5_CAEEL	reverse_SPD5_CAEEL	xlink	intra-protein xl	LUM2_1123298_inj1.35452.35452.3_LUM2_1123298_inj1.35452.35452.3	807	488	319	3183.59	1062.2	3	-4	1	1	2.94	0.19	0.01	0.22	0.2	0.03	0.03	640	0.91	18.51	0	reverse_SPD5_CAEEL:488:x:SPD5_CAEEL:807		KE
TLESIEKSIR-ENDKAR-a7-b3	reverse_SPD5_CAEEL	SPD5_CAEEL	xlink	intra-protein xl	LUM2_1123298_inj1.30341.30341.4_LUM2_1123298_inj1.30341.30341.4	243	307	64	1888.01	473.01	4	3.9	1	5	5.52	0.14	0.25	0.06	0.03	0.03	0.01	94	0	18.49	0	reverse_SPD5_CAEEL:243:x:SPD5_CAEEL:307		KD
XGSSDPNADKIK-EEELATSLESK-a10-b1	SPD5_CAEEL	reverse_SPD5_CAEEL	xlink	intra-protein xl	LUM2_1123298_inj1.23303.23303.3_LUM2_1123298_inj1.23303.23303.3	616	338	278	2494.17	832.397	3	-3.1	1	6	4.78	0.14	-0.02	0.17	0.08	0.09	0.03	481	0	18.47	0	reverse_SPD5_CAEEL:338:x:SPD5_CAEEL:616		KE
XGSSDPNADKIKK-QAEFEKXQR-a9-b6	SPD5_CAEEL	reverse_SPD5_CAEEL	xlink	intra-protein xl	LUM2_1123298_inj1.52810.52810.3_LUM2_1123298_inj1.52810.52810.3	615	1048	433	2569.22	857.415	3	-2	1	4	3.66	0.16	0	0.14	0.09	0.05	0.03	580	0	18.45	0	reverse_SPD5_CAEEL:1048:x:SPD5_CAEEL:615		DK
QNSTKTPXGSVSTGVPPVNENNSSMMK-EAENKVEHASSEKSEMLER-a5-b3	reverse_SPD5_CAEEL	SPD5_CAEEL	xlink	intra-protein xl	LUM2_1123298_inj1.34306.34306.5_LUM2_1123298_inj1.34306.34306.5	152	886	734	5021.33	1005.27	5	4.5	1	8	1.78	0.11	0.08	0.27	0.16	0.11	0.05	687	0	18.45	0	reverse_SPD5_CAEEL:152:x:SPD5_CAEEL:886		KE
KIKDANPDSSGMR-ALAERIQSMK-a1-b4	reverse_SPD5_CAEEL	reverse_SPD5_CAEEL	xlink	intra-protein xl	LUM2_1123298_inj1.19275.19275.4_LUM2_1123298_inj1.19275.19275.4	581	615	34	2545.32	637.337	4	2	1	9	4.95	0.23	0.15	0.27	0.16	0.11	0.05	239	0.93	18.44	0	reverse_SPD5_CAEEL:581:x:reverse_SPD5_CAEEL:615		KE
AELDNIKR-XTERKK-a2-b5	reverse_SPD5_CAEEL	SPD5_CAEEL	xlink	intra-protein xl	LUM2_1123298_inj1.19282.19282.4_LUM2_1123298_inj1.19282.19282.4	987	931	56	1746.94	437.743	4	0.7	1	7	6.37	0.2	0.09	0.2	0.16	0.05	0.03	168	0.94	18.42	0	reverse_SPD5_CAEEL:987:x:SPD5_CAEEL:931		EK
LGQENVQEK-KENDKAR-a8-b5	SPD5_CAEEL	SPD5_CAEEL	xlink	intra-protein xl	LUM2_1123298_inj1.33172.33172.3_LUM2_1123298_inj1.33172.33172.3	120	308	188	1884.97	629.33	3	0.7	1	5	4.76	0.18	0.08	0.16	0.12	0.04	0.03	361	0.95	18.42	0	SPD5_CAEEL:120:x:SPD5_CAEEL:308		EK
IREEXAHK-KENDKAR-a4-b5	reverse_SPD5_CAEEL	SPD5_CAEEL	xlink	intra-protein xl	LUM2_1123298_inj1.20963.20963.3_LUM2_1123298_inj1.20963.20963.3	1038	308	730	1869.94	624.322	3	-2.8	1	6	5.64	0.23	0.11	0.14	0.11	0.03	0.02	227	0.9	18.41	0	reverse_SPD5_CAEEL:1038:x:SPD5_CAEEL:308		EK
YKKIQEELMLNDQHLQGLDTILQDVTENK-CLEDCVLQISSINSPIIKAK-a24-b18	reverse_SPD5_CAEEL	reverse_SPD5_CAEEL	xlink	intra-protein xl	LUM2_1123298_inj1.44642.44642.5_LUM2_1123298_inj1.44642.44642.5	67	230	163	5724.92	1145.99	5	-4.2	1	7	1.7	0.11	0.01	0.29	0.21	0.08	0.05	774	0.8	18.35	0	reverse_SPD5_CAEEL:230:x:reverse_SPD5_CAEEL:67		DK
QMKEFEAQKHAMEER-MDRTRAMELENK-a9-b2	SPD5_CAEEL	reverse_SPD5_CAEEL	xlink	intra-protein xl	LUM2_1123298_inj1.22801.22801.3_LUM2_1123298_inj1.22801.22801.3	157	476	319	3365.59	1122.87	3	4.1	1	5	3.55	0.16	0	0.16	0.08	0.08	0.03	579	0.91	18.31	0	reverse_SPD5_CAEEL:476:x:SPD5_CAEEL:157		KD
SXSQPVLNVEGDKRTSSTSATQQQVLSGAFSSADVR-IEKVAGGMDTAIKGIETK-a12-b13	SPD5_CAEEL	reverse_SPD5_CAEEL	xlink	intra-protein xl	LUM2_1123298_inj1.43948.43948.6_LUM2_1123298_inj1.43948.43948.6	34	16	18	5625.82	938.645	6	-0.1	1	5	1.57	0.11	0.09	0.29	0.19	0.1	0.05	680	0	18.31	0	reverse_SPD5_CAEEL:16:x:SPD5_CAEEL:34		DK
FSKQSLFSQTADR-QMVIPSNKFSK-a12-b8	reverse_SPD5_CAEEL	reverse_SPD5_CAEEL	xlink	intra-protein xl	LUM2_1123298_inj1.36982.36982.3_LUM2_1123298_inj1.36982.36982.3	713	701	12	2773.41	925.478	3	-4.4	1	5	3.86	0.21	-0.02	0.16	0.1	0.06	0.03	563	0.89	18.3	0	reverse_SPD5_CAEEL:701:x:reverse_SPD5_CAEEL:713		DK
XKLAFETSINDK-SENIVNGITEK-a2-b10	SPD5_CAEEL	reverse_SPD5_CAEEL	xlink	intra-protein xl	LUM2_1123298_inj1.54419.54419.3_LUM2_1123298_inj1.54419.54419.3	621	104	517	2596.3	866.442	3	-0.9	1	7	4.65	0.12	0.09	0.14	0.08	0.06	0.02	353	0.82	18.17	0	reverse_SPD5_CAEEL:104:x:SPD5_CAEEL:621		KE
NETVDQLITDLGQLHQDNLXLEEQIK-QAEFEKXQRAFNDESTEIR-a5-b6	SPD5_CAEEL	reverse_SPD5_CAEEL	xlink	intra-protein xl	LUM2_1123298_inj1.56265.56265.4_LUM2_1123298_inj1.56265.56265.4	1132	1048	84	5378.56	1345.65	4	-0.8	1	10	3.68	0.11	0.01	0.19	0.1	0.09	0.03	547	0	18.15	0	reverse_SPD5_CAEEL:1048:x:SPD5_CAEEL:1132		DK
LEDSTQGGLLMSSSDFTSNK-MEQYKLMEEDLLAXQSR-a15-b5	reverse_SPD5_CAEEL	SPD5_CAEEL	xlink	intra-protein xl	LUM2_1123298_inj1.24989.24989.4_LUM2_1123298_inj1.24989.24989.4	862	126	736	4227.92	1057.99	4	-3.2	1	5	2.99	0.07	0.08	0.24	0.07	0.17	0.05	546	0	18.13	0	reverse_SPD5_CAEEL:862:x:SPD5_CAEEL:126		DK
MRTKEAENK-KRETMK-a7-b1	SPD5_CAEEL	reverse_SPD5_CAEEL	xlink	intra-protein xl	LUM2_1123298_inj1.51272.51272.3_LUM2_1123298_inj1.51272.51272.3	886	268	618	1878.99	627.336	3	4.9	1	5	5.57	0.1	0.16	0.16	0.04	0.11	0.03	166	0	18.1	0	reverse_SPD5_CAEEL:268:x:SPD5_CAEEL:886		EK
ELQLKEIK-QHLFDR-a5-b5	reverse_SPD5_CAEEL	reverse_SPD5_CAEEL	xlink	intra-protein xl	LUM2_1123298_inj1.37690.37690.3_LUM2_1123298_inj1.37690.37690.3	187	90	97	1796	599.675	3	4.2	3	3	5.07	0.17	0.1	0.16	0.14	0.02	0.03	294	0.86	18.09	0	reverse_SPD5_CAEEL:187:x:reverse_SPD5_CAEEL:90		KD
SIVSQAAEASR-KRETXK-a8-b1	SPD5_CAEEL	reverse_SPD5_CAEEL	xlink	intra-protein xl	LUM2_1123298_inj1.49862.49862.3_LUM2_1123298_inj1.49862.49862.3	665	268	397	1906.99	636.672	3	1.6	1	5	4.7	0.16	0.36	0.07	0.04	0.03	0.01	32	0.75	18.08	0	reverse_SPD5_CAEEL:268:x:SPD5_CAEEL:665		EK
ASQDDLEQRLQQIHDELEAVK-NEAEKTRMR-a4-b5	reverse_SPD5_CAEEL	reverse_SPD5_CAEEL	xlink	intra-protein xl	LUM2_1123298_inj1.17114.17114.5_LUM2_1123298_inj1.17114.17114.5	961	316	645	3579.78	716.963	5	1.7	1	10	5.19	0.15	0.07	0.21	0.14	0.07	0.04	308	0	18.06	0	reverse_SPD5_CAEEL:316:x:reverse_SPD5_CAEEL:961		DK
TRAXELENKLESVENQLK-ESSAHEVKNEAEKTR-a9-b1	reverse_SPD5_CAEEL	reverse_SPD5_CAEEL	xlink	intra-protein xl	LUM2_1123298_inj1.39845.39845.3_LUM2_1123298_inj1.39845.39845.3	486	304	182	3842.89	1281.97	3	-4.4	1	5	2.21	0.22	0.1	0.29	0.16	0.14	0.05	572	0	18.06	0	reverse_SPD5_CAEEL:304:x:reverse_SPD5_CAEEL:486		KE
LITIKTKLAK-IREEXAHK-a7-b3	reverse_SPD5_CAEEL	reverse_SPD5_CAEEL	xlink	intra-protein xl	LUM2_1123298_inj1.17593.17593.3_LUM2_1123298_inj1.17593.17593.3	1126	1037	89	2138.26	713.761	3	-0.9	1	5	4.71	0.15	0.14	0.11	0.06	0.05	0.02	284	0.91	18.05	0	reverse_SPD5_CAEEL:1037:x:reverse_SPD5_CAEEL:1126		KE
LITIKTKLAK-KSDEFLK-a5-b4	reverse_SPD5_CAEEL	SPD5_CAEEL	xlink	intra-protein xl	LUM2_1123298_inj1.36940.36940.3_LUM2_1123298_inj1.36940.36940.3	1124	848	276	1975.2	659.409	3	-2.7	1	6	6.22	0.07	0.14	0.1	0.04	0.06	0.02	131	0	18.04	0	reverse_SPD5_CAEEL:1124:x:SPD5_CAEEL:848		KE
DQLNYIDDLETK-KRETXK-a1-b1	SPD5_CAEEL	reverse_SPD5_CAEEL	xlink	intra-protein xl	LUM2_1123298_inj1.10717.10717.4_LUM2_1123298_inj1.10717.10717.4	287	268	19	2255.12	564.788	4	4	1	6	5.03	0.15	0.14	0.2	0.14	0.05	0.03	244	0.91	18.04	0	reverse_SPD5_CAEEL:268:x:SPD5_CAEEL:287		DK
LQQIHDELEAVKDIESLLKAELDNIK-SENIVNGITEKLEPGXGSMNHTKK-a12-b2	reverse_SPD5_CAEEL	reverse_SPD5_CAEEL	xlink	intra-protein xl	LUM2_1123298_inj1.64355.64355.6_LUM2_1123298_inj1.64355.64355.6	978	96	882	5614.87	936.819	6	-3.6	1	9	2.68	0.06	0.04	0.2	0.13	0.07	0.04	627	0.94	18.01	0	reverse_SPD5_CAEEL:96:x:reverse_SPD5_CAEEL:978		KE
XGSSDPNADKIK-MGSSDPNADK-a10-b5	SPD5_CAEEL	SPD5_CAEEL	xlink	intra-protein xl	LUM2_1123298_inj1.27979.27979.3_LUM2_1123298_inj1.27979.27979.3	616	611	5	2280.01	761.011	3	4.7	1	6	4.94	0.24	-0.01	0.12	0.05	0.07	0.02	424	0	17.99	0	SPD5_CAEEL:611:x:SPD5_CAEEL:616		KD
GSSGNLPSRXDRTR-ALEIEKKR-a11-b6	reverse_SPD5_CAEEL	reverse_SPD5_CAEEL	xlink	intra-protein xl	LUM2_1123298_inj1.27711.27711.4_LUM2_1123298_inj1.27711.27711.4	476	267	209	2516.32	630.087	4	-2.7	1	5	4.05	0.18	0.14	0.2	0.09	0.11	0.04	332	0.77	17.98	0	reverse_SPD5_CAEEL:267:x:reverse_SPD5_CAEEL:476		DK
DATQSFLSQKSFKNSPIVMQKPK-EEELATSLESKLFEDSK-a21-b3	SPD5_CAEEL	reverse_SPD5_CAEEL	xlink	intra-protein xl	LUM2_1123298_inj1.43554.43554.5_LUM2_1123298_inj1.43554.43554.5	506	340	166	4544.31	909.87	5	2.1	1	6	2.46	0.11	0.02	0.26	0.2	0.06	0.04	661	0	17.93	0	reverse_SPD5_CAEEL:340:x:SPD5_CAEEL:506		KE
HAXEER-KAENLR-a4-b1	SPD5_CAEEL	reverse_SPD5_CAEEL	xlink	intra-protein xl	LUM2_1123298_inj1.14404.14404.3_LUM2_1123298_inj1.14404.14404.3	161	355	194	1498.74	500.587	3	3.5	1	3	5.23	0.15	0.24	0.08	0.01	0.06	0.01	106	0	17.92	0	reverse_SPD5_CAEEL:355:x:SPD5_CAEEL:161		EK
QALVEYXNKCSK-QAEFEKXQR-a9-b3	SPD5_CAEEL	reverse_SPD5_CAEEL	xlink	intra-protein xl	LUM2_1123298_inj1.24034.24034.3_LUM2_1123298_inj1.24034.24034.3	319	1045	726	2649.22	884.082	3	-4.6	1	2	3.24	0.06	0.14	0.11	0.08	0.03	0.02	455	0	17.91	0	reverse_SPD5_CAEEL:1045:x:SPD5_CAEEL:319		KE
MGSSDPNADKIK-LADAKK-a10-b3	SPD5_CAEEL	SPD5_CAEEL	xlink	intra-protein xl	LUM2_1123298_inj1.19785.19785.3_LUM2_1123298_inj1.19785.19785.3	616	301	315	1887.96	630.329	3	-4.8	1	4	4.46	0.23	0.15	0.13	0.08	0.05	0.03	285	0.79	17.9	0	SPD5_CAEEL:301:x:SPD5_CAEEL:616		KD
NSPIVMQKPKSLHLHLK-TKEAENKVEHASSEK-a8-b3	SPD5_CAEEL	SPD5_CAEEL	xlink	intra-protein xl	LUM2_1123298_inj1.30866.30866.5_LUM2_1123298_inj1.30866.30866.5	506	884	378	3636.94	728.396	5	-0.5	1	9	2.49	0.13	0.07	0.33	0.15	0.17	0.06	574	0	17.9	0	SPD5_CAEEL:506:x:SPD5_CAEEL:884		KE
DNISTEFALKMKK-KIKDANPDSSGXR-a1-b1	reverse_SPD5_CAEEL	reverse_SPD5_CAEEL	xlink	intra-protein xl	LUM2_1123298_inj1.37600.37600.3_LUM2_1123298_inj1.37600.37600.3	569	581	12	2939.49	980.839	3	2.8	1	4	3.71	0.16	0.06	0.17	0.13	0.04	0.03	466	0	17.86	0	reverse_SPD5_CAEEL:569:x:reverse_SPD5_CAEEL:581		DK
QXVIPSNKFSKQSLFSQTADR-VEGLKSNVQHLNAELEAFQSK-a20-b5	reverse_SPD5_CAEEL	reverse_SPD5_CAEEL	xlink	intra-protein xl	LUM2_1123298_inj1.38247.38247.5_LUM2_1123298_inj1.38247.38247.5	713	416	297	4749.4	950.887	5	-4.5	1	11	2.83	0.12	0.08	0.39	0.19	0.21	0.07	526	0	17.86	0	reverse_SPD5_CAEEL:416:x:reverse_SPD5_CAEEL:713		DK
EQVNEQGLKLDVYDDMVEK-LDVYDDMVEKVRK-a1-b10	reverse_SPD5_CAEEL	reverse_SPD5_CAEEL	xlink	intra-protein xl	LUM2_1123298_inj1.01120.01120.3_LUM2_1123298_inj1.01120.01120.3	1079	1097	18	3841.89	1281.64	3	4.5	1	7	4.63	0.12	-0.04	0.21	0.11	0.09	0.04	485	0	17.84	0	reverse_SPD5_CAEEL:1079:x:reverse_SPD5_CAEEL:1097		EK
DALEHELK-AKDNEKK-a6-b6	SPD5_CAEEL	reverse_SPD5_CAEEL	xlink	intra-protein xl	LUM2_1123298_inj1.21750.21750.3_LUM2_1123298_inj1.21750.21750.3	1023	895	128	1766.92	589.983	3	4.5	1	4	4.72	0.16	0.22	0.19	0.09	0.1	0.03	170	0.94	17.83	0	reverse_SPD5_CAEEL:895:x:SPD5_CAEEL:1023		EK
SENIVNGITEKLEPGXGSMNHTKK-RPQGEVHELNSDENLVSNDEM-a23-b13	reverse_SPD5_CAEEL	reverse_SPD5_CAEEL	xlink	intra-protein xl	LUM2_1123298_inj1.34408.34408.5_LUM2_1123298_inj1.34408.34408.5	117	1190	1073	5022.33	1005.47	5	-1.6	1	6	1.44	0.1	0.02	0.28	0.18	0.1	0.05	763	0.95	17.82	0	reverse_SPD5_CAEEL:117:x:reverse_SPD5_CAEEL:1190		KE
KLIDDLTGRFSGVTTNNADTASLELEK-SNVQHLNAELEAFQSKLTSNEEKAK-a5-b16	reverse_SPD5_CAEEL	reverse_SPD5_CAEEL	xlink	intra-protein xl	LUM2_1123298_inj1.44924.44924.5_LUM2_1123298_inj1.44924.44924.5	1012	432	580	5703.9	1141.79	5	2.2	1	9	1.81	0.08	0.01	0.25	0.11	0.14	0.05	735	0	17.82	0	reverse_SPD5_CAEEL:1012:x:reverse_SPD5_CAEEL:432		DK
KLIDDLTGR-EASQKR-a4-b5	reverse_SPD5_CAEEL	SPD5_CAEEL	xlink	intra-protein xl	LUM2_1123298_inj1.60175.60175.3_LUM2_1123298_inj1.60175.60175.3	1011	99	912	1728.94	577.322	3	-3.9	1	3	5.14	0.15	0.26	0.11	0.08	0.03	0.02	83	0.77	17.81	0	reverse_SPD5_CAEEL:1011:x:SPD5_CAEEL:99		DK
WGNLEESLEDALNQSKKEEELATSLESK-RCLEDCVLQISSINSPIIKAK-a5-b19	reverse_SPD5_CAEEL	reverse_SPD5_CAEEL	xlink	intra-protein xl	LUM2_1123298_inj1.40534.40534.5_LUM2_1123298_inj1.40534.40534.5	325	230	95	5601.85	1121.38	5	4.8	1	6	1	0.05	0.12	0.25	0.18	0.08	0.04	696	0	17.81	0	reverse_SPD5_CAEEL:230:x:reverse_SPD5_CAEEL:325		EK
SCKNMYEVLAQR-AYEHQQER-a3-b3	reverse_SPD5_CAEEL	reverse_SPD5_CAEEL	xlink	intra-protein xl	LUM2_1123298_inj1.54351.54351.3_LUM2_1123298_inj1.54351.54351.3	880	201	679	2539.17	847.398	3	0.8	1	5	3.93	0.18	0	0.12	0.06	0.06	0.02	518	0	17.8	0	reverse_SPD5_CAEEL:201:x:reverse_SPD5_CAEEL:880		KE
EFEAQKHAMEER-ESQLDDLEESK-a6-b5	SPD5_CAEEL	SPD5_CAEEL	xlink	intra-protein xl	LUM2_1123298_inj1.24262.24262.3_LUM2_1123298_inj1.24262.24262.3	157	428	271	2777.24	926.753	3	-3	1	5	4.15	0.16	0	0.16	0.07	0.09	0.03	487	0.92	17.8	0	SPD5_CAEEL:157:x:SPD5_CAEEL:428		KD
LKKTHNMSGMGPELK-LENEEHK-a2-b4	SPD5_CAEEL	reverse_SPD5_CAEEL	xlink	intra-protein xl	LUM2_1123298_inj1.50114.50114.3_LUM2_1123298_inj1.50114.50114.3	1081	373	708	2549.27	850.765	3	-0.4	1	4	4.5	0.1	0.09	0.12	0.08	0.04	0.02	357	0.78	17.79	0	reverse_SPD5_CAEEL:373:x:SPD5_CAEEL:1081		KE
TKEAENKVEHASSEK-EEELATSLESK-a7-b3	SPD5_CAEEL	reverse_SPD5_CAEEL	xlink	intra-protein xl	LUM2_1123298_inj1.39660.39660.3_LUM2_1123298_inj1.39660.39660.3	888	340	548	2902.4	968.474	3	-1.5	1	5	4.87	0.31	0.1	0.25	0.17	0.08	0.04	266	0	17.78	0	reverse_SPD5_CAEEL:340:x:SPD5_CAEEL:888		KE
KTHNMSGMGPELK-EIKENVDR-a1-b4	SPD5_CAEEL	reverse_SPD5_CAEEL	xlink	intra-protein xl	LUM2_1123298_inj1.28679.28679.3_LUM2_1123298_inj1.28679.28679.3	1082	191	891	2412.2	805.073	3	2.4	1	6	4.36	0.22	-0.02	0.2	0.06	0.14	0.04	479	0.8	17.77	0	reverse_SPD5_CAEEL:191:x:SPD5_CAEEL:1082		KE
EIKENVDR-EASQKR-a3-b1	reverse_SPD5_CAEEL	SPD5_CAEEL	xlink	intra-protein xl	LUM2_1123298_inj1.10194.10194.3_LUM2_1123298_inj1.10194.10194.3	190	95	95	1700.88	567.967	3	-1.5	1	4	5.51	0.09	0.14	0.07	0.02	0.05	0.01	197	0.77	17.77	0	reverse_SPD5_CAEEL:190:x:SPD5_CAEEL:95		KE
NETVDQLITDLGQLHQDNLXLEEQIKK-AKIIPSNISSIQLVCDELCRR-a23-b2	SPD5_CAEEL	SPD5_CAEEL	xlink	intra-protein xl	LUM2_1123298_inj1.46641.46641.6_LUM2_1123298_inj1.46641.46641.6	1150	969	181	5633.86	939.985	6	-4.4	1	6	1.44	0.05	0.07	0.29	0.14	0.15	0.05	701	0	17.76	0	SPD5_CAEEL:1150:x:SPD5_CAEEL:969		EK
YQEXKEQVNEQGLK-KTLESIEKSIR-a3-b8	reverse_SPD5_CAEEL	reverse_SPD5_CAEEL	xlink	intra-protein xl	LUM2_1123298_inj1.43093.43093.3_LUM2_1123298_inj1.43093.43093.3	1076	243	833	3023.57	1008.86	3	2.7	1	6	4.07	0.17	-0.01	0.16	0.05	0.11	0.03	512	0	17.76	0	reverse_SPD5_CAEEL:1076:x:reverse_SPD5_CAEEL:243		EK
XFEDLEVSEATLQKAK-TLKLEK-a14-b5	SPD5_CAEEL	reverse_SPD5_CAEEL	xlink	intra-protein xl	LUM2_1123298_inj1.53947.53947.4_LUM2_1123298_inj1.53947.53947.4	758	41	717	2566.35	642.596	4	-1.6	1	4	4.4	0.11	0.17	0.12	0.09	0.03	0.02	264	0.93	17.72	0	reverse_SPD5_CAEEL:41:x:SPD5_CAEEL:758		KE
EREQQHEYAK-NSPIVXQKPK-a3-b8	SPD5_CAEEL	SPD5_CAEEL	xlink	intra-protein xl	LUM2_1123298_inj1.46073.46073.3_LUM2_1123298_inj1.46073.46073.3	994	506	488	2455.23	819.417	3	-0.5	2	7	5.48	0.19	0.12	0.15	0.05	0.1	0.03	189	0.65	17.66	0	SPD5_CAEEL:506:x:SPD5_CAEEL:994		EK
VEHASSEKSEMLER-KINDLEAK-a7-b1	SPD5_CAEEL	SPD5_CAEEL	xlink	intra-protein xl	LUM2_1123298_inj1.42796.42796.3_LUM2_1123298_inj1.42796.42796.3	895	207	688	2542.26	848.427	3	-4.5	1	7	4.91	0.2	0	0.13	0.07	0.06	0.03	394	0.88	17.65	0	SPD5_CAEEL:207:x:SPD5_CAEEL:895		EK
KTLKAK-XTERKK-a4-b3	SPD5_CAEEL	SPD5_CAEEL	xlink	intra-protein xl	LUM2_1123298_inj1.59799.59799.3_LUM2_1123298_inj1.59799.59799.3	967	929	38	1476.88	493.301	3	-1.6	1	2	4.39	0.1	0.29	0.13	0.08	0.04	0.02	127	0.85	17.64	0	SPD5_CAEEL:929:x:SPD5_CAEEL:967		KE
KENDKAR-HAMEER-a5-b4	SPD5_CAEEL	SPD5_CAEEL	xlink	intra-protein xl	LUM2_1123298_inj1.11516.11516.3_LUM2_1123298_inj1.11516.11516.3	308	161	147	1612.78	538.6	3	1.7	1	3	6.61	0.11	0.19	0.04	0	0.03	0.01	7	0	17.6	0	SPD5_CAEEL:161:x:SPD5_CAEEL:308		KE
DNEKKADALK-HEENELK-a4-b2	reverse_SPD5_CAEEL	SPD5_CAEEL	xlink	intra-protein xl	LUM2_1123298_inj1.33227.33227.3_LUM2_1123298_inj1.33227.33227.3	895	825	70	2009.99	671.006	3	-4.2	1	3	5.05	0.13	0.1	0.16	0.1	0.06	0.03	263	0.94	17.6	0	reverse_SPD5_CAEEL:895:x:SPD5_CAEEL:825		KE
MGSSDPNADKIKK-AEELANEAK-a12-b3	SPD5_CAEEL	reverse_SPD5_CAEEL	xlink	intra-protein xl	LUM2_1123298_inj1.44787.44787.3_LUM2_1123298_inj1.44787.44787.3	618	386	232	2345.15	782.725	3	-0.5	1	3	3.78	0.14	0.11	0.13	0.1	0.03	0.02	399	0.92	17.59	0	reverse_SPD5_CAEEL:386:x:SPD5_CAEEL:618		KE
RVKEVMDDYVDLK-AFNDESTEIR-a3-b4	SPD5_CAEEL	reverse_SPD5_CAEEL	xlink	intra-protein xl	LUM2_1123298_inj1.12421.12421.4_LUM2_1123298_inj1.12421.12421.4	102	1055	953	2771.34	693.842	4	-2.5	1	6	3.53	0.19	0.16	0.24	0.17	0.07	0.04	343	0.87	17.57	0	reverse_SPD5_CAEEL:1055:x:SPD5_CAEEL:102		KD
EVMDDYVDLKLGQENVQEK-YKALEIEKK-a4-b2	SPD5_CAEEL	reverse_SPD5_CAEEL	xlink	intra-protein xl	LUM2_1123298_inj1.35051.35051.4_LUM2_1123298_inj1.35051.35051.4	106	261	155	3353.71	839.435	4	1.1	1	4	3.65	0.14	0.08	0.3	0.16	0.14	0.06	414	0.91	17.57	0	reverse_SPD5_CAEEL:261:x:SPD5_CAEEL:106		DK
NELEXAR-LADAKK-a4-b5	SPD5_CAEEL	SPD5_CAEEL	xlink	intra-protein xl	LUM2_1123298_inj1.23258.23258.3_LUM2_1123298_inj1.23258.23258.3	717	303	414	1503.77	502.265	3	-0.2	2	5	5.8	0.19	0.14	0.1	0.06	0.04	0.02	135	0	17.57	0	SPD5_CAEEL:303:x:SPD5_CAEEL:717		EK
KLIDDLTGR-AESYRR-a1-b2	reverse_SPD5_CAEEL	reverse_SPD5_CAEEL	xlink	intra-protein xl	LUM2_1123298_inj1.17719.17719.3_LUM2_1123298_inj1.17719.17719.3	1008	1107	99	1791.97	598.33	3	4.2	2	5	4.85	0.12	0.18	0.1	0.06	0.04	0.02	198	0.92	17.55	0	reverse_SPD5_CAEEL:1008:x:reverse_SPD5_CAEEL:1107		KE
SQXALLDEEMLK-KTITDMGMR-a9-b1	reverse_SPD5_CAEEL	SPD5_CAEEL	xlink	intra-protein xl	LUM2_1123298_inj1.23152.23152.3_LUM2_1123298_inj1.23152.23152.3	1070	831	239	2456.18	819.734	3	-0.5	1	2	3.25	0.19	0.03	0.17	0.12	0.05	0.03	534	0	17.55	0	reverse_SPD5_CAEEL:1070:x:SPD5_CAEEL:831		EK
MRTKEAENK-AKDNEKK-a5-b6	SPD5_CAEEL	reverse_SPD5_CAEEL	xlink	intra-protein xl	LUM2_1123298_inj1.19622.19622.3_LUM2_1123298_inj1.19622.19622.3	884	895	11	1919	640.674	3	4.7	1	4	4.22	0.22	0.1	0.36	0.03	0.34	0.07	314	0	17.54	0	reverse_SPD5_CAEEL:895:x:SPD5_CAEEL:884		EK
SQXALLDEEMLKYQEMK-KTITDMGXRLNEAK-a8-b1	reverse_SPD5_CAEEL	SPD5_CAEEL	xlink	intra-protein xl	LUM2_1123298_inj1.46298.46298.3_LUM2_1123298_inj1.46298.46298.3	1069	831	238	3706.79	1236.6	3	3.4	1	6	3.53	0.11	-0.01	0.2	0.09	0.11	0.04	553	0.94	17.52	0	reverse_SPD5_CAEEL:1069:x:SPD5_CAEEL:831		EK
ARQALVEYXNKCSK-XFEDLEVSEATLQK-a11-b4	SPD5_CAEEL	SPD5_CAEEL	xlink	intra-protein xl	LUM2_1123298_inj1.21665.21665.4_LUM2_1123298_inj1.21665.21665.4	319	748	429	3349.6	838.408	4	0.8	1	7	3.44	0.2	0	0.27	0.15	0.12	0.05	529	0	17.49	0	SPD5_CAEEL:319:x:SPD5_CAEEL:748		KD
IATDXGGAVK-YKALEIEKK-a4-b2	SPD5_CAEEL	reverse_SPD5_CAEEL	xlink	intra-protein xl	LUM2_1123298_inj1.51895.51895.3_LUM2_1123298_inj1.51895.51895.3	1187	261	926	2080.13	694.385	3	3.9	1	4	4.44	0.15	0.13	0.13	0.05	0.08	0.02	297	0.77	17.49	0	reverse_SPD5_CAEEL:261:x:SPD5_CAEEL:1187		DK
AENALEEAR-AKEENSTLK-a2-b2	SPD5_CAEEL	SPD5_CAEEL	xlink	intra-protein xl	LUM2_1123298_inj1.10422.10422.3_LUM2_1123298_inj1.10422.10422.3	809	760	49	2002	668.341	3	1.2	1	3	4.79	0.17	0.05	0.14	0.11	0.03	0.03	349	0.74	17.49	0	SPD5_CAEEL:760:x:SPD5_CAEEL:809		EK
ELELSATDANNTTVGSFR-EEMAHKQAEFEKMQR-a8-b12	SPD5_CAEEL	reverse_SPD5_CAEEL	xlink	intra-protein xl	LUM2_1123298_inj1.39131.39131.4_LUM2_1123298_inj1.39131.39131.4	173	1048	875	3796.77	950.2	4	-2.3	7	7	2.23	0.11	0.08	0.2	0.09	0.11	0.04	595	0	17.49	0	reverse_SPD5_CAEEL:1048:x:SPD5_CAEEL:173		DK
GIETKIR-TLKLEKK-a3-b3	reverse_SPD5_CAEEL	reverse_SPD5_CAEEL	xlink	intra-protein xl	LUM2_1123298_inj1.65179.65179.3_LUM2_1123298_inj1.65179.65179.3	19	39	20	1656.03	553.019	3	2	1	5	6.02	0.12	0.14	0.11	0.06	0.05	0.02	117	0.93	17.46	0	reverse_SPD5_CAEEL:19:x:reverse_SPD5_CAEEL:39		EK
DNISTEFALKMK-LADSENVR-a10-b5	reverse_SPD5_CAEEL	SPD5_CAEEL	xlink	intra-protein xl	LUM2_1123298_inj1.43856.43856.3_LUM2_1123298_inj1.43856.43856.3	578	247	331	2280.15	761.059	3	4.9	1	7	6	0.25	0.03	0.14	0.1	0.04	0.02	222	0.71	17.45	0	reverse_SPD5_CAEEL:578:x:SPD5_CAEEL:247		KE
IEKVAGGXDTAIK-KLENEEHK-a3-b5	reverse_SPD5_CAEEL	reverse_SPD5_CAEEL	xlink	intra-protein xl	LUM2_1123298_inj1.25930.25930.3_LUM2_1123298_inj1.25930.25930.3	6	373	367	2355.21	786.077	3	-0.7	1	6	5	0.15	0.06	0.34	0.3	0.04	0.05	293	0	17.45	0	reverse_SPD5_CAEEL:373:x:reverse_SPD5_CAEEL:6		KE
LFEDSKKAENLR-LLSEIDK-a6-b4	reverse_SPD5_CAEEL	SPD5_CAEEL	xlink	intra-protein xl	LUM2_1123298_inj1.27904.27904.4_LUM2_1123298_inj1.27904.27904.4	354	218	136	2247.22	562.812	4	3.1	1	4	4.19	0.13	0.17	0.55	0.04	0.52	0.13	190	0	17.41	0	reverse_SPD5_CAEEL:354:x:SPD5_CAEEL:218		KE
AKEENSTLK-YKKELK-a3-b2	SPD5_CAEEL	SPD5_CAEEL	xlink	intra-protein xl	LUM2_1123298_inj1.33996.33996.3_LUM2_1123298_inj1.33996.33996.3	761	1156	395	1808	603.675	3	-1.6	1	5	5.99	0.13	0.1	0.35	0.31	0.04	0.06	130	0	17.4	0	SPD5_CAEEL:1156:x:SPD5_CAEEL:761		EK
ETIGNVINESR-VKAENALEEAR-a9-b2	SPD5_CAEEL	SPD5_CAEEL	xlink	intra-protein xl	LUM2_1123298_inj1.28916.28916.3_LUM2_1123298_inj1.28916.28916.3	1103	807	296	2441.26	814.762	3	4.8	1	5	3.24	0.11	0.04	0.17	0.08	0.09	0.03	527	0.92	17.4	0	SPD5_CAEEL:1103:x:SPD5_CAEEL:807		EK
AESYRRQYMQLEGR-KEIELAK-a12-b1	reverse_SPD5_CAEEL	SPD5_CAEEL	xlink	intra-protein xl	LUM2_1123298_inj1.29509.29509.4_LUM2_1123298_inj1.29509.29509.4	1117	932	185	2597.34	650.343	4	0.5	1	7	4.13	0.15	0.13	0.18	0.09	0.09	0.04	315	0.88	17.39	0	reverse_SPD5_CAEEL:1117:x:SPD5_CAEEL:932		EK
XGSSDPNADKIKK-XTERKK-a10-b3	SPD5_CAEEL	SPD5_CAEEL	xlink	intra-protein xl	LUM2_1123298_inj1.22552.22552.3_LUM2_1123298_inj1.22552.22552.3	616	929	313	2195.11	732.71	3	1.3	1	5	5.57	0.15	0.15	0.14	0.09	0.05	0.03	134	0	17.39	0	SPD5_CAEEL:616:x:SPD5_CAEEL:929		KE
LTKSAIPTLGVEFQDR-EQQHEYAK-a3-b5	SPD5_CAEEL	SPD5_CAEEL	xlink	intra-protein xl	LUM2_1123298_inj1.60285.60285.3_LUM2_1123298_inj1.60285.60285.3	1163	998	165	2787.43	930.152	3	4.3	1	5	3.68	0.1	0.04	0.16	0.09	0.07	0.03	475	0.76	17.39	0	SPD5_CAEEL:1163:x:SPD5_CAEEL:998		KE
YSEAKEASQK-TLKLEK-a5-b5	SPD5_CAEEL	reverse_SPD5_CAEEL	xlink	intra-protein xl	LUM2_1123298_inj1.15084.15084.4_LUM2_1123298_inj1.15084.15084.4	94	41	53	1852	464.008	4	4.5	1	2	3.68	0.05	0.35	0.1	0.06	0.04	0.02	130	0.82	17.37	0	reverse_SPD5_CAEEL:41:x:SPD5_CAEEL:94		KE
VEGLKSNVQHLNAELEAFQSKLTSNEEK-DLHNXSLNFSILEKSIVSQAAEASR-a5-b22	reverse_SPD5_CAEEL	SPD5_CAEEL	xlink	intra-protein xl	LUM2_1123298_inj1.45071.45071.5_LUM2_1123298_inj1.45071.45071.5	416	665	249	5898.98	1180.8	5	2.1	1	8	1.57	0.07	-0.03	0.24	0.1	0.14	0.04	784	0	17.36	0	reverse_SPD5_CAEEL:416:x:SPD5_CAEEL:665		KE
LPLXDTSSAVR-KSDEFLK-a5-b1	SPD5_CAEEL	SPD5_CAEEL	xlink	intra-protein xl	LUM2_1123298_inj1.32527.32527.3_LUM2_1123298_inj1.32527.32527.3	439	845	406	2052.07	685.03	3	4.9	1	3	3.48	0.14	0.1	0.26	0.24	0.03	0.04	421	0.84	17.35	0	SPD5_CAEEL:439:x:SPD5_CAEEL:845		DK
LVNLEGNVK-KRETXK-a5-b1	reverse_SPD5_CAEEL	reverse_SPD5_CAEEL	xlink	intra-protein xl	LUM2_1123298_inj1.35038.35038.3_LUM2_1123298_inj1.35038.35038.3	838	268	570	1773.97	592.333	3	-1.5	3	5	4.46	0.15	0.21	0.19	0.06	0.13	0.04	174	0.78	17.35	0	reverse_SPD5_CAEEL:268:x:reverse_SPD5_CAEEL:838		EK
NXYEVLAQRAKDNEK-XRTKEAENK-a4-b4	reverse_SPD5_CAEEL	SPD5_CAEEL	xlink	intra-protein xl	LUM2_1123298_inj1.46640.46640.3_LUM2_1123298_inj1.46640.46640.3	884	883	1	2927.42	976.814	3	-1.8	1	6	4.28	0.17	0.12	0.38	0.17	0.2	0.07	281	0	17.35	0	reverse_SPD5_CAEEL:884:x:SPD5_CAEEL:883		EK
EIKENVDRXVK-XGMDTITKK-a4-b8	reverse_SPD5_CAEEL	reverse_SPD5_CAEEL	xlink	intra-protein xl	LUM2_1123298_inj1.10618.10618.3_LUM2_1123298_inj1.10618.10618.3	191	368	177	2397.2	800.074	3	-2.8	1	6	5.11	0.26	0.03	0.15	0.1	0.05	0.03	316	0	17.32	0	reverse_SPD5_CAEEL:191:x:reverse_SPD5_CAEEL:368		EK
XGSSDPNADKIKK-EFEAQK-a10-b3	SPD5_CAEEL	SPD5_CAEEL	xlink	intra-protein xl	LUM2_1123298_inj1.35977.35977.4_LUM2_1123298_inj1.35977.35977.4	616	154	462	2138.03	535.516	4	0.3	1	4	4.58	0.07	0.22	0.23	0.18	0.04	0.04	165	0	17.31	0	SPD5_CAEEL:154:x:SPD5_CAEEL:616		KE
EASQKR-MTERKK-a1-b5	SPD5_CAEEL	SPD5_CAEEL	xlink	intra-protein xl	LUM2_1123298_inj1.07311.07311.3_LUM2_1123298_inj1.07311.07311.3	95	931	836	1490.8	497.94	3	-2.2	1	6	6.34	0.17	0.07	0.1	0.07	0.03	0.02	149	0	17.27	0	SPD5_CAEEL:931:x:SPD5_CAEEL:95		EK
MFEDLEVSEATLQK-KEIELAKYR-a4-b7	SPD5_CAEEL	SPD5_CAEEL	xlink	intra-protein xl	LUM2_1123298_inj1.46456.46456.3_LUM2_1123298_inj1.46456.46456.3	748	938	190	2769.42	924.149	3	-0.7	1	6	4.76	0.17	0.04	0.29	0.1	0.19	0.06	323	0.81	17.25	0	SPD5_CAEEL:748:x:SPD5_CAEEL:938		DK
NETVDQLITDLGQLHQDNLMLEEQIK-MKLAFETSINDKLNVSAILEAAEK-a17-b2	SPD5_CAEEL	SPD5_CAEEL	xlink	intra-protein xl	LUM2_1123298_inj1.41261.41261.6_LUM2_1123298_inj1.41261.41261.6	1144	621	523	5652.87	943.153	6	-3.4	1	12	2.33	0.12	0.11	0.28	0.14	0.14	0.05	522	0.91	17.22	0	SPD5_CAEEL:1144:x:SPD5_CAEEL:621		DK
FSKQSLFSQTADR-EREQQHEYAK-a3-b1	reverse_SPD5_CAEEL	SPD5_CAEEL	xlink	intra-protein xl	LUM2_1123298_inj1.10908.10908.4_LUM2_1123298_inj1.10908.10908.4	704	992	288	2812.37	704.099	4	4.7	1	8	4.94	0.12	0.17	0.17	0.11	0.06	0.03	175	0.85	17.2	0	reverse_SPD5_CAEEL:704:x:SPD5_CAEEL:992		KE
SEMLERIVHLETEMEK-LDVYDDXVEKVR-a2-b10	SPD5_CAEEL	reverse_SPD5_CAEEL	xlink	intra-protein xl	LUM2_1123298_inj1.12380.12380.5_LUM2_1123298_inj1.12380.12380.5	898	1097	199	3451.66	691.34	5	-2	1	7	3.3	0.11	0.12	0.24	0.1	0.15	0.05	409	0	17.2	0	reverse_SPD5_CAEEL:1097:x:SPD5_CAEEL:898		EK
LNVSAILEAAEKDLHNMSLNFSILEKSIVSQAAEASR-SCKNMYEVLAQRAK-a26-b7	SPD5_CAEEL	reverse_SPD5_CAEEL	xlink	intra-protein xl	LUM2_1123298_inj1.45162.45162.5_LUM2_1123298_inj1.45162.45162.5	657	884	227	5676.88	1136.38	5	-4	1	4	1.23	0.09	0.06	0.31	0.24	0.08	0.05	693	0	17.19	0	reverse_SPD5_CAEEL:884:x:SPD5_CAEEL:657		KE
EASQKR-LADAKK-a1-b5	SPD5_CAEEL	SPD5_CAEEL	xlink	intra-protein xl	LUM2_1123298_inj1.09160.09160.3_LUM2_1123298_inj1.09160.09160.3	95	303	208	1343.75	448.925	3	-1.5	2	2	4.71	0.05	0.21	0.17	0.12	0.05	0.03	160	0	17.15	0	SPD5_CAEEL:303:x:SPD5_CAEEL:95		EK
DANPDSSGMR-YKALEIEKK-a1-b2	reverse_SPD5_CAEEL	reverse_SPD5_CAEEL	xlink	intra-protein xl	LUM2_1123298_inj1.32539.32539.3_LUM2_1123298_inj1.32539.32539.3	584	261	323	2151.05	718.026	3	-3.8	1	5	4.14	0.17	0.12	0.13	0.06	0.07	0.02	320	0.76	17.14	0	reverse_SPD5_CAEEL:261:x:reverse_SPD5_CAEEL:584		DK
LNEAKKSDEFLK-KTITDMGMR-a3-b1	SPD5_CAEEL	SPD5_CAEEL	xlink	intra-protein xl	LUM2_1123298_inj1.35915.35915.4_LUM2_1123298_inj1.35915.35915.4	842	831	11	2454.26	614.574	4	1.7	1	8	4.9	0.18	0.11	0.26	0.12	0.14	0.05	220	0.93	17.13	0	SPD5_CAEEL:831:x:SPD5_CAEEL:842		EK
HAMEER-LNEAKK-a5-b5	SPD5_CAEEL	SPD5_CAEEL	xlink	intra-protein xl	LUM2_1123298_inj1.10669.10669.3_LUM2_1123298_inj1.10669.10669.3	162	844	682	1454.73	485.919	3	2.3	2	4	4.53	0.19	0.19	0.1	0.06	0.04	0.02	187	0	17.1	0	SPD5_CAEEL:162:x:SPD5_CAEEL:844		EK
YSEAKEASQKR-EIELAK-a5-b1	SPD5_CAEEL	SPD5_CAEEL	xlink	intra-protein xl	LUM2_1123298_inj1.20465.20465.3_LUM2_1123298_inj1.20465.20465.3	94	933	839	1979.04	660.686	3	1.3	1	4	4.85	0.18	0.09	0.24	0.14	0.1	0.05	254	0.92	17.07	0	SPD5_CAEEL:933:x:SPD5_CAEEL:94		KE
EREQQHEYAKVMR-EVIDSNSTFK-a10-b4	SPD5_CAEEL	reverse_SPD5_CAEEL	xlink	intra-protein xl	LUM2_1123298_inj1.34726.34726.3_LUM2_1123298_inj1.34726.34726.3	1001	499	502	2823.35	942.125	3	-3	1	5	3.79	0.22	0.11	0.22	0.1	0.11	0.04	344	0	17.06	0	reverse_SPD5_CAEEL:499:x:SPD5_CAEEL:1001		KD
VXRDVNEK-KSDEFLK-a4-b1	SPD5_CAEEL	SPD5_CAEEL	xlink	intra-protein xl	LUM2_1123298_inj1.34658.34658.3_LUM2_1123298_inj1.34658.34658.3	1005	845	160	1852.94	618.655	3	3.1	2	4	4.7	0.18	0.12	0.14	0.05	0.08	0.03	244	0.94	17.06	0	SPD5_CAEEL:1005:x:SPD5_CAEEL:845		DK
LTKSAIPTLGVEFQDR-EEELATSLESK-a3-b1	SPD5_CAEEL	reverse_SPD5_CAEEL	xlink	intra-protein xl	LUM2_1123298_inj1.56804.56804.3_LUM2_1123298_inj1.56804.56804.3	1163	338	825	2990.53	997.852	3	-4.2	1	3	2.93	0.14	-0.01	0.18	0.13	0.05	0.03	593	0	17.04	0	reverse_SPD5_CAEEL:338:x:SPD5_CAEEL:1163		KE
QNSTKTPXGSVSTGVPPVNENNSSMMKLEHELADK-LQLEKDALEHELK-a5-b11	reverse_SPD5_CAEEL	SPD5_CAEEL	xlink	intra-protein xl	LUM2_1123298_inj1.56181.56181.5_LUM2_1123298_inj1.56181.56181.5	152	1023	871	5319.61	1064.93	5	1.8	1	7	2.1	0.08	0.08	0.26	0.12	0.14	0.06	573	0	17.04	0	reverse_SPD5_CAEEL:152:x:SPD5_CAEEL:1023		KE
YSEAKEASQKR-HEENELK-a10-b2	SPD5_CAEEL	SPD5_CAEEL	xlink	intra-protein xl	LUM2_1123298_inj1.05982.05982.3_LUM2_1123298_inj1.05982.05982.3	99	825	726	2175.07	726.03	3	4.6	1	4	3.9	0.1	0.18	0.16	0.1	0.06	0.03	276	0.95	17.02	0	SPD5_CAEEL:825:x:SPD5_CAEEL:99		KE
EENSTLK-EASQKR-a2-b5	SPD5_CAEEL	SPD5_CAEEL	xlink	intra-protein xl	LUM2_1123298_inj1.23082.23082.3_LUM2_1123298_inj1.23082.23082.3	762	99	663	1518.77	507.263	3	0.7	1	5	5.71	0.23	0.13	0.13	0.09	0.03	0.02	121	0.9	17.01	0	SPD5_CAEEL:762:x:SPD5_CAEEL:99		EK
AENRELRIR-AKDNEK-a2-b2	SPD5_CAEEL	reverse_SPD5_CAEEL	xlink	intra-protein xl	LUM2_1123298_inj1.11120.11120.3_LUM2_1123298_inj1.11120.11120.3	368	891	523	1840.99	614.67	3	0.3	1	2	3.67	0.15	0.22	0.23	0.23	0.01	0.04	230	0.95	16.99	0	reverse_SPD5_CAEEL:891:x:SPD5_CAEEL:368		EK
NETVDQLITDLGQLHQDNLXLEEQIKKYK-KADALKTELDDIYNLQDR-a27-b17	SPD5_CAEEL	reverse_SPD5_CAEEL	xlink	intra-protein xl	LUM2_1123298_inj1.45214.45214.6_LUM2_1123298_inj1.45214.45214.6	1154	912	242	5573.83	929.98	6	2.5	1	7	1.6	0.1	0.08	0.24	0.17	0.07	0.04	632	0.94	16.98	0	reverse_SPD5_CAEEL:912:x:SPD5_CAEEL:1154		KD
LEPGXGSMNHTKK-VDGEQETR-a12-b4	reverse_SPD5_CAEEL	SPD5_CAEEL	xlink	intra-protein xl	LUM2_1123298_inj1.57960.57960.3_LUM2_1123298_inj1.57960.57960.3	117	801	684	2359.1	787.374	3	3.8	1	6	4.56	0.16	0.13	0.12	0.08	0.05	0.02	254	0.85	16.97	0	reverse_SPD5_CAEEL:117:x:SPD5_CAEEL:801		KE
NDPDFTLTSGYEER-EIKENVDRXVK-a12-b3	SPD5_CAEEL	reverse_SPD5_CAEEL	xlink	intra-protein xl	LUM2_1123298_inj1.11252.11252.4_LUM2_1123298_inj1.11252.11252.4	204	190	14	3000.41	751.109	4	-2.5	1	7	3.49	0.18	0.16	0.28	0.15	0.13	0.05	308	0	16.97	0	reverse_SPD5_CAEEL:190:x:SPD5_CAEEL:204		EK
FTSNSDIVEKLQNEVSELKNELEXAR-EDFENAAIVGLERISKEISELTK-a10-b20	SPD5_CAEEL	SPD5_CAEEL	xlink	intra-protein xl	LUM2_1123298_inj1.38939.38939.7_LUM2_1123298_inj1.38939.38939.7	704	960	256	5610.81	802.553	7	-2.1	1	9	1.61	0.1	0.08	0.48	0.27	0.21	0.09	598	0	16.96	0	SPD5_CAEEL:704:x:SPD5_CAEEL:960		KE
LTKSAIPTLGVEFQDR-EQQHEYAK-a3-b1	SPD5_CAEEL	SPD5_CAEEL	xlink	intra-protein xl	LUM2_1123298_inj1.59700.59700.3_LUM2_1123298_inj1.59700.59700.3	1163	994	169	2787.42	930.148	3	0.7	1	4	2.86	0.09	0.04	0.2	0.1	0.1	0.04	536	0.74	16.94	0	SPD5_CAEEL:1163:x:SPD5_CAEEL:994		KE
YKALEIEKK-KQSAEK-a5-b1	reverse_SPD5_CAEEL	reverse_SPD5_CAEEL	xlink	intra-protein xl	LUM2_1123298_inj1.20876.20876.3_LUM2_1123298_inj1.20876.20876.3	264	1100	836	1792.01	598.345	3	1	1	6	5.67	0.16	0.17	0.07	0.04	0.04	0.01	87	0	16.93	0	reverse_SPD5_CAEEL:1100:x:reverse_SPD5_CAEEL:264		EK
YKKIQEELXLNDQHLQGLDTILQDVTENK-KADALKTELDDIYNLQDR-a12-b1	reverse_SPD5_CAEEL	reverse_SPD5_CAEEL	xlink	intra-protein xl	LUM2_1123298_inj1.51012.51012.6_LUM2_1123298_inj1.51012.51012.6	55	896	841	5573.83	929.98	6	2.5	1	7	1.81	0.09	0.1	0.27	0.18	0.1	0.05	579	0	16.93	0	reverse_SPD5_CAEEL:55:x:reverse_SPD5_CAEEL:896		DK
LEPGMGSMNHTKKLK-MKLAFETSINDK-a12-b6	reverse_SPD5_CAEEL	SPD5_CAEEL	xlink	intra-protein xl	LUM2_1123298_inj1.47792.47792.3_LUM2_1123298_inj1.47792.47792.3	117	625	508	3047.57	1016.86	3	1.4	1	6	3.23	0.2	0.02	0.19	0.1	0.09	0.03	516	0.87	16.93	0	reverse_SPD5_CAEEL:117:x:SPD5_CAEEL:625		KE
MFEDLEVSEATLQKAK-MQRAFNDESTEIR-a14-b7	SPD5_CAEEL	reverse_SPD5_CAEEL	xlink	intra-protein xl	LUM2_1123298_inj1.14178.14178.3_LUM2_1123298_inj1.14178.14178.3	758	1055	297	3415.65	1139.56	3	2.8	1	7	3.61	0.11	0.05	0.18	0.12	0.06	0.03	446	0	16.91	0	reverse_SPD5_CAEEL:1055:x:SPD5_CAEEL:758		KD
LSTSEIAADYCSTKMTER-NDPDFTLTSGYEER-a14-b2	SPD5_CAEEL	SPD5_CAEEL	xlink	intra-protein xl	LUM2_1123298_inj1.09482.09482.3_LUM2_1123298_inj1.09482.09482.3	926	194	732	3686.63	1229.88	3	-2	1	6	3.89	0.11	-0.03	0.21	0.11	0.1	0.04	511	0	16.9	0	SPD5_CAEEL:194:x:SPD5_CAEEL:926		KD
KLENEEHKLSSILQR-YQEXKEQVNEQGLK-a1-b10	reverse_SPD5_CAEEL	reverse_SPD5_CAEEL	xlink	intra-protein xl	LUM2_1123298_inj1.57525.57525.4_LUM2_1123298_inj1.57525.57525.4	369	1083	714	3543.79	886.954	4	-3.6	1	5	3.52	0.11	0.12	0.25	0.19	0.06	0.04	367	0	16.89	0	reverse_SPD5_CAEEL:1083:x:reverse_SPD5_CAEEL:369		KE
MRTKEAENK-QYMQLEGR-a4-b6	SPD5_CAEEL	reverse_SPD5_CAEEL	xlink	intra-protein xl	LUM2_1123298_inj1.52641.52641.3_LUM2_1123298_inj1.52641.52641.3	883	1117	234	2111.04	704.686	3	5	2	5	4	0.22	0.08	0.13	0.06	0.07	0.02	361	0.67	16.89	0	reverse_SPD5_CAEEL:1117:x:SPD5_CAEEL:883		KE
DQLNYIDDLETK-GTLDDILKK-a8-b8	SPD5_CAEEL	SPD5_CAEEL	xlink	intra-protein xl	LUM2_1123298_inj1.31221.31221.3_LUM2_1123298_inj1.31221.31221.3	294	191	103	2449.25	817.423	3	-5	1	6	5.01	0.17	0.07	0.24	0.06	0.17	0.05	250	0	16.87	0	SPD5_CAEEL:191:x:SPD5_CAEEL:294		DK
KTITDMGMR-VEHASSEK-a1-b2	SPD5_CAEEL	SPD5_CAEEL	xlink	intra-protein xl	LUM2_1123298_inj1.27106.27106.3_LUM2_1123298_inj1.27106.27106.3	831	890	59	1918.93	640.65	3	1	1	5	4.35	0.25	0.03	0.14	0.07	0.08	0.03	372	0.35	16.85	0	SPD5_CAEEL:831:x:SPD5_CAEEL:890		KE
GNGIMFTSNPVMANGAAGLIGQGTAAELQAR-DFLHQKLILFKGIDMSNWK-a27-b11	reverse_SPD5_CAEEL	SPD5_CAEEL	xlink	intra-protein xl	LUM2_1123298_inj1.42373.42373.4_LUM2_1123298_inj1.42373.42373.4	945	1119	174	5330.72	1333.69	4	0.9	1	7	2.1	0.13	-0.02	0.27	0.13	0.14	0.05	677	0.9	16.82	0	reverse_SPD5_CAEEL:945:x:SPD5_CAEEL:1119		EK
ELELSATDANNTTVGSFR-EEMAHKQAEFEKMQR-a1-b12	SPD5_CAEEL	reverse_SPD5_CAEEL	xlink	intra-protein xl	LUM2_1123298_inj1.57567.57567.4_LUM2_1123298_inj1.57567.57567.4	166	1048	882	3796.77	950.199	4	-3.3	3	5	1.4	0.08	0.13	0.17	0.07	0.1	0.03	589	0	16.82	0	reverse_SPD5_CAEEL:1048:x:SPD5_CAEEL:166		EK
VKEVXDDYVDLK-AKDNEKK-a6-b2	SPD5_CAEEL	reverse_SPD5_CAEEL	xlink	intra-protein xl	LUM2_1123298_inj1.54210.54210.3_LUM2_1123298_inj1.54210.54210.3	106	891	785	2282.14	761.722	3	-1.4	1	4	4.8	0.14	0.09	0.38	0.35	0.03	0.06	242	0	16.81	0	reverse_SPD5_CAEEL:891:x:SPD5_CAEEL:106		DK
HAMEERIK-KEIELAK-a5-b1	SPD5_CAEEL	SPD5_CAEEL	xlink	intra-protein xl	LUM2_1123298_inj1.41940.41940.3_LUM2_1123298_inj1.41940.41940.3	162	932	770	1824	609.007	3	3.4	1	5	4.83	0.15	0.24	0.13	0.06	0.06	0.02	78	0.83	16.81	0	SPD5_CAEEL:162:x:SPD5_CAEEL:932		EK
GTLDDILKK-IKTEIGK-a5-b2	SPD5_CAEEL	SPD5_CAEEL	xlink	intra-protein xl	LUM2_1123298_inj1.64963.64963.3_LUM2_1123298_inj1.64963.64963.3	188	1178	990	1771.05	591.359	3	4.9	2	5	5.13	0.14	0.2	0.12	0.07	0.06	0.02	99	0	16.8	0	SPD5_CAEEL:1178:x:SPD5_CAEEL:188		DK
HEENELKK-TKEAENK-a5-b2	SPD5_CAEEL	SPD5_CAEEL	xlink	intra-protein xl	LUM2_1123298_inj1.19839.19839.3_LUM2_1123298_inj1.19839.19839.3	828	883	55	1825.92	609.649	3	3.2	1	5	5.04	0.11	0.29	0.06	0.03	0.03	0.01	15	0	16.79	0	SPD5_CAEEL:828:x:SPD5_CAEEL:883		EK
ISKEISELTK-VXRDVNEK-a3-b4	SPD5_CAEEL	SPD5_CAEEL	xlink	intra-protein xl	LUM2_1123298_inj1.26640.26640.4_LUM2_1123298_inj1.26640.26640.4	956	1005	49	2134.14	534.543	4	4.1	1	4	3.95	0.09	0.29	0.12	0.09	0.03	0.02	128	0.81	16.78	0	SPD5_CAEEL:1005:x:SPD5_CAEEL:956		KD
ALAENLECR-CSKLEHEIR-a7-b3	reverse_SPD5_CAEEL	SPD5_CAEEL	xlink	intra-protein xl	LUM2_1123298_inj1.21704.21704.3_LUM2_1123298_inj1.21704.21704.3	409	322	87	2227.09	743.372	3	3.8	1	3	4.23	0.18	0.16	0.24	0.21	0.03	0.04	221	0.79	16.76	0	reverse_SPD5_CAEEL:409:x:SPD5_CAEEL:322		EK
KTITDMGMRLNEAK-RQYXQLEGR-a1-b7	SPD5_CAEEL	reverse_SPD5_CAEEL	xlink	intra-protein xl	LUM2_1123298_inj1.11535.11535.5_LUM2_1123298_inj1.11535.11535.5	831	1117	286	2784.38	557.883	5	-2.1	1	6	3.49	0.16	0.13	0.36	0.19	0.17	0.07	319	0.89	16.73	0	reverse_SPD5_CAEEL:1117:x:SPD5_CAEEL:831		KE
GELQXYQR-IKTEIGK-a2-b2	SPD5_CAEEL	SPD5_CAEEL	xlink	intra-protein xl	LUM2_1123298_inj1.20448.20448.3_LUM2_1123298_inj1.20448.20448.3	82	1178	1096	1808.95	603.992	3	4.7	1	5	5.07	0.1	0.17	0.1	0.03	0.06	0.02	141	0.93	16.7	0	SPD5_CAEEL:1178:x:SPD5_CAEEL:82		EK
EEELATSLESK-LNEAKK-a9-b5	reverse_SPD5_CAEEL	SPD5_CAEEL	xlink	intra-protein xl	LUM2_1123298_inj1.31293.31293.3_LUM2_1123298_inj1.31293.31293.3	346	844	498	1918	640.34	3	3.4	1	3	4.6	0.17	0.13	0.16	0.13	0.02	0.02	226	0.79	16.7	0	reverse_SPD5_CAEEL:346:x:SPD5_CAEEL:844		EK
EIKENVDR-IKTEIGK-a4-b2	reverse_SPD5_CAEEL	SPD5_CAEEL	xlink	intra-protein xl	LUM2_1123298_inj1.29636.29636.3_LUM2_1123298_inj1.29636.29636.3	191	1178	987	1770.99	591.338	3	4.1	1	3	5.73	0.15	0.17	0.07	0.05	0.02	0.01	66	0.94	16.69	0	reverse_SPD5_CAEEL:191:x:SPD5_CAEEL:1178		EK
CELNEALARVDGEQETR-ARQALVEYXNKCSK-a15-b11	SPD5_CAEEL	SPD5_CAEEL	xlink	intra-protein xl	LUM2_1123298_inj1.56470.56470.3_LUM2_1123298_inj1.56470.56470.3	803	319	484	3683.74	1228.92	3	-2.3	1	6	3.21	0.15	0	0.17	0.09	0.08	0.03	527	0.93	16.67	0	SPD5_CAEEL:319:x:SPD5_CAEEL:803		EK
EISELTK-MTERKK-a4-b5	SPD5_CAEEL	SPD5_CAEEL	xlink	intra-protein xl	LUM2_1123298_inj1.21408.21408.3_LUM2_1123298_inj1.21408.21408.3	960	931	29	1591.87	531.63	3	3.3	1	3	3.59	0.13	0.23	0.2	0.18	0.02	0.04	220	0.81	16.66	0	SPD5_CAEEL:931:x:SPD5_CAEEL:960		EK
AFNDESTEIR-AKDNEKK-a5-b2	reverse_SPD5_CAEEL	reverse_SPD5_CAEEL	xlink	intra-protein xl	LUM2_1123298_inj1.30740.30740.3_LUM2_1123298_inj1.30740.30740.3	1056	891	165	1993.97	665.664	3	-1.2	2	5	5.28	0.13	0.02	0.12	0.08	0.04	0.02	285	0	16.65	0	reverse_SPD5_CAEEL:1056:x:reverse_SPD5_CAEEL:891		EK
KIQEELMLNDQHLQGLDTILQDVTENK-RCLEDCVLQISSINSPIIKAK-a10-b19	reverse_SPD5_CAEEL	reverse_SPD5_CAEEL	xlink	intra-protein xl	LUM2_1123298_inj1.37082.37082.5_LUM2_1123298_inj1.37082.37082.5	55	230	175	5589.86	1118.98	5	-4.2	1	8	1.74	0.07	0.03	0.25	0.18	0.07	0.04	663	0	16.65	0	reverse_SPD5_CAEEL:230:x:reverse_SPD5_CAEEL:55		DK
RIEKVAGGMDTAIK-AFNDESTEIR-a4-b4	reverse_SPD5_CAEEL	reverse_SPD5_CAEEL	xlink	intra-protein xl	LUM2_1123298_inj1.21732.21732.4_LUM2_1123298_inj1.21732.21732.4	6	1055	1049	2650.35	663.595	4	4.2	1	8	4.66	0.16	0.09	0.34	0.24	0.1	0.06	248	0	16.64	0	reverse_SPD5_CAEEL:1055:x:reverse_SPD5_CAEEL:6		KD
SENIVNGITEKLEPGXGSMNHTKK-RPQGEVHELNSDENLVSNDEX-a23-b20	reverse_SPD5_CAEEL	reverse_SPD5_CAEEL	xlink	intra-protein xl	LUM2_1123298_inj1.31827.31827.5_LUM2_1123298_inj1.31827.31827.5	117	1197	1080	5038.31	1008.67	5	-4.4	1	8	1.51	0.06	0.09	0.21	0.11	0.1	0.04	621	0.91	16.62	0	reverse_SPD5_CAEEL:117:x:reverse_SPD5_CAEEL:1197		KE
LEHEIRTMVKNSTFDSSSXLLGGQTSDELK-LQQIHDELEAVKDIESLLK-a4-b12	SPD5_CAEEL	reverse_SPD5_CAEEL	xlink	intra-protein xl	LUM2_1123298_inj1.43151.43151.6_LUM2_1123298_inj1.43151.43151.6	326	978	652	5570.83	929.48	6	3.8	1	5	1.64	0.09	0.02	0.22	0.14	0.08	0.04	674	0	16.58	0	reverse_SPD5_CAEEL:978:x:SPD5_CAEEL:326		EK
EQQHEYAKVMR-CSKLEHEIR-a8-b7	SPD5_CAEEL	SPD5_CAEEL	xlink	intra-protein xl	LUM2_1123298_inj1.18603.18603.4_LUM2_1123298_inj1.18603.18603.4	1001	326	675	2570.26	643.573	4	4.6	1	7	4.3	0.14	0.04	0.21	0.11	0.09	0.04	354	0	16.58	0	SPD5_CAEEL:1001:x:SPD5_CAEEL:326		KE
LFEDSKK-ELMESK-a6-b1	reverse_SPD5_CAEEL	reverse_SPD5_CAEEL	xlink	intra-protein xl	LUM2_1123298_inj1.20615.20615.3_LUM2_1123298_inj1.20615.20615.3	354	298	56	1582.79	528.606	3	1.2	1	3	4.49	0.06	0.21	0.18	0.04	0.14	0.03	147	0	16.58	0	reverse_SPD5_CAEEL:298:x:reverse_SPD5_CAEEL:354		KE
LENEEHKLSSILQR-TKEAENK-a7-b3	reverse_SPD5_CAEEL	SPD5_CAEEL	xlink	intra-protein xl	LUM2_1123298_inj1.60215.60215.3_LUM2_1123298_inj1.60215.60215.3	376	884	508	2495.31	832.777	3	3.7	1	5	4.2	0.18	0.04	0.13	0.08	0.04	0.02	374	0	16.57	0	reverse_SPD5_CAEEL:376:x:SPD5_CAEEL:884		KE
LVRSENIVNGITEKLEPGMGSMNHTK-NSPIVMQKPKSLHLHLK-a5-b8	reverse_SPD5_CAEEL	SPD5_CAEEL	xlink	intra-protein xl	LUM2_1123298_inj1.33310.33310.6_LUM2_1123298_inj1.33310.33310.6	96	506	410	4804.55	801.765	6	-4.4	1	8	1.87	0.07	0.07	0.3	0.13	0.17	0.06	580	0.91	16.55	0	reverse_SPD5_CAEEL:96:x:SPD5_CAEEL:506		EK
DATQSFLSQKSFKNSPIVXQKPK-SDEFLKSELSTALEEEK-a10-b14	SPD5_CAEEL	SPD5_CAEEL	xlink	intra-protein xl	LUM2_1123298_inj1.39213.39213.5_LUM2_1123298_inj1.39213.39213.5	495	859	364	4560.29	913.065	5	-1.4	1	9	2.71	0.12	0.04	0.35	0.19	0.16	0.07	507	0	16.54	0	SPD5_CAEEL:495:x:SPD5_CAEEL:859		KE
EVMDDYVDLKLGQENVQEKXEQYK-LEPGXGSMNHTK-a10-b2	SPD5_CAEEL	reverse_SPD5_CAEEL	xlink	intra-protein xl	LUM2_1123298_inj1.19254.19254.5_LUM2_1123298_inj1.19254.19254.5	112	107	5	4244.95	849.997	5	2	1	4	1.51	0.09	0.11	0.32	0.18	0.14	0.06	565	0	16.53	0	reverse_SPD5_CAEEL:107:x:SPD5_CAEEL:112		KE
CSKLEHEIR-VDGEQETR-a3-b6	SPD5_CAEEL	SPD5_CAEEL	xlink	intra-protein xl	LUM2_1123298_inj1.49402.49402.3_LUM2_1123298_inj1.49402.49402.3	322	803	481	2085	696.007	3	2.7	1	4	4.21	0.12	0.19	0.14	0.04	0.1	0.03	197	0.76	16.48	0	SPD5_CAEEL:322:x:SPD5_CAEEL:803		KE
LEHEIR-TLKLEK-a4-b3	SPD5_CAEEL	reverse_SPD5_CAEEL	xlink	intra-protein xl	LUM2_1123298_inj1.27130.27130.3_LUM2_1123298_inj1.27130.27130.3	326	39	287	1507.87	503.632	3	0	1	4	4.86	0.17	0.27	0.05	0.02	0.03	0.01	35	0.87	16.47	0	reverse_SPD5_CAEEL:39:x:SPD5_CAEEL:326		EK
RIEKVAGGXDTAIK-EQQHEYAK-a4-b5	reverse_SPD5_CAEEL	SPD5_CAEEL	xlink	intra-protein xl	LUM2_1123298_inj1.38293.38293.3_LUM2_1123298_inj1.38293.38293.3	6	998	992	2517.26	840.093	3	-3.3	1	5	4.59	0.3	0.06	0.18	0.13	0.04	0.03	272	0.94	16.44	0	reverse_SPD5_CAEEL:6:x:SPD5_CAEEL:998		KE
VAGGXDTAIKGIETK-LDVYDDXVEKVR-a10-b6	reverse_SPD5_CAEEL	reverse_SPD5_CAEEL	xlink	intra-protein xl	LUM2_1123298_inj1.36031.36031.3_LUM2_1123298_inj1.36031.36031.3	16	1093	1077	2984.49	995.838	3	2	1	3	4.07	0.11	0.01	0.13	0.11	0.03	0.02	424	0	16.41	0	reverse_SPD5_CAEEL:1093:x:reverse_SPD5_CAEEL:16		KD
ALEIEKKR-QAEFEK-a6-b5	reverse_SPD5_CAEEL	reverse_SPD5_CAEEL	xlink	intra-protein xl	LUM2_1123298_inj1.26796.26796.3_LUM2_1123298_inj1.26796.26796.3	267	1047	780	1717.94	573.653	3	-0.1	1	3	4.01	0.2	0.26	0.12	0.08	0.04	0.02	118	0	16.41	0	reverse_SPD5_CAEEL:1047:x:reverse_SPD5_CAEEL:267		KE
SMSQPVLNVEGDKR-KLENEEHK-a13-b6	SPD5_CAEEL	reverse_SPD5_CAEEL	xlink	intra-protein xl	LUM2_1123298_inj1.17882.17882.4_LUM2_1123298_inj1.17882.17882.4	35	374	339	2566.27	642.576	4	-2.8	1	5	4.48	0.14	0.13	0.2	0.11	0.09	0.04	220	0.92	16.4	0	reverse_SPD5_CAEEL:374:x:SPD5_CAEEL:35		KE
QALVEYMNK-ELKLTK-a5-b3	SPD5_CAEEL	SPD5_CAEEL	xlink	intra-protein xl	LUM2_1123298_inj1.33016.33016.3_LUM2_1123298_inj1.33016.33016.3	315	1160	845	1807	603.34	3	3.4	1	3	5.04	0.21	0.15	0.11	0.09	0.02	0.02	141	0	16.4	0	SPD5_CAEEL:1160:x:SPD5_CAEEL:315		EK
QLTAESVELDEFXR-LNEAKK-a5-b5	reverse_SPD5_CAEEL	SPD5_CAEEL	xlink	intra-protein xl	LUM2_1123298_inj1.20721.20721.4_LUM2_1123298_inj1.20721.20721.4	446	844	398	2366.17	592.55	4	-4.1	1	8	5.67	0.13	0.1	0.21	0.17	0.04	0.04	132	0	16.38	0	reverse_SPD5_CAEEL:446:x:SPD5_CAEEL:844		EK
GIETKIR-HEENELK-a5-b5	reverse_SPD5_CAEEL	SPD5_CAEEL	xlink	intra-protein xl	LUM2_1123298_inj1.16875.16875.3_LUM2_1123298_inj1.16875.16875.3	21	828	807	1694.89	565.972	3	-0.8	1	4	5.14	0.13	0.1	0.15	0.1	0.05	0.03	188	0	16.34	0	reverse_SPD5_CAEEL:21:x:SPD5_CAEEL:828		KE
DATQSFLSQKSFK-GELQXYQR-a10-b2	SPD5_CAEEL	SPD5_CAEEL	xlink	intra-protein xl	LUM2_1123298_inj1.35162.35162.3_LUM2_1123298_inj1.35162.35162.3	495	82	413	2507.21	836.743	3	-1.8	1	4	3.48	0.17	0	0.15	0.1	0.05	0.03	489	0.9	16.33	0	SPD5_CAEEL:495:x:SPD5_CAEEL:82		KE
EQVNEQGLK-NEAEKTRMR-a1-b5	reverse_SPD5_CAEEL	reverse_SPD5_CAEEL	xlink	intra-protein xl	LUM2_1123298_inj1.23928.23928.3_LUM2_1123298_inj1.23928.23928.3	1079	316	763	2159.07	720.7	3	0	1	3	4.15	0.15	0.07	0.17	0.04	0.13	0.03	322	0.85	16.32	0	reverse_SPD5_CAEEL:1079:x:reverse_SPD5_CAEEL:316		EK
TKITILRGELQMYQR-ELMESK-a2-b1	SPD5_CAEEL	reverse_SPD5_CAEEL	xlink	intra-protein xl	LUM2_1123298_inj1.42273.42273.4_LUM2_1123298_inj1.42273.42273.4	75	298	223	2566.35	642.595	4	-4.2	2	3	3.66	0.09	0.18	0.15	0.12	0.03	0.03	262	0.7	16.31	0	reverse_SPD5_CAEEL:298:x:SPD5_CAEEL:75		KE
KADALK-RLSRER-a1-b5	reverse_SPD5_CAEEL	SPD5_CAEEL	xlink	intra-protein xl	LUM2_1123298_inj1.28191.28191.3_LUM2_1123298_inj1.28191.28191.3	896	992	96	1441.84	481.622	3	-3.3	1	4	5.37	0.21	0.16	0.13	0.08	0.05	0.02	83	0	16.31	0	reverse_SPD5_CAEEL:896:x:SPD5_CAEEL:992		KE
TITDMGXRLNEAK-KEEELATSLESK-a11-b1	SPD5_CAEEL	reverse_SPD5_CAEEL	xlink	intra-protein xl	LUM2_1123298_inj1.55719.55719.3_LUM2_1123298_inj1.55719.55719.3	842	337	505	2839.39	947.471	3	-1.7	1	8	4.88	0.15	-0.03	0.15	0.07	0.07	0.03	368	0.9	16.29	0	reverse_SPD5_CAEEL:337:x:SPD5_CAEEL:842		EK
IRDQFEVGLTPIASKTLK-DANPDSSGXR-a15-b5	reverse_SPD5_CAEEL	reverse_SPD5_CAEEL	xlink	intra-protein xl	LUM2_1123298_inj1.36284.36284.3_LUM2_1123298_inj1.36284.36284.3	36	588	552	3061.55	1021.52	3	0.3	1	5	3.48	0.2	-0.02	0.18	0.09	0.09	0.04	488	0.8	16.27	0	reverse_SPD5_CAEEL:36:x:reverse_SPD5_CAEEL:588		KD
RPQGEVHELNSDENLVSNDEM-VXTRIEHELKSCK-a5-b10	reverse_SPD5_CAEEL	reverse_SPD5_CAEEL	xlink	intra-protein xl	LUM2_1123298_inj1.01186.01186.3_LUM2_1123298_inj1.01186.01186.3	1182	877	305	4038.87	1347.3	3	-3.5	1	5	3.77	0.19	0	0.21	0.13	0.08	0.04	443	0.88	16.25	0	reverse_SPD5_CAEEL:1182:x:reverse_SPD5_CAEEL:877		EK
KTHNXSGMGPELK-QYXQLEGR-a1-b6	SPD5_CAEEL	reverse_SPD5_CAEEL	xlink	intra-protein xl	LUM2_1123298_inj1.11822.11822.4_LUM2_1123298_inj1.11822.11822.4	1082	1117	35	2466.14	617.542	4	-3.2	1	5	3.15	0.1	0.17	0.16	0.1	0.06	0.03	317	0.88	16.24	0	reverse_SPD5_CAEEL:1117:x:SPD5_CAEEL:1082		KE
KIKDANPDSSGMR-AENRELR-a3-b2	reverse_SPD5_CAEEL	SPD5_CAEEL	xlink	intra-protein xl	LUM2_1123298_inj1.30053.30053.4_LUM2_1123298_inj1.30053.30053.4	583	368	215	2286.15	572.546	4	0.6	1	5	4.74	0.14	0.23	0.11	0.07	0.04	0.02	79	0.93	16.2	0	reverse_SPD5_CAEEL:583:x:SPD5_CAEEL:368		KE
VEHASSEKSEXLER-YKALEIEKK-a13-b2	SPD5_CAEEL	reverse_SPD5_CAEEL	xlink	intra-protein xl	LUM2_1123298_inj1.52753.52753.3_LUM2_1123298_inj1.52753.52753.3	901	261	640	2749.38	917.469	3	-4.9	1	3	4.17	0.17	0.05	0.18	0.15	0.03	0.03	346	0	16.2	0	reverse_SPD5_CAEEL:261:x:SPD5_CAEEL:901		EK
VKEVXDDYVDLK-GTLDDILKK-a6-b8	SPD5_CAEEL	SPD5_CAEEL	xlink	intra-protein xl	LUM2_1123298_inj1.56764.56764.3_LUM2_1123298_inj1.56764.56764.3	106	191	85	2452.28	818.436	3	2.7	1	4	4.43	0.16	0.1	0.11	0.04	0.07	0.02	253	0	16.19	0	SPD5_CAEEL:106:x:SPD5_CAEEL:191		DK
KTITDMGMR-LEKKYK-a5-b3	SPD5_CAEEL	reverse_SPD5_CAEEL	xlink	intra-protein xl	LUM2_1123298_inj1.45589.45589.3_LUM2_1123298_inj1.45589.45589.3	835	42	793	1840.99	614.671	3	-0.9	1	5	5.35	0.17	0.08	0.08	0.04	0.05	0.02	182	0	16.18	0	reverse_SPD5_CAEEL:42:x:SPD5_CAEEL:835		DK
DQFEVGLTPIASKTLK-IETSEDNFAR-a13-b2	reverse_SPD5_CAEEL	SPD5_CAEEL	xlink	intra-protein xl	LUM2_1123298_inj1.48704.48704.3_LUM2_1123298_inj1.48704.48704.3	36	140	104	2908.49	970.504	3	2	1	2	3.23	0.17	-0.03	0.15	0.12	0.04	0.03	537	0.77	16.17	0	reverse_SPD5_CAEEL:36:x:SPD5_CAEEL:140		KE
TEIGKIATDMGGAVK-SCKNXYEVLAQR-a9-b3	SPD5_CAEEL	reverse_SPD5_CAEEL	xlink	intra-protein xl	LUM2_1123298_inj1.37063.37063.3_LUM2_1123298_inj1.37063.37063.3	1187	880	307	2985.48	996.169	3	4	1	5	2.83	0.11	-0.01	0.14	0.09	0.05	0.03	572	0.9	16.15	0	reverse_SPD5_CAEEL:880:x:SPD5_CAEEL:1187		DK
MGSSDPNADKIK-KELKLTK-a5-b4	SPD5_CAEEL	SPD5_CAEEL	xlink	intra-protein xl	LUM2_1123298_inj1.56180.56180.3_LUM2_1123298_inj1.56180.56180.3	611	1160	549	2102.13	701.718	3	-4.8	1	4	5.24	0.26	0.07	0.17	0.14	0.03	0.03	178	0.91	16.14	0	SPD5_CAEEL:1160:x:SPD5_CAEEL:611		DK
LENEEHKLSSILQR-EISELTK-a7-b1	reverse_SPD5_CAEEL	SPD5_CAEEL	xlink	intra-protein xl	LUM2_1123298_inj1.58181.58181.3_LUM2_1123298_inj1.58181.58181.3	376	957	581	2495.34	832.786	3	4.8	1	3	3.07	0.15	0.16	0.13	0.09	0.04	0.02	337	0	16.13	0	reverse_SPD5_CAEEL:376:x:SPD5_CAEEL:957		KE
TSFSNNQIQEGAGESQHSKLHLHLSKPKQMVIPSNK-LDVYDDXVEKVRK-a26-b2	reverse_SPD5_CAEEL	reverse_SPD5_CAEEL	xlink	intra-protein xl	LUM2_1123298_inj1.39216.39216.6_LUM2_1123298_inj1.39216.39216.6	691	1089	398	5605.82	935.312	6	-2.8	1	5	1.57	0.09	0.08	0.32	0.2	0.13	0.07	566	0	16.12	0	reverse_SPD5_CAEEL:1089:x:reverse_SPD5_CAEEL:691		KD
CSKLEHEIR-EQQHEYAK-a3-b1	SPD5_CAEEL	SPD5_CAEEL	xlink	intra-protein xl	LUM2_1123298_inj1.12900.12900.3_LUM2_1123298_inj1.12900.12900.3	322	994	672	2184.03	729.017	3	-4.3	1	5	4.16	0.12	0.11	0.16	0.06	0.1	0.03	268	0.94	16.1	0	SPD5_CAEEL:322:x:SPD5_CAEEL:994		KE
ELMESKESSAHEVK-XVKAYEHQQER-a7-b3	reverse_SPD5_CAEEL	reverse_SPD5_CAEEL	xlink	intra-protein xl	LUM2_1123298_inj1.48523.48523.3_LUM2_1123298_inj1.48523.48523.3	304	198	106	3018.42	1007.15	3	1.4	1	6	3.41	0.14	0.02	0.16	0.06	0.1	0.03	454	0	16.09	0	reverse_SPD5_CAEEL:198:x:reverse_SPD5_CAEEL:304		EK
MKLAFETSINDKLNVSAILEAAEK-EEYGSTLTFDPDNKKLIDDLTGR-a12-b1	SPD5_CAEEL	reverse_SPD5_CAEEL	xlink	intra-protein xl	LUM2_1123298_inj1.47534.47534.4_LUM2_1123298_inj1.47534.47534.4	631	994	363	5242.69	1311.68	4	5	1	6	2.12	0.1	-0.03	0.23	0.14	0.09	0.04	648	0.88	16.09	0	reverse_SPD5_CAEEL:994:x:SPD5_CAEEL:631		KE
EQQHEYAKVXRDVNEK-YKKELK-a12-b2	SPD5_CAEEL	SPD5_CAEEL	xlink	intra-protein xl	LUM2_1123298_inj1.52398.52398.3_LUM2_1123298_inj1.52398.52398.3	1005	1156	151	2808.43	937.153	3	4.1	1	3	3.9	0.15	0.03	0.1	0.08	0.02	0.02	394	0	16.08	0	SPD5_CAEEL:1005:x:SPD5_CAEEL:1156		DK
XGSSDPNADKIK-LDVYDDXVEK-a10-b2	SPD5_CAEEL	reverse_SPD5_CAEEL	xlink	intra-protein xl	LUM2_1123298_inj1.40612.40612.3_LUM2_1123298_inj1.40612.40612.3	616	1089	473	2501.13	834.718	3	-0.4	1	4	2.95	0.18	0.11	0.12	0.08	0.04	0.02	404	0.93	16.06	0	reverse_SPD5_CAEEL:1089:x:SPD5_CAEEL:616		KD
IEKVAGGMDTAIK-NELEXARTR-a3-b2	reverse_SPD5_CAEEL	SPD5_CAEEL	xlink	intra-protein xl	LUM2_1123298_inj1.35904.35904.3_LUM2_1123298_inj1.35904.35904.3	6	715	709	2448.24	817.088	3	-2.3	1	5	3.71	0.2	0.05	0.13	0.09	0.04	0.02	383	0.86	16.05	0	reverse_SPD5_CAEEL:6:x:SPD5_CAEEL:715		KE
IEKVAGGXDTAIKGIETK-KIKDANPDSSGXR-a3-b8	reverse_SPD5_CAEEL	reverse_SPD5_CAEEL	xlink	intra-protein xl	LUM2_1123298_inj1.35428.35428.5_LUM2_1123298_inj1.35428.35428.5	6	588	582	3291.66	659.341	5	-4.8	1	10	4.18	0.13	0.18	0.25	0.12	0.13	0.05	166	0.9	16.05	0	reverse_SPD5_CAEEL:588:x:reverse_SPD5_CAEEL:6		KD
MSTGGTENGQGISDVDNTAIGAXLR-KTLKAK-a14-b4	reverse_SPD5_CAEEL	SPD5_CAEEL	xlink	intra-protein xl	LUM2_1123298_inj1.37132.37132.4_LUM2_1123298_inj1.37132.37132.4	794	967	173	3179.59	795.905	4	-1	1	3	2.6	0.11	0.08	0.3	0.22	0.07	0.06	458	0.83	16.05	0	reverse_SPD5_CAEEL:794:x:SPD5_CAEEL:967		DK
RFTIAPDAEDVASSSLLNASYSPLFKFTSNSDIVEK-SCKNXYEVLAQRAK-a9-b3	SPD5_CAEEL	reverse_SPD5_CAEEL	xlink	intra-protein xl	LUM2_1123298_inj1.40598.40598.7_LUM2_1123298_inj1.40598.40598.7	677	880	203	5613.8	802.979	7	4.1	1	5	2.28	0.08	0.12	0.39	0.35	0.04	0.06	444	0	16.04	0	reverse_SPD5_CAEEL:880:x:SPD5_CAEEL:677		EK
YKKIQEELXLNDQHLQGLDTILQDVTENK-FTSNSDIVEKLQNEVSELK-a2-b14	reverse_SPD5_CAEEL	SPD5_CAEEL	xlink	intra-protein xl	LUM2_1123298_inj1.49345.49345.5_LUM2_1123298_inj1.49345.49345.5	45	708	663	5632.84	1127.58	5	-0.5	1	8	1.8	0.1	-0.01	0.26	0.16	0.1	0.05	654	0	16.04	0	reverse_SPD5_CAEEL:45:x:SPD5_CAEEL:708		KE
LIDDLTGRFSGVTTNNADTASLELEKIR-SSAALFEEILERXGSSDPNADKIK-a18-b22	reverse_SPD5_CAEEL	SPD5_CAEEL	xlink	intra-protein xl	LUM2_1123298_inj1.46084.46084.5_LUM2_1123298_inj1.46084.46084.5	1026	616	410	5653.84	1131.78	5	0	1	8	1.27	0.06	-0.01	0.24	0.12	0.12	0.04	727	0	16.03	0	reverse_SPD5_CAEEL:1026:x:SPD5_CAEEL:616		DK
SCKNMYEVLAQRAK-LDVYDDXVEK-a3-b2	reverse_SPD5_CAEEL	reverse_SPD5_CAEEL	xlink	intra-protein xl	LUM2_1123298_inj1.35646.35646.3_LUM2_1123298_inj1.35646.35646.3	880	1089	209	2920.37	974.464	3	-2.6	1	5	2.95	0.07	0.13	0.15	0.1	0.05	0.03	387	0.94	16.03	0	reverse_SPD5_CAEEL:1089:x:reverse_SPD5_CAEEL:880		KD
KKEIELAK-AMELENK-a2-b3	SPD5_CAEEL	reverse_SPD5_CAEEL	xlink	intra-protein xl	LUM2_1123298_inj1.12287.12287.3_LUM2_1123298_inj1.12287.12287.3	932	482	450	1772.97	591.997	3	-2	1	5	5.71	0.12	0.12	0.08	0.03	0.05	0.01	97	0	16.02	0	reverse_SPD5_CAEEL:482:x:SPD5_CAEEL:932		KE
AMELENK-LFEDSKK-a3-b6	reverse_SPD5_CAEEL	reverse_SPD5_CAEEL	xlink	intra-protein xl	LUM2_1123298_inj1.20623.20623.3_LUM2_1123298_inj1.20623.20623.3	482	354	128	1680.84	561.288	3	-0.1	1	3	4.04	0.13	0.29	0.04	0.02	0.02	0.01	81	0.72	16.02	0	reverse_SPD5_CAEEL:354:x:reverse_SPD5_CAEEL:482		EK
EIKENVDRMVK-GIDMSNWK-a3-b3	reverse_SPD5_CAEEL	SPD5_CAEEL	xlink	intra-protein xl	LUM2_1123298_inj1.42776.42776.3_LUM2_1123298_inj1.42776.42776.3	190	1122	932	2291.13	764.719	3	-2.8	1	3	3.17	0.14	0.17	0.1	0.06	0.04	0.02	310	0.9	16.01	0	reverse_SPD5_CAEEL:190:x:SPD5_CAEEL:1122		KD
DVNEKIEK-YKALEIEK-a7-b2	SPD5_CAEEL	reverse_SPD5_CAEEL	xlink	intra-protein xl	LUM2_1123298_inj1.37127.37127.3_LUM2_1123298_inj1.37127.37127.3	1011	261	750	1948.05	650.356	3	-3.2	2	2	3.67	0.19	0.19	0.09	0.06	0.03	0.02	224	0	16.01	0	reverse_SPD5_CAEEL:261:x:SPD5_CAEEL:1011		EK
MGXDTITKK-EIELAK-a8-b1	reverse_SPD5_CAEEL	SPD5_CAEEL	xlink	intra-protein xl	LUM2_1123298_inj1.08813.08813.3_LUM2_1123298_inj1.08813.08813.3	368	933	565	1722.89	575.304	3	-1.1	1	4	4.61	0.19	0.14	0.11	0.07	0.04	0.02	173	0.87	16	0	reverse_SPD5_CAEEL:368:x:SPD5_CAEEL:933		KE
XGSSDPNADKIKK-XGSSDPNADKIK-a12-b5	SPD5_CAEEL	SPD5_CAEEL	xlink	intra-protein xl	LUM2_1123298_inj1.22227.22227.3_LUM2_1123298_inj1.22227.22227.3	618	611	7	2665.26	889.429	3	-2.4	1	5	3.84	0.15	0.03	0.15	0.06	0.08	0.03	398	0.9	16	0	SPD5_CAEEL:611:x:SPD5_CAEEL:618		KD
DALEHELK-LFEDSKK-a6-b6	SPD5_CAEEL	reverse_SPD5_CAEEL	xlink	intra-protein xl	LUM2_1123298_inj1.11183.11183.3_LUM2_1123298_inj1.11183.11183.3	1023	354	669	1800.93	601.319	3	4.1	1	5	5.15	0.18	0.11	0.09	0.04	0.04	0.02	158	0	15.97	0	reverse_SPD5_CAEEL:354:x:SPD5_CAEEL:1023		EK
IKDANPDSSGMR-QHLFDRLVR-a2-b5	reverse_SPD5_CAEEL	reverse_SPD5_CAEEL	xlink	intra-protein xl	LUM2_1123298_inj1.55700.55700.3_LUM2_1123298_inj1.55700.55700.3	583	90	493	2454.27	819.096	3	4.5	1	3	3.3	0.11	0.11	0.11	0.07	0.04	0.02	363	0.94	15.97	0	reverse_SPD5_CAEEL:583:x:reverse_SPD5_CAEEL:90		KD
NELEXAR-TKEAENK-a2-b2	SPD5_CAEEL	SPD5_CAEEL	xlink	intra-protein xl	LUM2_1123298_inj1.20096.20096.3_LUM2_1123298_inj1.20096.20096.3	715	883	168	1677.8	560.273	3	-2.7	1	5	5.21	0.25	0.19	0.07	0.04	0.04	0.01	50	0	15.96	0	SPD5_CAEEL:715:x:SPD5_CAEEL:883		EK
LLSEIDKVAELEDHIQQLRQELDDQSAR-WNSMDIGKFLILKQHLFDR-a4-b13	SPD5_CAEEL	reverse_SPD5_CAEEL	xlink	intra-protein xl	LUM2_1123298_inj1.36811.36811.5_LUM2_1123298_inj1.36811.36811.5	218	85	133	5632.89	1127.59	5	-3.2	1	9	2.28	0.08	-0.01	0.22	0.1	0.12	0.04	610	0	15.96	0	reverse_SPD5_CAEEL:85:x:SPD5_CAEEL:218		EK
YREDFENAAIVGLER-KTLESIEK-a14-b1	SPD5_CAEEL	reverse_SPD5_CAEEL	xlink	intra-protein xl	LUM2_1123298_inj1.20319.20319.4_LUM2_1123298_inj1.20319.20319.4	952	236	716	2709.4	678.357	4	0.2	1	4	5.19	0.12	0.1	0.16	0.1	0.06	0.03	166	0.78	15.94	0	reverse_SPD5_CAEEL:236:x:SPD5_CAEEL:952		EK
IKTEIGKIATDMGGAVK-NEEWTQIIPISR-a7-b2	SPD5_CAEEL	reverse_SPD5_CAEEL	xlink	intra-protein xl	LUM2_1123298_inj1.51911.51911.3_LUM2_1123298_inj1.51911.51911.3	1183	1131	52	3197.7	1066.91	3	-2.1	1	7	4.5	0.17	-0.01	0.13	0.07	0.06	0.02	362	0	15.92	0	reverse_SPD5_CAEEL:1131:x:SPD5_CAEEL:1183		KE
ELMESKESSAHEVK-SEXLER-a6-b2	reverse_SPD5_CAEEL	SPD5_CAEEL	xlink	intra-protein xl	LUM2_1123298_inj1.14657.14657.3_LUM2_1123298_inj1.14657.14657.3	303	898	595	2364.09	789.039	3	-0.1	1	5	5.17	0.19	0.06	0.13	0.08	0.05	0.03	200	0.93	15.91	0	reverse_SPD5_CAEEL:303:x:SPD5_CAEEL:898		KE
KINDLEAKLLSEIDK-EEMAHK-a8-b1	SPD5_CAEEL	reverse_SPD5_CAEEL	xlink	intra-protein xl	LUM2_1123298_inj1.56645.56645.3_LUM2_1123298_inj1.56645.56645.3	214	1037	823	2453.29	818.77	3	1.6	1	3	2.9	0.19	0.04	0.16	0.11	0.05	0.03	477	0	15.9	0	reverse_SPD5_CAEEL:1037:x:SPD5_CAEEL:214		KE
LQNEVSELKNELEXARTR-ENVDRXVK-a9-b4	SPD5_CAEEL	reverse_SPD5_CAEEL	xlink	intra-protein xl	LUM2_1123298_inj1.35746.35746.4_LUM2_1123298_inj1.35746.35746.4	713	194	519	3162.59	791.654	4	2.9	1	6	3.97	0.17	0.11	0.27	0.15	0.12	0.05	259	0.81	15.89	0	reverse_SPD5_CAEEL:194:x:SPD5_CAEEL:713		KD
AKEENSTLK-IEHELK-a2-b2	SPD5_CAEEL	reverse_SPD5_CAEEL	xlink	intra-protein xl	LUM2_1123298_inj1.49549.49549.3_LUM2_1123298_inj1.49549.49549.3	760	873	113	1767.93	590.317	3	-4.4	1	2	4.27	0.12	0.25	0.08	0.07	0.02	0.01	89	0	15.88	0	reverse_SPD5_CAEEL:873:x:SPD5_CAEEL:760		KE
LEPGMGSMNHTKK-LLSEIDK-a12-b6	reverse_SPD5_CAEEL	SPD5_CAEEL	xlink	intra-protein xl	LUM2_1123298_inj1.48402.48402.3_LUM2_1123298_inj1.48402.48402.3	117	220	103	2227.13	743.384	3	-2.8	1	6	5.58	0.23	0.1	0.12	0.08	0.04	0.02	108	0.94	15.86	0	reverse_SPD5_CAEEL:117:x:SPD5_CAEEL:220		KD
LEPGMGSMNHTKK-IVHLETEMEK-a12-b9	reverse_SPD5_CAEEL	SPD5_CAEEL	xlink	intra-protein xl	LUM2_1123298_inj1.54001.54001.3_LUM2_1123298_inj1.54001.54001.3	117	911	794	2638.3	880.44	3	1.4	1	6	3.95	0.13	0.05	0.15	0.1	0.06	0.03	353	0.91	15.85	0	reverse_SPD5_CAEEL:117:x:SPD5_CAEEL:911		KE
NTNIQVDSLRGSSGNLPSRMDR-MGSSDPNADKIKK-a7-b12	reverse_SPD5_CAEEL	SPD5_CAEEL	xlink	intra-protein xl	LUM2_1123298_inj1.65234.65234.3_LUM2_1123298_inj1.65234.65234.3	462	618	156	3787.87	1263.63	3	-0.1	1	8	4.14	0.18	-0.02	0.21	0.08	0.13	0.04	397	0	15.84	0	reverse_SPD5_CAEEL:462:x:SPD5_CAEEL:618		DK
DQFEVGLTPIASKTLKLEK-HEENELKK-a1-b7	reverse_SPD5_CAEEL	SPD5_CAEEL	xlink	intra-protein xl	LUM2_1123298_inj1.54781.54781.3_LUM2_1123298_inj1.54781.54781.3	24	830	806	3123.69	1042.24	3	1.5	1	4	3.74	0.13	0.06	0.14	0.12	0.03	0.02	367	0	15.8	0	reverse_SPD5_CAEEL:24:x:SPD5_CAEEL:830		DK
SFKNSPIVXQKPK-EEXAHKQAEFEK-a11-b2	SPD5_CAEEL	reverse_SPD5_CAEEL	xlink	intra-protein xl	LUM2_1123298_inj1.56873.56873.3_LUM2_1123298_inj1.56873.56873.3	506	1038	532	2992.47	998.499	3	-1.4	1	6	3.5	0.11	-0.01	0.17	0.11	0.06	0.03	469	0	15.79	0	reverse_SPD5_CAEEL:1038:x:SPD5_CAEEL:506		KE
LSDVQINTNRMFEDLEVSEATLQKAK-CSKLEHEIRTMVK-a24-b5	SPD5_CAEEL	SPD5_CAEEL	xlink	intra-protein xl	LUM2_1123298_inj1.38202.38202.4_LUM2_1123298_inj1.38202.38202.4	758	324	434	4590.31	1148.59	4	-3.7	1	4	1.32	0.06	0.03	0.24	0.1	0.14	0.05	652	0.86	15.79	0	SPD5_CAEEL:324:x:SPD5_CAEEL:758		KE
VMTRIEHELKSCK-AENALEEAR-a10-b7	reverse_SPD5_CAEEL	SPD5_CAEEL	xlink	intra-protein xl	LUM2_1123298_inj1.51996.51996.3_LUM2_1123298_inj1.51996.51996.3	877	814	63	2613.31	872.111	3	3.1	1	4	4.35	0.17	0	0.17	0.12	0.05	0.03	356	0	15.77	0	reverse_SPD5_CAEEL:877:x:SPD5_CAEEL:814		KE
KAENLRMGMDTITK-NDPDFTLTSGYEER-a1-b13	reverse_SPD5_CAEEL	SPD5_CAEEL	xlink	intra-protein xl	LUM2_1123298_inj1.52590.52590.3_LUM2_1123298_inj1.52590.52590.3	355	205	150	3231.51	1078.18	3	-2.8	1	6	2.93	0.06	0.04	0.14	0.08	0.06	0.02	477	0.88	15.75	0	reverse_SPD5_CAEEL:355:x:SPD5_CAEEL:205		KE
ETMKTSCYDAAIESTSLKEXETELHVIR-SFKNSPIVXQKPKSLHLHLK-a23-b13	reverse_SPD5_CAEEL	SPD5_CAEEL	xlink	intra-protein xl	LUM2_1123298_inj1.40927.40927.6_LUM2_1123298_inj1.40927.40927.6	292	508	216	5616.85	937.149	6	0.3	1	8	2.21	0.1	0.08	0.22	0.09	0.13	0.04	498	0	15.74	0	reverse_SPD5_CAEEL:292:x:SPD5_CAEEL:508		EK
TLESIEKSIR-XGMDTITK-a7-b4	reverse_SPD5_CAEEL	reverse_SPD5_CAEEL	xlink	intra-protein xl	LUM2_1123298_inj1.33528.33528.3_LUM2_1123298_inj1.33528.33528.3	243	364	121	2068.06	690.36	3	1.7	1	6	5.93	0.18	0.1	0.1	0.06	0.04	0.02	67	0.95	15.74	0	reverse_SPD5_CAEEL:243:x:reverse_SPD5_CAEEL:364		KD
GIDMSNWKNETVDQLITDLGQLHQDNLMLEEQIKK-DIESLLKAELDNIKR-a3-b14	SPD5_CAEEL	reverse_SPD5_CAEEL	xlink	intra-protein xl	LUM2_1123298_inj1.45392.45392.5_LUM2_1123298_inj1.45392.45392.5	1122	992	130	5834	1167.81	5	1.5	1	4	1.6	0.06	0.08	0.23	0.18	0.05	0.04	572	0	15.72	0	reverse_SPD5_CAEEL:992:x:SPD5_CAEEL:1122		DK
XGSSDPNADKIK-KTITDXGMR-a10-b5	SPD5_CAEEL	SPD5_CAEEL	xlink	intra-protein xl	LUM2_1123298_inj1.46927.46927.3_LUM2_1123298_inj1.46927.46927.3	616	835	219	2327.08	776.701	3	-4.9	1	7	5.5	0.22	-0.04	0.13	0.06	0.07	0.02	264	0.88	15.7	0	SPD5_CAEEL:616:x:SPD5_CAEEL:835		KD
KAENLRXGMDTITK-EFEAQKHAMEER-a1-b11	reverse_SPD5_CAEEL	SPD5_CAEEL	xlink	intra-protein xl	LUM2_1123298_inj1.47200.47200.3_LUM2_1123298_inj1.47200.47200.3	355	162	193	3108.47	1037.16	3	-4.3	3	3	2.97	0.14	0.12	0.21	0.17	0.03	0.04	358	0.93	15.69	0	reverse_SPD5_CAEEL:355:x:SPD5_CAEEL:162		KE
LESVENQLK-KELKLTK-a5-b4	reverse_SPD5_CAEEL	SPD5_CAEEL	xlink	intra-protein xl	LUM2_1123298_inj1.59599.59599.3_LUM2_1123298_inj1.59599.59599.3	491	1160	669	1899.1	634.041	3	-2.8	1	4	4.02	0.08	0.14	0.15	0.05	0.1	0.03	232	0	15.68	0	reverse_SPD5_CAEEL:491:x:SPD5_CAEEL:1160		EK
FTSNSDIVEKLQNEVSELKNELEXAR-DFLHQKLILFKGIDMSNWK-a14-b6	SPD5_CAEEL	SPD5_CAEEL	xlink	intra-protein xl	LUM2_1123298_inj1.42078.42078.5_LUM2_1123298_inj1.42078.42078.5	708	1114	406	5352.7	1071.55	5	-2.9	1	9	2.29	0.09	-0.01	0.23	0.12	0.11	0.04	590	0	15.67	0	SPD5_CAEEL:1114:x:SPD5_CAEEL:708		EK
MGMDTITK-AKLTKK-a4-b2	reverse_SPD5_CAEEL	reverse_SPD5_CAEEL	xlink	intra-protein xl	LUM2_1123298_inj1.24471.24471.3_LUM2_1123298_inj1.24471.24471.3	364	232	132	1564.87	522.632	3	3.6	1	3	4.28	0.13	0.25	0.07	0.04	0.02	0.01	81	0.85	15.66	0	reverse_SPD5_CAEEL:232:x:reverse_SPD5_CAEEL:364		DK
QAEFEKXQR-EIELAK-a6-b1	reverse_SPD5_CAEEL	SPD5_CAEEL	xlink	intra-protein xl	LUM2_1123298_inj1.33058.33058.3_LUM2_1123298_inj1.33058.33058.3	1048	933	115	1864.93	622.651	3	-3.4	1	3	4.84	0.1	0.12	0.11	0.08	0.03	0.02	171	0.89	15.65	0	reverse_SPD5_CAEEL:1048:x:SPD5_CAEEL:933		KE
TEIGKIATDXGGAVK-TITDMGMR-a5-b4	SPD5_CAEEL	SPD5_CAEEL	xlink	intra-protein xl	LUM2_1123298_inj1.51080.51080.3_LUM2_1123298_inj1.51080.51080.3	1183	835	348	2411.19	804.738	3	1.9	1	4	3.5	0.18	0.09	0.36	0.19	0.17	0.07	300	0.85	15.65	0	SPD5_CAEEL:1183:x:SPD5_CAEEL:835		KD
TPMGSVSTGVPPVNENNSSMXK-KRETMK-a15-b1	reverse_SPD5_CAEEL	reverse_SPD5_CAEEL	xlink	intra-protein xl	LUM2_1123298_inj1.35994.35994.3_LUM2_1123298_inj1.35994.35994.3	167	268	101	3052.43	1018.49	3	-4.7	1	2	2.39	0.08	0.06	0.13	0.09	0.04	0.03	501	0.93	15.64	0	reverse_SPD5_CAEEL:167:x:reverse_SPD5_CAEEL:268		EK
RIEKVAGGXDTAIK-TLESIEK-a4-b6	reverse_SPD5_CAEEL	reverse_SPD5_CAEEL	xlink	intra-protein xl	LUM2_1123298_inj1.07107.07107.3_LUM2_1123298_inj1.07107.07107.3	6	242	236	2304.24	769.089	3	3.2	1	5	5.23	0.22	0.07	0.16	0.09	0.07	0.03	163	0.94	15.62	0	reverse_SPD5_CAEEL:242:x:reverse_SPD5_CAEEL:6		KE
YSEAKEASQKR-LLSEIDK-a10-b4	SPD5_CAEEL	SPD5_CAEEL	xlink	intra-protein xl	LUM2_1123298_inj1.33969.33969.3_LUM2_1123298_inj1.33969.33969.3	99	218	119	2094.09	699.038	3	-2.5	1	5	5.73	0.19	0.08	0.1	0.06	0.04	0.02	110	0.91	15.62	0	SPD5_CAEEL:218:x:SPD5_CAEEL:99		KE
EIELAKYR-HEENELK-a6-b3	SPD5_CAEEL	SPD5_CAEEL	xlink	intra-protein xl	LUM2_1123298_inj1.22309.22309.3_LUM2_1123298_inj1.22309.22309.3	938	826	112	1899.96	634.328	3	-4.3	1	4	5.59	0.25	0.12	0.09	0.07	0.02	0.02	71	0	15.62	0	SPD5_CAEEL:826:x:SPD5_CAEEL:938		KE
SFKNSPIVMQKPK-EVIDSNSTFK-a11-b1	SPD5_CAEEL	reverse_SPD5_CAEEL	xlink	intra-protein xl	LUM2_1123298_inj1.53419.53419.3_LUM2_1123298_inj1.53419.53419.3	506	496	10	2623.36	875.462	3	-2.1	1	4	3.18	0.03	0.14	0.11	0.04	0.07	0.02	334	0.74	15.6	0	reverse_SPD5_CAEEL:496:x:SPD5_CAEEL:506		KE
FSKQSLFSQTADR-AELDNIKR-a3-b2	reverse_SPD5_CAEEL	reverse_SPD5_CAEEL	xlink	intra-protein xl	LUM2_1123298_inj1.33286.33286.3_LUM2_1123298_inj1.33286.33286.3	704	987	283	2453.27	818.764	3	0.9	1	6	4.65	0.24	0.01	0.22	0.08	0.14	0.04	276	0.75	15.58	0	reverse_SPD5_CAEEL:704:x:reverse_SPD5_CAEEL:987		KE
MVKAYEHQQER-ELKLTK-a3-b1	reverse_SPD5_CAEEL	SPD5_CAEEL	xlink	intra-protein xl	LUM2_1123298_inj1.42131.42131.3_LUM2_1123298_inj1.42131.42131.3	198	1158	960	2130.12	711.048	3	-2.5	1	3	4.11	0.11	0.13	0.1	0.02	0.08	0.02	231	0	15.57	0	reverse_SPD5_CAEEL:198:x:SPD5_CAEEL:1158		KE
NEARLVNLEGNVK-IKDANPDSSGMR-a9-b2	reverse_SPD5_CAEEL	reverse_SPD5_CAEEL	xlink	intra-protein xl	LUM2_1123298_inj1.15090.15090.3_LUM2_1123298_inj1.15090.15090.3	838	583	255	2726.38	909.799	3	-0.7	1	6	4.06	0.15	0.11	0.23	0.16	0.07	0.04	244	0.72	15.56	0	reverse_SPD5_CAEEL:583:x:reverse_SPD5_CAEEL:838		EK
AKQLTAESVELDEFMRNTNIQVDSLR-MKLAFETSINDKLNVSAILEAAEK-a23-b12	reverse_SPD5_CAEEL	SPD5_CAEEL	xlink	intra-protein xl	LUM2_1123298_inj1.44125.44125.5_LUM2_1123298_inj1.44125.44125.5	462	631	169	5622.86	1125.58	5	-5	1	4	0.92	0.07	0.02	0.22	0.13	0.1	0.04	707	0.92	15.56	0	reverse_SPD5_CAEEL:462:x:SPD5_CAEEL:631		DK
GIDMSNWKNETVDQLITDLGQLHQDNLXLEEQIK-ELIEEFLAASSKLR-a8-b4	SPD5_CAEEL	reverse_SPD5_CAEEL	xlink	intra-protein xl	LUM2_1123298_inj1.37793.37793.6_LUM2_1123298_inj1.37793.37793.6	1127	597	530	5570.81	929.477	6	4.3	1	4	1.77	0.12	0.05	0.31	0.22	0.08	0.06	555	0	15.51	0	reverse_SPD5_CAEEL:597:x:SPD5_CAEEL:1127		KE
FLILKQHLFDR-HAMEERIK-a5-b4	reverse_SPD5_CAEEL	SPD5_CAEEL	xlink	intra-protein xl	LUM2_1123298_inj1.48841.48841.3_LUM2_1123298_inj1.48841.48841.3	85	161	76	2423.32	808.782	3	-1.6	1	4	4.06	0.19	0.04	0.22	0.17	0.05	0.04	313	0.84	15.49	0	reverse_SPD5_CAEEL:85:x:SPD5_CAEEL:161		KE
TRAMELENK-GIETKIR-a5-b5	reverse_SPD5_CAEEL	reverse_SPD5_CAEEL	xlink	intra-protein xl	LUM2_1123298_inj1.33204.33204.3_LUM2_1123298_inj1.33204.33204.3	482	21	461	1888.02	630.346	3	-2.7	1	4	4.57	0.17	0.14	0.11	0.06	0.05	0.02	161	0.92	15.48	0	reverse_SPD5_CAEEL:21:x:reverse_SPD5_CAEEL:482		EK
ARQALVEYMNKCSK-VXTRIEHELK-a11-b8	SPD5_CAEEL	reverse_SPD5_CAEEL	xlink	intra-protein xl	LUM2_1123298_inj1.30106.30106.3_LUM2_1123298_inj1.30106.30106.3	319	875	556	2949.51	984.177	3	3.4	1	7	4.64	0.28	-0.02	0.29	0.21	0.08	0.05	305	0.9	15.47	0	reverse_SPD5_CAEEL:875:x:SPD5_CAEEL:319		KE
SIRELGVIAANEFDERYK-KQSAEK-a12-b1	reverse_SPD5_CAEEL	reverse_SPD5_CAEEL	xlink	intra-protein xl	LUM2_1123298_inj1.60029.60029.3_LUM2_1123298_inj1.60029.60029.3	255	1100	845	2780.43	927.82	3	-3.7	1	4	3.08	0.08	0.08	0.14	0.06	0.08	0.04	388	0.91	15.44	0	reverse_SPD5_CAEEL:1100:x:reverse_SPD5_CAEEL:255		EK
QXVIPSNKFSK-AENALEEAR-a8-b2	reverse_SPD5_CAEEL	SPD5_CAEEL	xlink	intra-protein xl	LUM2_1123298_inj1.23763.23763.3_LUM2_1123298_inj1.23763.23763.3	701	809	108	2277.14	760.053	3	-3.1	1	4	3.33	0.15	0.04	0.15	0.08	0.07	0.03	398	0.83	15.42	0	reverse_SPD5_CAEEL:701:x:SPD5_CAEEL:809		KE
EEELATSLESK-KTLKAK-a2-b1	reverse_SPD5_CAEEL	SPD5_CAEEL	xlink	intra-protein xl	LUM2_1123298_inj1.57528.57528.3_LUM2_1123298_inj1.57528.57528.3	339	964	625	1904.04	635.688	3	-3.4	1	1	4.15	0.17	0.17	0.24	0.07	0.17	0.05	138	0.85	15.42	0	reverse_SPD5_CAEEL:339:x:SPD5_CAEEL:964		EK
QALVEYMNKCSK-VXRDVNEK-a9-b4	SPD5_CAEEL	SPD5_CAEEL	xlink	intra-protein xl	LUM2_1123298_inj1.23996.23996.3_LUM2_1123298_inj1.23996.23996.3	319	1005	686	2457.17	820.065	3	-4.2	1	4	3.17	0.13	-0.03	0.13	0.04	0.08	0.03	510	0.9	15.38	0	SPD5_CAEEL:1005:x:SPD5_CAEEL:319		KD
AYEHQQERER-YKALEIEKK-a9-b8	reverse_SPD5_CAEEL	reverse_SPD5_CAEEL	xlink	intra-protein xl	LUM2_1123298_inj1.36176.36176.3_LUM2_1123298_inj1.36176.36176.3	207	267	60	2447.25	816.759	3	-1.3	1	4	3.42	0.18	0.07	0.13	0.04	0.09	0.02	349	0	15.36	0	reverse_SPD5_CAEEL:207:x:reverse_SPD5_CAEEL:267		EK
AESYRRQYXQLEGR-NSPIVXQKPK-a2-b8	reverse_SPD5_CAEEL	SPD5_CAEEL	xlink	intra-protein xl	LUM2_1123298_inj1.11229.11229.4_LUM2_1123298_inj1.11229.11229.4	1107	506	601	2940.47	736.125	4	-0.6	1	7	3.36	0.17	0.02	0.21	0.12	0.09	0.04	405	0.94	15.34	0	reverse_SPD5_CAEEL:1107:x:SPD5_CAEEL:506		EK
EVIDSNSTFK-AKLTKK-a4-b5	reverse_SPD5_CAEEL	reverse_SPD5_CAEEL	xlink	intra-protein xl	LUM2_1123298_inj1.32868.32868.3_LUM2_1123298_inj1.32868.32868.3	499	235	264	1808	603.675	3	-1	1	2	4.88	0.11	0.09	0.19	0.05	0.14	0.04	170	0.63	15.34	0	reverse_SPD5_CAEEL:235:x:reverse_SPD5_CAEEL:499		DK
DXRSPLNGSSGR-QMVIPSNKFSK-a1-b8	SPD5_CAEEL	reverse_SPD5_CAEEL	xlink	intra-protein xl	LUM2_1123298_inj1.50004.50004.3_LUM2_1123298_inj1.50004.50004.3	723	701	22	2551.27	851.432	3	3	1	6	3.59	0.14	0.09	0.17	0.07	0.1	0.03	304	0.92	15.33	0	reverse_SPD5_CAEEL:701:x:SPD5_CAEEL:723		DK
IQIGKVNGELNVLR-AELDNIK-a5-b4	SPD5_CAEEL	reverse_SPD5_CAEEL	xlink	intra-protein xl	LUM2_1123298_inj1.60139.60139.3_LUM2_1123298_inj1.60139.60139.3	357	989	632	2335.33	779.452	3	5	1	5	4.03	0.13	0.08	0.1	0.06	0.04	0.02	287	0	15.33	0	reverse_SPD5_CAEEL:989:x:SPD5_CAEEL:357		KD
QALVEYXNKCSK-LLSEIDK-a9-b6	SPD5_CAEEL	SPD5_CAEEL	xlink	intra-protein xl	LUM2_1123298_inj1.52362.52362.3_LUM2_1123298_inj1.52362.52362.3	319	220	99	2284.15	762.39	3	1.4	1	5	4.14	0.12	0.07	0.17	0.05	0.11	0.04	268	0.9	15.33	0	SPD5_CAEEL:220:x:SPD5_CAEEL:319		KD
NSPIVXQKPK-QELDDQSAR-a8-b2	SPD5_CAEEL	SPD5_CAEEL	xlink	intra-protein xl	LUM2_1123298_inj1.42820.42820.3_LUM2_1123298_inj1.42820.42820.3	506	235	271	2199.09	734.036	3	-4.9	1	7	5.73	0.23	0.03	0.16	0.12	0.04	0.03	135	0.86	15.32	0	SPD5_CAEEL:235:x:SPD5_CAEEL:506		KE
IEHELKSCKNXYEVLAQR-IQIGKVNGELNVLRAENR-a4-b5	reverse_SPD5_CAEEL	SPD5_CAEEL	xlink	intra-protein xl	LUM2_1123298_inj1.38010.38010.5_LUM2_1123298_inj1.38010.38010.5	875	357	518	4267.23	854.454	5	0.1	1	5	1.91	0.07	0.12	0.25	0.09	0.15	0.04	461	0	15.31	0	reverse_SPD5_CAEEL:875:x:SPD5_CAEEL:357		EK
HAXEERIK-AKLTKK-a4-b2	SPD5_CAEEL	reverse_SPD5_CAEEL	xlink	intra-protein xl	LUM2_1123298_inj1.20809.20809.3_LUM2_1123298_inj1.20809.20809.3	161	232	71	1697.96	566.996	3	1.6	1	5	5.41	0.16	0.15	0.06	0.04	0.02	0.01	52	0.87	15.31	0	reverse_SPD5_CAEEL:232:x:SPD5_CAEEL:161		EK
DXRSPLNGSSGRLSDVQINTNR-LEPGXGSMNHTKKLK-a1-b13	SPD5_CAEEL	reverse_SPD5_CAEEL	xlink	intra-protein xl	LUM2_1123298_inj1.48247.48247.3_LUM2_1123298_inj1.48247.48247.3	723	118	605	4100.03	1367.68	3	-1.2	1	5	2.24	0.06	0.08	0.24	0.19	0.06	0.04	476	0.94	15.3	0	reverse_SPD5_CAEEL:118:x:SPD5_CAEEL:723		DK
LSTSEIAADYCSTKMTER-GELQMYQRRYSEAK-a14-b2	SPD5_CAEEL	SPD5_CAEEL	xlink	intra-protein xl	LUM2_1123298_inj1.56337.56337.4_LUM2_1123298_inj1.56337.56337.4	926	82	844	3801.78	951.452	4	0.4	1	7	2.51	0.06	0.01	0.17	0.09	0.07	0.03	532	0.87	15.29	0	SPD5_CAEEL:82:x:SPD5_CAEEL:926		KE
EEYGSTLTFDPDNKKLIDDLTGR-KTLKAK-a18-b1	reverse_SPD5_CAEEL	SPD5_CAEEL	xlink	intra-protein xl	LUM2_1123298_inj1.54671.54671.4_LUM2_1123298_inj1.54671.54671.4	1011	964	47	3295.72	824.938	4	-2.3	1	3	2.86	0.1	0.07	0.22	0.19	0.03	0.03	416	0	15.29	0	reverse_SPD5_CAEEL:1011:x:SPD5_CAEEL:964		DK
ELXESKESSAHEVKNEAEK-ENVDRMVK-a6-b4	reverse_SPD5_CAEEL	reverse_SPD5_CAEEL	xlink	intra-protein xl	LUM2_1123298_inj1.54945.54945.3_LUM2_1123298_inj1.54945.54945.3	303	194	109	3161.5	1054.84	3	0.1	1	4	3.27	0.18	0.02	0.17	0.09	0.08	0.04	423	0.89	15.29	0	reverse_SPD5_CAEEL:194:x:reverse_SPD5_CAEEL:303		KD
AEELANEAKVR-NSPIVXQKPK-a2-b8	reverse_SPD5_CAEEL	SPD5_CAEEL	xlink	intra-protein xl	LUM2_1123298_inj1.58954.58954.3_LUM2_1123298_inj1.58954.58954.3	385	506	121	2367.26	790.095	3	1.5	1	3	4.47	0.04	0.15	0.09	0.07	0.02	0.02	162	0.93	15.28	0	reverse_SPD5_CAEEL:385:x:SPD5_CAEEL:506		EK
KEIELAKYR-AENRELR-a7-b2	SPD5_CAEEL	SPD5_CAEEL	xlink	intra-protein xl	LUM2_1123298_inj1.29644.29644.4_LUM2_1123298_inj1.29644.29644.4	938	368	570	2017.11	505.285	4	1.5	1	4	4.39	0.17	0.09	0.24	0.15	0.09	0.04	200	0	15.26	0	SPD5_CAEEL:368:x:SPD5_CAEEL:938		KE
LSDVQINTNRMFEDLEVSEATLQKAK-SAEAAQSVISKELISFNLSMNHLDK-a24-b24	SPD5_CAEEL	reverse_SPD5_CAEEL	xlink	intra-protein xl	LUM2_1123298_inj1.41993.41993.5_LUM2_1123298_inj1.41993.41993.5	758	555	203	5691.9	1139.39	5	3.5	1	8	1.23	0.08	-0.01	0.23	0.11	0.11	0.04	687	0	15.24	0	reverse_SPD5_CAEEL:555:x:SPD5_CAEEL:758		KD
ELIEEFLAASSK-YSEAKEASQK-a1-b5	reverse_SPD5_CAEEL	SPD5_CAEEL	xlink	intra-protein xl	LUM2_1123298_inj1.53701.53701.3_LUM2_1123298_inj1.53701.53701.3	594	94	500	2457.23	820.084	3	0.3	1	5	3.73	0.13	0.11	0.13	0.07	0.05	0.02	279	0.88	15.24	0	reverse_SPD5_CAEEL:594:x:SPD5_CAEEL:94		EK
HEENELKKTITDXGMR-YKALEIEKK-a5-b2	SPD5_CAEEL	reverse_SPD5_CAEEL	xlink	intra-protein xl	LUM2_1123298_inj1.50446.50446.3_LUM2_1123298_inj1.50446.50446.3	828	261	567	3049.56	1017.53	3	0.8	1	6	4.25	0.19	-0.01	0.25	0.17	0.08	0.04	337	0.88	15.24	0	reverse_SPD5_CAEEL:261:x:SPD5_CAEEL:828		EK
KTHNXSGMGPELK-VXTRIEHELKSCK-a11-b10	SPD5_CAEEL	reverse_SPD5_CAEEL	xlink	intra-protein xl	LUM2_1123298_inj1.44549.44549.3_LUM2_1123298_inj1.44549.44549.3	1092	877	215	3072.5	1025.18	3	2	1	6	3.68	0.13	0.01	0.14	0.09	0.05	0.03	392	0.77	15.24	0	reverse_SPD5_CAEEL:877:x:SPD5_CAEEL:1092		EK
TPSTYHPQACKQNSTK-EVMDDYVDLK-a11-b8	reverse_SPD5_CAEEL	SPD5_CAEEL	xlink	intra-protein xl	LUM2_1123298_inj1.31095.31095.3_LUM2_1123298_inj1.31095.31095.3	147	110	37	3054.4	1019.14	3	-3.3	2	5	2.92	0.14	0.01	0.17	0.06	0.12	0.04	475	0	15.24	0	reverse_SPD5_CAEEL:147:x:SPD5_CAEEL:110		KD
LDVYDDMVEKVR-YKALEIEK-a2-b2	reverse_SPD5_CAEEL	reverse_SPD5_CAEEL	xlink	intra-protein xl	LUM2_1123298_inj1.46250.46250.3_LUM2_1123298_inj1.46250.46250.3	1089	261	828	2455.28	819.434	3	4.2	1	5	4.34	0.21	0.11	0.16	0.12	0.03	0.03	196	0.92	15.23	0	reverse_SPD5_CAEEL:1089:x:reverse_SPD5_CAEEL:261		DK
EALARLFER-XGMDTITKK-a8-b8	SPD5_CAEEL	reverse_SPD5_CAEEL	xlink	intra-protein xl	LUM2_1123298_inj1.33083.33083.3_LUM2_1123298_inj1.33083.33083.3	591	368	223	2125.1	709.374	3	-1.4	1	6	5.47	0.16	0.12	0.1	0.06	0.04	0.02	70	0.92	15.22	0	reverse_SPD5_CAEEL:368:x:SPD5_CAEEL:591		EK
LEPGXGSMNHTKKLK-IATDXGGAVKEIR-a12-b4	reverse_SPD5_CAEEL	SPD5_CAEEL	xlink	intra-protein xl	LUM2_1123298_inj1.37843.37843.3_LUM2_1123298_inj1.37843.37843.3	117	1187	1070	3043.57	1015.53	3	1.8	1	6	3.39	0.15	-0.02	0.14	0.06	0.08	0.03	462	0.88	15.21	0	reverse_SPD5_CAEEL:117:x:SPD5_CAEEL:1187		KD
LIDDLTGRFSGVTTNNADTASLELEKIR-CLEDCVLQISSINSPIIKAK-a4-b18	reverse_SPD5_CAEEL	reverse_SPD5_CAEEL	xlink	intra-protein xl	LUM2_1123298_inj1.49104.49104.5_LUM2_1123298_inj1.49104.49104.5	1012	230	782	5317.74	1064.56	5	-2.7	2	9	1.57	0.09	-0.02	0.32	0.13	0.19	0.06	635	0.88	15.2	0	reverse_SPD5_CAEEL:1012:x:reverse_SPD5_CAEEL:230		DK
KLIDDLTGR-LEHEIR-a1-b4	reverse_SPD5_CAEEL	SPD5_CAEEL	xlink	intra-protein xl	LUM2_1123298_inj1.59552.59552.3_LUM2_1123298_inj1.59552.59552.3	1008	326	682	1806.99	603.337	3	-4.5	1	4	5.53	0.18	0.1	0.13	0.1	0.03	0.02	79	0	15.2	0	reverse_SPD5_CAEEL:1008:x:SPD5_CAEEL:326		KE
SDEFLKSELSTALEEEK-KADALK-a15-b1	SPD5_CAEEL	reverse_SPD5_CAEEL	xlink	intra-protein xl	LUM2_1123298_inj1.33339.33339.4_LUM2_1123298_inj1.33339.33339.4	860	896	36	2580.33	646.09	4	3.9	1	4	4.01	0.08	0.19	0.11	0.08	0.03	0.02	156	0.93	15.19	0	reverse_SPD5_CAEEL:896:x:SPD5_CAEEL:860		EK
TSCYDAAIESTSLK-KINDLEAK-a5-b1	reverse_SPD5_CAEEL	SPD5_CAEEL	xlink	intra-protein xl	LUM2_1123298_inj1.51611.51611.3_LUM2_1123298_inj1.51611.51611.3	278	207	71	2456.22	819.749	3	4.9	1	4	3.75	0.13	0.03	0.1	0.07	0.03	0.02	363	0.91	15.18	0	reverse_SPD5_CAEEL:278:x:SPD5_CAEEL:207		DK
YKKIQEELMLNDQHLQGLDTILQDVTENK-AKEENSTLK-a19-b2	reverse_SPD5_CAEEL	SPD5_CAEEL	xlink	intra-protein xl	LUM2_1123298_inj1.36460.36460.6_LUM2_1123298_inj1.36460.36460.6	62	760	698	4456.27	743.72	6	-0.9	1	6	3.32	0.11	0.13	0.2	0.14	0.06	0.04	282	0	15.17	0	reverse_SPD5_CAEEL:62:x:SPD5_CAEEL:760		DK
YSEAKEASQK-MGMDTITKK-a6-b8	SPD5_CAEEL	reverse_SPD5_CAEEL	xlink	intra-protein xl	LUM2_1123298_inj1.14495.14495.3_LUM2_1123298_inj1.14495.14495.3	95	368	273	2145.04	716.02	3	-3.5	1	3	3.78	0.23	0.04	0.11	0.06	0.04	0.02	331	0	15.16	0	reverse_SPD5_CAEEL:368:x:SPD5_CAEEL:95		EK
ALEIEKKR-ALEIEK-a7-b5	reverse_SPD5_CAEEL	reverse_SPD5_CAEEL	xlink	intra-protein xl	LUM2_1123298_inj1.61502.61502.3_LUM2_1123298_inj1.61502.61502.3	268	266	2	1668.97	557.331	3	-3.8	1	4	5.14	0.09	0.18	0.07	0.04	0.03	0.01	42	0	15.16	0	reverse_SPD5_CAEEL:266:x:reverse_SPD5_CAEEL:268		KE
EISELTKK-ALEIEK-a7-b3	SPD5_CAEEL	reverse_SPD5_CAEEL	xlink	intra-protein xl	LUM2_1123298_inj1.36952.36952.3_LUM2_1123298_inj1.36952.36952.3	963	264	699	1629.91	544.311	3	-4.9	1	3	5.31	0.18	0.15	0.09	0.06	0.02	0.01	45	0.87	15.12	0	reverse_SPD5_CAEEL:264:x:SPD5_CAEEL:963		KE
NEAEKTR-TKITILR-a4-b2	reverse_SPD5_CAEEL	SPD5_CAEEL	xlink	intra-protein xl	LUM2_1123298_inj1.52743.52743.3_LUM2_1123298_inj1.52743.52743.3	315	75	240	1671.96	558.327	3	-2.9	1	4	4.58	0.1	0.21	0.08	0.04	0.04	0.01	61	0	15.12	0	reverse_SPD5_CAEEL:315:x:SPD5_CAEEL:75		EK
IKELELSATDANNTTVGSFRGTLDDILK-SENIVNGITEKLEPGMGSXNHTKK-a25-b23	SPD5_CAEEL	reverse_SPD5_CAEEL	xlink	intra-protein xl	LUM2_1123298_inj1.39739.39739.5_LUM2_1123298_inj1.39739.39739.5	188	117	71	5631.85	1127.38	5	2.1	1	8	1.87	0.09	0.07	0.28	0.19	0.1	0.05	505	0.94	15.12	0	reverse_SPD5_CAEEL:117:x:SPD5_CAEEL:188		DK
EISELTKK-VNESDALR-a7-b5	SPD5_CAEEL	reverse_SPD5_CAEEL	xlink	intra-protein xl	LUM2_1123298_inj1.18476.18476.3_LUM2_1123298_inj1.18476.18476.3	963	954	9	1830.97	611.331	3	0.6	1	3	5.12	0.22	0.12	0.11	0.01	0.09	0.02	94	0.94	15.09	0	reverse_SPD5_CAEEL:954:x:SPD5_CAEEL:963		KD
LEPGMGSMNHTKKLK-ELXESK-a13-b1	reverse_SPD5_CAEEL	reverse_SPD5_CAEEL	xlink	intra-protein xl	LUM2_1123298_inj1.24509.24509.4_LUM2_1123298_inj1.24509.24509.4	118	298	180	2403.2	601.808	4	1.7	1	5	4.39	0.09	0.2	0.12	0.09	0.03	0.02	89	0.88	15.09	0	reverse_SPD5_CAEEL:118:x:reverse_SPD5_CAEEL:298		KE
SENIVNGITEK-LITIKTK-a2-b5	reverse_SPD5_CAEEL	reverse_SPD5_CAEEL	xlink	intra-protein xl	LUM2_1123298_inj1.15350.15350.4_LUM2_1123298_inj1.15350.15350.4	96	1124	1028	2000.16	501.047	4	2.1	1	4	4.54	0.15	0.23	0.09	0.08	0.01	0.01	34	0	15.08	0	reverse_SPD5_CAEEL:1124:x:reverse_SPD5_CAEEL:96		EK
RSAEAAQSVISK-LITIKTK-a4-b5	reverse_SPD5_CAEEL	reverse_SPD5_CAEEL	xlink	intra-protein xl	LUM2_1123298_inj1.61226.61226.4_LUM2_1123298_inj1.61226.61226.4	534	1124	590	2043.21	511.811	4	4.4	1	4	4.03	0.09	0.21	0.1	0.07	0.03	0.02	120	0	15.08	0	reverse_SPD5_CAEEL:1124:x:reverse_SPD5_CAEEL:534		EK
NETVDQLITDLGQLHQDNLMLEEQIKKYK-LQNEVSELKNELEMARTR-a2-b9	SPD5_CAEEL	SPD5_CAEEL	xlink	intra-protein xl	LUM2_1123298_inj1.40208.40208.7_LUM2_1123298_inj1.40208.40208.7	1129	713	416	5596.85	800.558	7	0.1	1	5	2.67	0.09	0.04	0.3	0.13	0.17	0.06	439	0	15.02	0	SPD5_CAEEL:1129:x:SPD5_CAEEL:713		EK
NELEMAR-XTERKK-a4-b5	SPD5_CAEEL	SPD5_CAEEL	xlink	intra-protein xl	LUM2_1123298_inj1.31360.31360.3_LUM2_1123298_inj1.31360.31360.3	717	931	214	1650.81	551.279	3	-2.7	1	3	4.85	0.12	0.15	0.08	0.04	0.04	0.01	99	0.78	15.02	0	SPD5_CAEEL:717:x:SPD5_CAEEL:931		EK
EEXAHKQAEFEK-YKALEIEKK-a2-b2	reverse_SPD5_CAEEL	reverse_SPD5_CAEEL	xlink	intra-protein xl	LUM2_1123298_inj1.44442.44442.3_LUM2_1123298_inj1.44442.44442.3	1038	261	777	2594.3	865.775	3	-1.7	1	3	2.95	0.16	0.11	0.17	0.14	0.03	0.03	342	0	15.02	0	reverse_SPD5_CAEEL:1038:x:reverse_SPD5_CAEEL:261		EK
FSGVTTNNADTASLELEKIREEXAHK-CLEDCVLQISSINSPIIKAKLTK-a21-b20	reverse_SPD5_CAEEL	reverse_SPD5_CAEEL	xlink	intra-protein xl	LUM2_1123298_inj1.38791.38791.5_LUM2_1123298_inj1.38791.38791.5	1037	232	805	5517.83	1104.57	5	2.1	1	5	1.48	0.08	-0.03	0.21	0.15	0.06	0.04	665	0	15.02	0	reverse_SPD5_CAEEL:1037:x:reverse_SPD5_CAEEL:232		EK
EIELAK-MTERKK-a1-b5	SPD5_CAEEL	SPD5_CAEEL	xlink	intra-protein xl	LUM2_1123298_inj1.12201.12201.3_LUM2_1123298_inj1.12201.12201.3	933	931	2	1474.83	492.616	3	5	1	4	4.84	0.08	0.22	0.04	0.02	0.01	0.01	27	0.92	14.98	0	SPD5_CAEEL:931:x:SPD5_CAEEL:933		EK
QAEFEKMQRAFNDESTEIR-EFEAQKHAXEER-a3-b6	reverse_SPD5_CAEEL	SPD5_CAEEL	xlink	intra-protein xl	LUM2_1123298_inj1.39179.39179.4_LUM2_1123298_inj1.39179.39179.4	1045	157	888	3829.74	958.442	4	-1.1	1	7	2.67	0.16	0.04	0.17	0.1	0.07	0.03	444	0	14.97	0	reverse_SPD5_CAEEL:1045:x:SPD5_CAEEL:157		EK
XGSSDPNADKIK-DALEHELK-a10-b1	SPD5_CAEEL	SPD5_CAEEL	xlink	intra-protein xl	LUM2_1123298_inj1.35668.35668.3_LUM2_1123298_inj1.35668.35668.3	616	1018	402	2213.06	738.693	3	-3.5	1	4	3.2	0.14	0.08	0.13	0.07	0.06	0.02	354	0.93	14.96	0	SPD5_CAEEL:1018:x:SPD5_CAEEL:616		KD
NELEXARTRDMR-SCKNMYEVLAQR-a10-b3	SPD5_CAEEL	reverse_SPD5_CAEEL	xlink	intra-protein xl	LUM2_1123298_inj1.45198.45198.3_LUM2_1123298_inj1.45198.45198.3	723	880	157	3016.42	1006.48	3	2.4	1	3	2.84	0.12	0.02	0.13	0.1	0.04	0.02	456	0.93	14.93	0	reverse_SPD5_CAEEL:880:x:SPD5_CAEEL:723		DK
IEHELK-TLKLEK-a4-b3	reverse_SPD5_CAEEL	reverse_SPD5_CAEEL	xlink	intra-protein xl	LUM2_1123298_inj1.19916.19916.3_LUM2_1123298_inj1.19916.19916.3	875	39	836	1479.87	494.297	3	0.8	1	3	4.01	0.15	0.1	0.2	0.19	0.02	0.04	228	0.93	14.92	0	reverse_SPD5_CAEEL:39:x:reverse_SPD5_CAEEL:875		EK
MKLAFETSINDK-LADSENVR-a2-b3	SPD5_CAEEL	SPD5_CAEEL	xlink	intra-protein xl	LUM2_1123298_inj1.31539.31539.3_LUM2_1123298_inj1.31539.31539.3	621	245	376	2280.13	761.052	3	-4.7	1	5	3.46	0.17	0.11	0.3	0.09	0.2	0.06	247	0.82	14.9	0	SPD5_CAEEL:245:x:SPD5_CAEEL:621		KD
TPMGSVSTGVPPVNENNSSMMKLEHELADKELQLK-TKITILRGELQMYQR-a15-b2	reverse_SPD5_CAEEL	SPD5_CAEEL	xlink	intra-protein xl	LUM2_1123298_inj1.45715.45715.5_LUM2_1123298_inj1.45715.45715.5	167	75	92	5640.88	1129.18	5	0	2	8	1.71	0.11	-0.03	0.29	0.15	0.13	0.06	618	0	14.9	0	reverse_SPD5_CAEEL:167:x:SPD5_CAEEL:75		EK
RPQGEVHELNSDENLVSNDEX-RVKEVMDDYVDLK-a19-b3	reverse_SPD5_CAEEL	SPD5_CAEEL	xlink	intra-protein xl	LUM2_1123298_inj1.00257.00257.3_LUM2_1123298_inj1.00257.00257.3	1196	102	1094	4017.88	1340.3	3	3.6	1	3	2.08	0.16	0.04	0.2	0.13	0.07	0.04	504	0	14.89	0	reverse_SPD5_CAEEL:1196:x:SPD5_CAEEL:102		DK
AENLRMGMDTITKK-KTITDMGMRLNEAK-a13-b12	reverse_SPD5_CAEEL	SPD5_CAEEL	xlink	intra-protein xl	LUM2_1123298_inj1.25822.25822.4_LUM2_1123298_inj1.25822.25822.4	368	842	474	3195.62	799.914	4	0.3	1	9	3.77	0.19	0.07	0.21	0.1	0.11	0.04	278	0.93	14.89	0	reverse_SPD5_CAEEL:368:x:SPD5_CAEEL:842		KE
VLRDFLHQKLILFK-EIELAK-a9-b1	SPD5_CAEEL	SPD5_CAEEL	xlink	intra-protein xl	LUM2_1123298_inj1.57629.57629.3_LUM2_1123298_inj1.57629.57629.3	1114	933	181	2452.45	818.491	3	-3.6	1	4	3.78	0.05	0.03	0.1	0.06	0.04	0.02	353	0	14.89	0	SPD5_CAEEL:1114:x:SPD5_CAEEL:933		KE
MGSSDPNADKIKK-INDLEAK-a12-b5	SPD5_CAEEL	SPD5_CAEEL	xlink	intra-protein xl	LUM2_1123298_inj1.64269.64269.3_LUM2_1123298_inj1.64269.64269.3	618	212	406	2173.1	725.373	3	-3.9	1	2	4	0.13	0.16	0.28	0.26	0.02	0.04	151	0.75	14.87	0	SPD5_CAEEL:212:x:SPD5_CAEEL:618		KE
YSEAKEASQKR-GIDMSNWK-a10-b3	SPD5_CAEEL	SPD5_CAEEL	xlink	intra-protein xl	LUM2_1123298_inj1.21881.21881.3_LUM2_1123298_inj1.21881.21881.3	99	1122	1023	2227.07	743.364	3	-0.1	1	5	4.36	0.29	0.07	0.15	0.08	0.07	0.03	209	0.86	14.87	0	SPD5_CAEEL:1122:x:SPD5_CAEEL:99		KD
LQLEKDALEHELKMMSSNNENVPPVGTSVSGMPTK-LVNLEGNVKGIQIK-a5-b5	SPD5_CAEEL	reverse_SPD5_CAEEL	xlink	intra-protein xl	LUM2_1123298_inj1.49651.49651.5_LUM2_1123298_inj1.49651.49651.5	1017	838	179	5315.74	1064.16	5	-2.4	1	4	1.96	0.13	0.03	0.24	0.21	0.03	0.04	536	0.94	14.86	0	reverse_SPD5_CAEEL:838:x:SPD5_CAEEL:1017		KE
LSDVQINTNRXFEDLEVSEATLQKAK-AKIIPSNISSIQLVCDELCRR-a3-b2	SPD5_CAEEL	SPD5_CAEEL	xlink	intra-protein xl	LUM2_1123298_inj1.43401.43401.5_LUM2_1123298_inj1.43401.43401.5	737	969	232	5447.76	1090.56	5	-4.6	1	5	2.33	0.13	0.06	0.37	0.19	0.19	0.07	436	0	14.86	0	SPD5_CAEEL:737:x:SPD5_CAEEL:969		DK
ENDKARQALVEYXNK-DNISTEFALKXKK-a1-b12	SPD5_CAEEL	reverse_SPD5_CAEEL	xlink	intra-protein xl	LUM2_1123298_inj1.33807.33807.4_LUM2_1123298_inj1.33807.33807.4	305	580	275	3345.67	837.426	4	0.9	1	8	3.44	0.12	0.04	0.16	0.08	0.08	0.03	363	0.93	14.86	0	reverse_SPD5_CAEEL:580:x:SPD5_CAEEL:305		EK
EEYGSTLTFDPDNKK-SXSQPVLNVEGDK-a14-b12	reverse_SPD5_CAEEL	SPD5_CAEEL	xlink	intra-protein xl	LUM2_1123298_inj1.54103.54103.3_LUM2_1123298_inj1.54103.54103.3	1007	34	973	3143.47	1048.83	3	2.6	1	5	2.25	0.06	0.08	0.14	0.07	0.08	0.03	460	0.77	14.85	0	reverse_SPD5_CAEEL:1007:x:SPD5_CAEEL:34		KD
QSAEKAESYR-VEHASSEK-a5-b7	reverse_SPD5_CAEEL	SPD5_CAEEL	xlink	intra-protein xl	LUM2_1123298_inj1.61865.61865.3_LUM2_1123298_inj1.61865.61865.3	1105	895	210	2034.97	679.33	3	3.3	1	4	3.49	0.07	0.29	0.08	0.03	0.04	0.01	85	0.93	14.84	0	reverse_SPD5_CAEEL:1105:x:SPD5_CAEEL:895		KE
TQSERGNGIMFTSNPVMANGAAGLIGQGTAAELQAR-IKTEIGKIATDMGGAVK-a32-b2	reverse_SPD5_CAEEL	SPD5_CAEEL	xlink	intra-protein xl	LUM2_1123298_inj1.44241.44241.6_LUM2_1123298_inj1.44241.44241.6	945	1178	233	5330.71	889.459	6	-2.2	1	10	2.95	0.06	0.08	0.24	0.15	0.09	0.05	364	0	14.83	0	reverse_SPD5_CAEEL:945:x:SPD5_CAEEL:1178		EK
IATDMGGAVKEIR-KEEELATSLESK-a10-b4	SPD5_CAEEL	reverse_SPD5_CAEEL	xlink	intra-protein xl	LUM2_1123298_inj1.41866.41866.4_LUM2_1123298_inj1.41866.41866.4	1193	340	853	2704.39	677.105	4	-2.6	2	8	4.15	0.13	0.1	0.15	0.07	0.08	0.03	216	0	14.83	0	reverse_SPD5_CAEEL:340:x:SPD5_CAEEL:1193		KE
NETVDQLITDLGQLHQDNLMLEEQIKKYK-QHLFDRLVRSENIVNGITEK-a27-b19	SPD5_CAEEL	reverse_SPD5_CAEEL	xlink	intra-protein xl	LUM2_1123298_inj1.41218.41218.6_LUM2_1123298_inj1.41218.41218.6	1154	104	1050	5804.99	968.506	6	-4.7	1	11	2.42	0.11	0.01	0.26	0.14	0.12	0.05	503	0.82	14.82	0	reverse_SPD5_CAEEL:104:x:SPD5_CAEEL:1154		KE
IEKVAGGXDTAIKGIETK-EISELTKK-a16-b7	reverse_SPD5_CAEEL	SPD5_CAEEL	xlink	intra-protein xl	LUM2_1123298_inj1.63434.63434.3_LUM2_1123298_inj1.63434.63434.3	19	963	944	2804.52	935.847	3	-0.6	1	2	3.57	0.08	0.2	0.11	0.08	0.03	0.02	174	0.95	14.81	0	reverse_SPD5_CAEEL:19:x:SPD5_CAEEL:963		EK
XGSSDPNADK-KKEIELAK-a5-b1	SPD5_CAEEL	SPD5_CAEEL	xlink	intra-protein xl	LUM2_1123298_inj1.20481.20481.3_LUM2_1123298_inj1.20481.20481.3	611	931	320	1976	659.673	3	3.9	1	5	5.09	0.2	0.08	0.11	0.06	0.05	0.02	128	0	14.8	0	SPD5_CAEEL:611:x:SPD5_CAEEL:931		DK
GPPPMSSNFSGELTDNHNNQLSDK-MGSSDPNADKIK-a23-b10	reverse_SPD5_CAEEL	SPD5_CAEEL	xlink	intra-protein xl	LUM2_1123298_inj1.65052.65052.4_LUM2_1123298_inj1.65052.65052.4	737	616	121	3828.74	958.192	4	1.5	1	7	2.86	0.09	0.1	0.19	0.12	0.07	0.03	350	0.78	14.79	0	reverse_SPD5_CAEEL:737:x:SPD5_CAEEL:616		DK
XVKAYEHQQER-AENALEEAR-a3-b2	reverse_SPD5_CAEEL	SPD5_CAEEL	xlink	intra-protein xl	LUM2_1123298_inj1.51010.51010.3_LUM2_1123298_inj1.51010.51010.3	198	809	611	2417.14	806.722	3	1.8	1	5	4.21	0.16	0.07	0.16	0.08	0.07	0.03	236	0.84	14.78	0	reverse_SPD5_CAEEL:198:x:SPD5_CAEEL:809		KE
SAIPTLGVEFQDR-DNISTEFALKMK-a12-b10	SPD5_CAEEL	reverse_SPD5_CAEEL	xlink	intra-protein xl	LUM2_1123298_inj1.52761.52761.3_LUM2_1123298_inj1.52761.52761.3	1175	578	597	2809.44	937.486	3	1.4	1	6	3.23	0.08	0.05	0.12	0.07	0.05	0.02	382	0.78	14.77	0	reverse_SPD5_CAEEL:578:x:SPD5_CAEEL:1175		DK
LGQENVQEKMEQYK-DIESLLK-a9-b1	SPD5_CAEEL	reverse_SPD5_CAEEL	xlink	intra-protein xl	LUM2_1123298_inj1.29339.29339.3_LUM2_1123298_inj1.29339.29339.3	121	979	858	2521.28	841.434	3	2	1	4	3.15	0.09	0.02	0.11	0.03	0.08	0.03	426	0.94	14.76	0	reverse_SPD5_CAEEL:979:x:SPD5_CAEEL:121		KD
GSSGNLPSRMDR-XGSSDPNADKIK-a11-b10	reverse_SPD5_CAEEL	SPD5_CAEEL	xlink	intra-protein xl	LUM2_1123298_inj1.52414.52414.3_LUM2_1123298_inj1.52414.52414.3	476	616	140	2535.19	846.07	3	2.9	1	5	3.56	0.12	0.12	0.13	0.07	0.06	0.02	253	0.95	14.74	0	reverse_SPD5_CAEEL:476:x:SPD5_CAEEL:616		DK
FLILKQHLFDR-KLENEEHK-a10-b1	reverse_SPD5_CAEEL	reverse_SPD5_CAEEL	xlink	intra-protein xl	LUM2_1123298_inj1.23250.23250.3_LUM2_1123298_inj1.23250.23250.3	90	369	279	2436.34	813.12	3	3.9	1	3	3.91	0.27	0	0.16	0.13	0.03	0.03	339	0	14.74	0	reverse_SPD5_CAEEL:369:x:reverse_SPD5_CAEEL:90		DK
GELQXYQRR-LADAKK-a2-b5	SPD5_CAEEL	SPD5_CAEEL	xlink	intra-protein xl	LUM2_1123298_inj1.36228.36228.3_LUM2_1123298_inj1.36228.36228.3	82	303	221	1821.96	608.328	3	3.9	1	3	3.97	0.12	0.26	0.14	0.02	0.11	0.03	43	0.64	14.72	0	SPD5_CAEEL:303:x:SPD5_CAEEL:82		EK
LEDSTQGGLLMSSSDFTSNKVMTR-RLSRER-a20-b5	reverse_SPD5_CAEEL	SPD5_CAEEL	xlink	intra-protein xl	LUM2_1123298_inj1.11720.11720.5_LUM2_1123298_inj1.11720.11720.5	867	992	125	3400.67	681.142	5	-4	1	5	3.75	0.16	0.04	0.28	0.2	0.08	0.06	297	0.94	14.72	0	reverse_SPD5_CAEEL:867:x:SPD5_CAEEL:992		KE
KINDLEAKLLSEIDK-LFEDSK-a8-b3	SPD5_CAEEL	reverse_SPD5_CAEEL	xlink	intra-protein xl	LUM2_1123298_inj1.58017.58017.3_LUM2_1123298_inj1.58017.58017.3	214	351	137	2447.32	816.782	3	3.1	1	5	4.01	0.15	0.13	0.11	0.06	0.05	0.02	187	0.86	14.71	0	reverse_SPD5_CAEEL:351:x:SPD5_CAEEL:214		KE
TPSTYHPQACKQNSTK-EVXDDYVDLK-a11-b1	reverse_SPD5_CAEEL	SPD5_CAEEL	xlink	intra-protein xl	LUM2_1123298_inj1.24629.24629.3_LUM2_1123298_inj1.24629.24629.3	147	103	44	3070.39	1024.47	3	-4.7	1	3	2.46	0.18	0.03	0.16	0.05	0.11	0.03	462	0.62	14.7	0	reverse_SPD5_CAEEL:147:x:SPD5_CAEEL:103		KE
SFKNSPIVXQKPK-EREQQHEYAK-a3-b7	SPD5_CAEEL	SPD5_CAEEL	xlink	intra-protein xl	LUM2_1123298_inj1.57413.57413.3_LUM2_1123298_inj1.57413.57413.3	498	998	500	2817.43	940.153	3	4.1	1	5	3.96	0.18	-0.03	0.13	0.04	0.09	0.02	375	0.88	14.67	0	SPD5_CAEEL:498:x:SPD5_CAEEL:998		KE
QLTAESVELDEFXR-LNEAKK-a11-b5	reverse_SPD5_CAEEL	SPD5_CAEEL	xlink	intra-protein xl	LUM2_1123298_inj1.20706.20706.3_LUM2_1123298_inj1.20706.20706.3	452	844	392	2366.17	789.731	3	-3.8	1	4	3.51	0.28	0.04	0.23	0.17	0.05	0.04	317	0	14.63	0	reverse_SPD5_CAEEL:452:x:SPD5_CAEEL:844		EK
MGMDTITKK-IKTEIGK-a8-b4	reverse_SPD5_CAEEL	SPD5_CAEEL	xlink	intra-protein xl	LUM2_1123298_inj1.30402.30402.3_LUM2_1123298_inj1.30402.30402.3	368	1180	812	1792.98	598.669	3	2.6	1	5	5.35	0.14	0.14	0.07	0.04	0.03	0.01	30	0	14.62	0	reverse_SPD5_CAEEL:368:x:SPD5_CAEEL:1180		KE
DMRSPLNGSSGR-QALVEYMNKCSK-a1-b9	SPD5_CAEEL	SPD5_CAEEL	xlink	intra-protein xl	LUM2_1123298_inj1.18974.18974.3_LUM2_1123298_inj1.18974.18974.3	723	319	404	2727.28	910.102	3	-2.5	1	4	3.59	0.17	0.01	0.12	0.05	0.07	0.02	363	0.8	14.62	0	SPD5_CAEEL:319:x:SPD5_CAEEL:723		DK
KTITDMGMR-NEAEKTR-a1-b4	SPD5_CAEEL	reverse_SPD5_CAEEL	xlink	intra-protein xl	LUM2_1123298_inj1.27497.27497.3_LUM2_1123298_inj1.27497.27497.3	831	315	516	1879.92	627.647	3	-3	1	5	4.08	0.14	0.17	0.12	0.05	0.06	0.02	127	0.95	14.6	0	reverse_SPD5_CAEEL:315:x:SPD5_CAEEL:831		KE
LKQVIADVAMTSEHLLQRTPSTYHPQACK-EQVNEQGLKLDVYDDXVEKVR-a7-b9	reverse_SPD5_CAEEL	reverse_SPD5_CAEEL	xlink	intra-protein xl	LUM2_1123298_inj1.44956.44956.5_LUM2_1123298_inj1.44956.44956.5	125	1087	962	5825.95	1166.2	5	4.9	1	9	1.98	0.05	-0.05	0.22	0.12	0.09	0.04	612	0	14.6	0	reverse_SPD5_CAEEL:1087:x:reverse_SPD5_CAEEL:125		DK
TITDMGMRLNEAKK-MDRTRAXELENK-a13-b8	SPD5_CAEEL	reverse_SPD5_CAEEL	xlink	intra-protein xl	LUM2_1123298_inj1.40968.40968.3_LUM2_1123298_inj1.40968.40968.3	844	482	362	3097.51	1033.51	3	-2.4	1	5	2.84	0.26	0.06	0.33	0.17	0.16	0.06	344	0.91	14.59	0	reverse_SPD5_CAEEL:482:x:SPD5_CAEEL:844		KE
KTITDMGXRLNEAK-DVNEKIEKLQLEK-a1-b1	SPD5_CAEEL	SPD5_CAEEL	xlink	intra-protein xl	LUM2_1123298_inj1.36989.36989.3_LUM2_1123298_inj1.36989.36989.3	831	1005	174	3189.67	1064.23	3	-2.5	1	5	3.67	0.13	-0.06	0.17	0.1	0.07	0.03	433	0.91	14.57	0	SPD5_CAEEL:1005:x:SPD5_CAEEL:831		KD
NSPIVXQKPKSLHLHLKSHQSEGAGEQIQNNSFSTK-LEHELADKELQLK-a10-b9	SPD5_CAEEL	reverse_SPD5_CAEEL	xlink	intra-protein xl	LUM2_1123298_inj1.54684.54684.6_LUM2_1123298_inj1.54684.54684.6	508	183	325	5561.86	927.984	6	-1.8	1	4	1.54	0.08	0.03	0.24	0.17	0.07	0.05	557	0	14.57	0	reverse_SPD5_CAEEL:183:x:SPD5_CAEEL:508		KE
IATDMGGAVKEIR-MGMDTITKK-a4-b8	SPD5_CAEEL	reverse_SPD5_CAEEL	xlink	intra-protein xl	LUM2_1123298_inj1.67107.67107.3_LUM2_1123298_inj1.67107.67107.3	1187	368	819	2365.21	789.41	3	-4.7	1	6	4.98	0.15	0.1	0.13	0.08	0.05	0.02	102	0.78	14.54	0	reverse_SPD5_CAEEL:368:x:SPD5_CAEEL:1187		DK
KLIDDLTGRFSGVTTNNADTASLELEK-LSDVQINTNRMFEDLEVSEATLQKAK-a5-b24	reverse_SPD5_CAEEL	SPD5_CAEEL	xlink	intra-protein xl	LUM2_1123298_inj1.41348.41348.6_LUM2_1123298_inj1.41348.41348.6	1012	758	254	5867.97	979.003	6	-0.1	1	8	1.47	0.08	0.03	0.26	0.15	0.11	0.05	564	0	14.54	0	reverse_SPD5_CAEEL:1012:x:SPD5_CAEEL:758		DK
QXKEFEAQK-SEXLER-a3-b2	SPD5_CAEEL	SPD5_CAEEL	xlink	intra-protein xl	LUM2_1123298_inj1.42130.42130.3_LUM2_1123298_inj1.42130.42130.3	151	898	747	1914.88	639.3	3	-3.1	2	4	4.1	0.13	0.21	0.08	0.05	0.03	0.02	79	0	14.52	0	SPD5_CAEEL:151:x:SPD5_CAEEL:898		KE
LADAKK-QAEFEK-a5-b3	SPD5_CAEEL	reverse_SPD5_CAEEL	xlink	intra-protein xl	LUM2_1123298_inj1.24737.24737.3_LUM2_1123298_inj1.24737.24737.3	303	1045	742	1376.73	459.918	3	0.1	1	2	4.19	0.12	0.26	0.02	0.02	0.01	0	15	0.78	14.51	0	reverse_SPD5_CAEEL:1045:x:SPD5_CAEEL:303		KE
KLENEEHKLSSILQR-GELQXYQR-a8-b2	reverse_SPD5_CAEEL	SPD5_CAEEL	xlink	intra-protein xl	LUM2_1123298_inj1.31798.31798.4_LUM2_1123298_inj1.31798.31798.4	376	82	294	2844.45	712.121	4	-1.3	1	4	3.53	0.1	0.1	0.25	0.12	0.13	0.05	256	0.92	14.49	0	reverse_SPD5_CAEEL:376:x:SPD5_CAEEL:82		KE
ADALKTELDDIYNLQDR-MGSSDPNADKIK-a16-b10	reverse_SPD5_CAEEL	SPD5_CAEEL	xlink	intra-protein xl	LUM2_1123298_inj1.29712.29712.4_LUM2_1123298_inj1.29712.29712.4	912	616	296	3235.56	809.897	4	-2.7	1	8	3.18	0.15	0.05	0.36	0.28	0.07	0.06	331	0.88	14.47	0	reverse_SPD5_CAEEL:912:x:SPD5_CAEEL:616		DK
LEPGMGSXNHTKK-ENDKAR-a12-b3	reverse_SPD5_CAEEL	SPD5_CAEEL	xlink	intra-protein xl	LUM2_1123298_inj1.10834.10834.3_LUM2_1123298_inj1.10834.10834.3	117	307	190	2158.03	720.351	3	2	1	4	4.51	0.18	0.11	0.1	0.07	0.03	0.02	138	0.86	14.46	0	reverse_SPD5_CAEEL:117:x:SPD5_CAEEL:307		KD
KTITDMGMR-NEAEKTR-a5-b5	SPD5_CAEEL	reverse_SPD5_CAEEL	xlink	intra-protein xl	LUM2_1123298_inj1.19911.19911.3_LUM2_1123298_inj1.19911.19911.3	835	316	519	1879.91	627.646	3	-4.9	1	5	5.39	0.16	0.07	0.11	0.06	0.05	0.02	93	0.88	14.45	0	reverse_SPD5_CAEEL:316:x:SPD5_CAEEL:835		DK
AXELENK-AKDNEK-a3-b2	reverse_SPD5_CAEEL	reverse_SPD5_CAEEL	xlink	intra-protein xl	LUM2_1123298_inj1.21235.21235.3_LUM2_1123298_inj1.21235.21235.3	482	891	409	1534.73	512.584	3	-1.6	1	3	4.25	0.08	0.22	0.04	0.03	0.02	0.01	56	0	14.45	0	reverse_SPD5_CAEEL:482:x:reverse_SPD5_CAEEL:891		EK
LVNLEGNVKGIQIKLEDSTQGGLLXSSSDFTSNK-KADALKTELDDIYNLQDR-a5-b6	reverse_SPD5_CAEEL	reverse_SPD5_CAEEL	xlink	intra-protein xl	LUM2_1123298_inj1.45420.45420.5_LUM2_1123298_inj1.45420.45420.5	838	901	63	5739.92	1148.99	5	1.5	1	6	1.51	0.07	0.03	0.18	0.1	0.09	0.04	571	0	14.42	0	reverse_SPD5_CAEEL:838:x:reverse_SPD5_CAEEL:901		EK
IETSEDNFARQXKEFEAQK-SNVQHLNAELEAFQSK-a13-b9	SPD5_CAEEL	reverse_SPD5_CAEEL	xlink	intra-protein xl	LUM2_1123298_inj1.52140.52140.4_LUM2_1123298_inj1.52140.52140.4	151	425	274	4111.96	1029	4	1.2	1	9	3.33	0.15	-0.02	0.28	0.18	0.1	0.05	402	0	14.42	0	reverse_SPD5_CAEEL:425:x:SPD5_CAEEL:151		KE
RVKEVXDDYVDLK-AKDNEK-a8-b2	SPD5_CAEEL	reverse_SPD5_CAEEL	xlink	intra-protein xl	LUM2_1123298_inj1.10646.10646.3_LUM2_1123298_inj1.10646.10646.3	107	891	784	2310.14	771.056	3	-3.1	1	2	3.89	0.21	0.03	0.15	0.13	0.02	0.02	291	0	14.4	0	reverse_SPD5_CAEEL:891:x:SPD5_CAEEL:107		DK
LEDSTQGGLLMSSSDFTSNKVXTRIEHELK-CLEDCVLQISSINSPIIKAKLTK-a3-b18	reverse_SPD5_CAEEL	reverse_SPD5_CAEEL	xlink	intra-protein xl	LUM2_1123298_inj1.38385.38385.6_LUM2_1123298_inj1.38385.38385.6	850	230	620	5980.05	997.683	6	3.1	1	7	1.97	0.07	0.01	0.27	0.19	0.07	0.05	525	0	14.39	0	reverse_SPD5_CAEEL:230:x:reverse_SPD5_CAEEL:850		DK
DNISTEFALK-NEAEKTR-a6-b5	reverse_SPD5_CAEEL	reverse_SPD5_CAEEL	xlink	intra-protein xl	LUM2_1123298_inj1.19814.19814.3_LUM2_1123298_inj1.19814.19814.3	574	316	258	1964.97	655.999	3	-2.9	1	3	4.28	0.13	0.06	0.14	0.1	0.03	0.02	222	0.91	14.38	0	reverse_SPD5_CAEEL:316:x:reverse_SPD5_CAEEL:574		EK
SENIVNGITEKLEPGMGSMNHTKK-ELGVIAANEFDER-a23-b12	reverse_SPD5_CAEEL	reverse_SPD5_CAEEL	xlink	intra-protein xl	LUM2_1123298_inj1.01621.01621.3_LUM2_1123298_inj1.01621.01621.3	117	258	141	4056.98	1353.34	3	-1.5	1	3	3.15	0.12	0	0.25	0.17	0.08	0.04	406	0.87	14.38	0	reverse_SPD5_CAEEL:117:x:reverse_SPD5_CAEEL:258		KE
TRAMELENKLESVENQLK-KSDEFLK-a9-b3	reverse_SPD5_CAEEL	SPD5_CAEEL	xlink	intra-protein xl	LUM2_1123298_inj1.67511.67511.3_LUM2_1123298_inj1.67511.67511.3	486	847	361	2978.53	993.853	3	-1.1	1	3	3.64	0.05	0.06	0.17	0.08	0.08	0.04	295	0	14.37	0	reverse_SPD5_CAEEL:486:x:SPD5_CAEEL:847		KD
VEHASSEK-LEKKYK-a7-b3	SPD5_CAEEL	reverse_SPD5_CAEEL	xlink	intra-protein xl	LUM2_1123298_inj1.28356.28356.3_LUM2_1123298_inj1.28356.28356.3	895	42	853	1674.9	559.307	3	1.4	1	2	4.59	0.19	0.11	0.06	0.05	0.01	0.01	136	0.93	14.37	0	reverse_SPD5_CAEEL:42:x:SPD5_CAEEL:895		EK
MRTKEAENK-IEHELK-a4-b2	SPD5_CAEEL	reverse_SPD5_CAEEL	xlink	intra-protein xl	LUM2_1123298_inj1.18678.18678.3_LUM2_1123298_inj1.18678.18678.3	883	873	10	1854.96	619.33	3	1.7	1	3	3.82	0.13	0.11	0.11	0.06	0.05	0.02	213	0	14.36	0	reverse_SPD5_CAEEL:873:x:SPD5_CAEEL:883		KE
FSKQSLFSQTADR-AKDNEK-a3-b3	reverse_SPD5_CAEEL	reverse_SPD5_CAEEL	xlink	intra-protein xl	LUM2_1123298_inj1.41331.41331.3_LUM2_1123298_inj1.41331.41331.3	704	892	188	2199.08	734.036	3	-3.7	1	5	4.86	0.19	0.01	0.1	0.06	0.04	0.02	219	0.93	14.36	0	reverse_SPD5_CAEEL:704:x:reverse_SPD5_CAEEL:892		KD
NEAEKTRXR-TEQEGDVR-a5-b6	reverse_SPD5_CAEEL	reverse_SPD5_CAEEL	xlink	intra-protein xl	LUM2_1123298_inj1.23094.23094.3_LUM2_1123298_inj1.23094.23094.3	316	400	84	2063.97	689	3	4.9	1	5	4.54	0.16	0.16	0.08	0.04	0.04	0.02	77	0	14.35	0	reverse_SPD5_CAEEL:316:x:reverse_SPD5_CAEEL:400		KD
DATQSFLSQKSFK-DGEVNLVPQSMSR-a10-b3	SPD5_CAEEL	reverse_SPD5_CAEEL	xlink	intra-protein xl	LUM2_1123298_inj1.50447.50447.3_LUM2_1123298_inj1.50447.50447.3	495	1167	672	2898.41	967.145	3	-2.5	1	5	3.19	0.15	0	0.24	0.08	0.16	0.04	397	0.92	14.35	0	reverse_SPD5_CAEEL:1167:x:SPD5_CAEEL:495		KE
NSPIVXQKPKSLHLHLK-TKEAENKVEHASSEK-a10-b3	SPD5_CAEEL	SPD5_CAEEL	xlink	intra-protein xl	LUM2_1123298_inj1.30355.30355.3_LUM2_1123298_inj1.30355.30355.3	508	884	376	3652.94	1218.65	3	0.3	1	7	3.44	0.13	-0.05	0.14	0.06	0.07	0.03	447	0.91	14.34	0	SPD5_CAEEL:508:x:SPD5_CAEEL:884		KE
ARQALVEYXNKCSK-VXTRIEHELK-a11-b6	SPD5_CAEEL	reverse_SPD5_CAEEL	xlink	intra-protein xl	LUM2_1123298_inj1.28619.28619.3_LUM2_1123298_inj1.28619.28619.3	319	873	554	2965.49	989.503	3	-2.7	1	3	3.19	0.21	-0.02	0.18	0.12	0.06	0.03	421	0.94	14.32	0	reverse_SPD5_CAEEL:873:x:SPD5_CAEEL:319		KE
MFEDLEVSEATLQKAK-DNISTEFALKMKK-a4-b10	SPD5_CAEEL	reverse_SPD5_CAEEL	xlink	intra-protein xl	LUM2_1123298_inj1.42596.42596.3_LUM2_1123298_inj1.42596.42596.3	748	578	170	3343.72	1115.58	3	3.8	1	4	2.31	0.13	-0.02	0.19	0.09	0.1	0.03	524	0	14.31	0	reverse_SPD5_CAEEL:578:x:SPD5_CAEEL:748		DK
DNISTEFALKXKK-FSKQSLFSQTADR-a10-b12	reverse_SPD5_CAEEL	reverse_SPD5_CAEEL	xlink	intra-protein xl	LUM2_1123298_inj1.40754.40754.3_LUM2_1123298_inj1.40754.40754.3	578	713	135	3035.54	1012.85	3	-0.4	1	6	4.04	0.21	0	0.19	0.1	0.09	0.03	301	0.89	14.3	0	reverse_SPD5_CAEEL:578:x:reverse_SPD5_CAEEL:713		KD
IATDMGGAVKEIRK-KQSAEKAESYR-a10-b8	SPD5_CAEEL	reverse_SPD5_CAEEL	xlink	intra-protein xl	LUM2_1123298_inj1.55188.55188.3_LUM2_1123298_inj1.55188.55188.3	1193	1107	86	2765.45	922.825	3	0.9	1	3	3.1	0.12	0.07	0.15	0.11	0.04	0.03	332	0	14.28	0	reverse_SPD5_CAEEL:1107:x:SPD5_CAEEL:1193		KE
KSQNLADELSEELNGWRMR-EREQQHEYAKVXR-a1-b1	SPD5_CAEEL	SPD5_CAEEL	xlink	intra-protein xl	LUM2_1123298_inj1.01127.01127.3_LUM2_1123298_inj1.01127.01127.3	863	992	129	3975.92	1326.31	3	3	1	3	3.59	0.18	-0.03	0.31	0.19	0.11	0.06	370	0	14.27	0	SPD5_CAEEL:863:x:SPD5_CAEEL:992		KE
MRTKEAENK-AMELENK-a4-b3	SPD5_CAEEL	reverse_SPD5_CAEEL	xlink	intra-protein xl	LUM2_1123298_inj1.19946.19946.3_LUM2_1123298_inj1.19946.19946.3	883	482	401	1920.95	641.324	3	3.9	1	4	4.22	0.12	0.18	0.06	0.04	0.03	0.01	87	0.92	14.26	0	reverse_SPD5_CAEEL:482:x:SPD5_CAEEL:883		KE
XRTKEAENK-QHLFDR-a4-b5	SPD5_CAEEL	reverse_SPD5_CAEEL	xlink	intra-protein xl	LUM2_1123298_inj1.36545.36545.3_LUM2_1123298_inj1.36545.36545.3	883	90	793	1917.94	640.321	3	-4	1	4	4.19	0.19	0.1	0.1	0.05	0.05	0.02	171	0.92	14.26	0	reverse_SPD5_CAEEL:90:x:SPD5_CAEEL:883		KD
KSDEFLKSELSTALEEEK-XVKAYEHQQER-a16-b3	SPD5_CAEEL	reverse_SPD5_CAEEL	xlink	intra-protein xl	LUM2_1123298_inj1.33079.33079.4_LUM2_1123298_inj1.33079.33079.4	860	198	662	3497.71	875.436	4	3.9	1	7	3.22	0.19	0.09	0.25	0.11	0.14	0.05	274	0	14.25	0	reverse_SPD5_CAEEL:198:x:SPD5_CAEEL:860		EK
VDGEQETRVK-XGMDTITKK-a4-b8	SPD5_CAEEL	reverse_SPD5_CAEEL	xlink	intra-protein xl	LUM2_1123298_inj1.24177.24177.3_LUM2_1123298_inj1.24177.24177.3	801	368	433	2181.07	728.031	3	-3	1	5	4.06	0.25	0.05	0.13	0.09	0.04	0.02	239	0.86	14.24	0	reverse_SPD5_CAEEL:368:x:SPD5_CAEEL:801		EK
DATQSFLSQK-QAEFEKMQR-a1-b6	SPD5_CAEEL	reverse_SPD5_CAEEL	xlink	intra-protein xl	LUM2_1123298_inj1.24354.24354.3_LUM2_1123298_inj1.24354.24354.3	486	1048	562	2271.1	758.041	3	2.3	1	5	3.83	0.18	0.08	0.09	0.04	0.05	0.02	244	0.87	14.23	0	reverse_SPD5_CAEEL:1048:x:SPD5_CAEEL:486		DK
XGSSDPNADKIK-ASQDDLEQR-a10-b7	SPD5_CAEEL	reverse_SPD5_CAEEL	xlink	intra-protein xl	LUM2_1123298_inj1.23679.23679.3_LUM2_1123298_inj1.23679.23679.3	616	964	348	2320.07	774.364	3	4.2	1	5	3.74	0.13	0	0.1	0.03	0.07	0.02	344	0	14.23	0	reverse_SPD5_CAEEL:964:x:SPD5_CAEEL:616		KE
EIELAKYR-SEXLER-a6-b2	SPD5_CAEEL	SPD5_CAEEL	xlink	intra-protein xl	LUM2_1123298_inj1.28226.28226.3_LUM2_1123298_inj1.28226.28226.3	938	898	40	1781.91	594.977	3	4.9	2	3	3.9	0.06	0.24	0.04	0.02	0.02	0.01	63	0.87	14.21	0	SPD5_CAEEL:898:x:SPD5_CAEEL:938		KE
IKDANPDSSGMR-AKEENSTLK-a2-b4	reverse_SPD5_CAEEL	SPD5_CAEEL	xlink	intra-protein xl	LUM2_1123298_inj1.42707.42707.3_LUM2_1123298_inj1.42707.42707.3	583	762	179	2290.13	764.385	3	4	1	5	4.35	0.19	0.1	0.15	0.06	0.09	0.03	148	0	14.21	0	reverse_SPD5_CAEEL:583:x:SPD5_CAEEL:762		KE
RQYXQLEGR-EISELTKK-a7-b7	reverse_SPD5_CAEEL	SPD5_CAEEL	xlink	intra-protein xl	LUM2_1123298_inj1.33145.33145.3_LUM2_1123298_inj1.33145.33145.3	1117	963	154	2124.09	709.039	3	-2.4	1	4	3.71	0.12	0.11	0.08	0.03	0.05	0.01	231	0.89	14.21	0	reverse_SPD5_CAEEL:1117:x:SPD5_CAEEL:963		EK
DNISTEFALKXK-SEXLER-a10-b2	reverse_SPD5_CAEEL	SPD5_CAEEL	xlink	intra-protein xl	LUM2_1123298_inj1.45156.45156.3_LUM2_1123298_inj1.45156.45156.3	578	898	320	2173.03	725.353	3	-2.1	1	4	4.86	0.24	0.05	0.1	0.08	0.02	0.02	153	0	14.2	0	reverse_SPD5_CAEEL:578:x:SPD5_CAEEL:898		KE
MVKAYEHQQER-TITDMGMR-a3-b4	reverse_SPD5_CAEEL	SPD5_CAEEL	xlink	intra-protein xl	LUM2_1123298_inj1.19236.19236.3_LUM2_1123298_inj1.19236.19236.3	198	835	637	2323.09	775.37	3	-0.8	1	3	3.66	0.2	0.1	0.11	0.06	0.06	0.02	231	0.7	14.2	0	reverse_SPD5_CAEEL:198:x:SPD5_CAEEL:835		KD
TPMGSVSTGVPPVNENNSSMMKLEHELADKELQLK-TKLAKNEEWTQIIPISR-a24-b5	reverse_SPD5_CAEEL	reverse_SPD5_CAEEL	xlink	intra-protein xl	LUM2_1123298_inj1.40695.40695.6_LUM2_1123298_inj1.40695.40695.6	176	1129	953	5817.95	970.666	6	-4.1	1	7	1.43	0.09	0.07	0.22	0.15	0.07	0.04	509	0	14.2	0	reverse_SPD5_CAEEL:1129:x:reverse_SPD5_CAEEL:176		EK
TRAMELENK-YKALEIEK-a5-b2	reverse_SPD5_CAEEL	reverse_SPD5_CAEEL	xlink	intra-protein xl	LUM2_1123298_inj1.25394.25394.3_LUM2_1123298_inj1.25394.25394.3	482	261	221	2065.09	689.373	3	3.5	1	4	4.61	0.12	0.1	0.28	0.13	0.14	0.05	115	0.88	14.19	0	reverse_SPD5_CAEEL:261:x:reverse_SPD5_CAEEL:482		EK
IATDMGGAVKEIRK-LADAKK-a11-b5	SPD5_CAEEL	SPD5_CAEEL	xlink	intra-protein xl	LUM2_1123298_inj1.56781.56781.3_LUM2_1123298_inj1.56781.56781.3	1194	303	891	2114.19	705.739	3	2.2	1	5	5.02	0.13	0.07	0.09	0.05	0.03	0.02	126	0.76	14.19	0	SPD5_CAEEL:1194:x:SPD5_CAEEL:303		EK
QALVEYMNK-KTLKAK-a5-b1	SPD5_CAEEL	SPD5_CAEEL	xlink	intra-protein xl	LUM2_1123298_inj1.59314.59314.3_LUM2_1123298_inj1.59314.59314.3	315	964	649	1763.99	589.006	3	-1.8	1	4	4.92	0.1	0.15	0.07	0.05	0.03	0.01	45	0.82	14.19	0	SPD5_CAEEL:315:x:SPD5_CAEEL:964		EK
QLLHESTXAVDAIVQK-MKLAFETSINDK-a11-b2	SPD5_CAEEL	SPD5_CAEEL	xlink	intra-protein xl	LUM2_1123298_inj1.34594.34594.3_LUM2_1123298_inj1.34594.34594.3	1074	621	453	3175.61	1059.54	3	-5	1	3	1.82	0.14	0.07	0.17	0.1	0.07	0.03	459	0.93	14.18	0	SPD5_CAEEL:1074:x:SPD5_CAEEL:621		DK
SFKNSPIVMQKPK-TEQEGDVR-a3-b6	SPD5_CAEEL	reverse_SPD5_CAEEL	xlink	intra-protein xl	LUM2_1123298_inj1.29225.29225.3_LUM2_1123298_inj1.29225.29225.3	498	400	98	2417.23	806.751	3	-3.2	1	6	4.65	0.24	0.08	0.13	0.07	0.06	0.03	134	0.94	14.18	0	reverse_SPD5_CAEEL:400:x:SPD5_CAEEL:498		KD
IEKVAGGMDTAIK-KINDLEAK-a9-b1	reverse_SPD5_CAEEL	SPD5_CAEEL	xlink	intra-protein xl	LUM2_1123298_inj1.30325.30325.3_LUM2_1123298_inj1.30325.30325.3	12	207	195	2243.22	748.748	3	0	1	4	3.61	0.1	0.1	0.16	0.12	0.03	0.03	236	0.74	14.17	0	reverse_SPD5_CAEEL:12:x:SPD5_CAEEL:207		DK
ALAERIQSMK-ALKTKITILR-a4-b3	reverse_SPD5_CAEEL	SPD5_CAEEL	xlink	intra-protein xl	LUM2_1123298_inj1.68139.68139.3_LUM2_1123298_inj1.68139.68139.3	615	73	542	2283.37	762.132	3	-3.7	1	5	5.21	0.2	0.11	0.08	0.05	0.04	0.02	53	0	14.17	0	reverse_SPD5_CAEEL:615:x:SPD5_CAEEL:73		EK
ELELSATDANNTTVGSFR-GIETKIR-a8-b5	SPD5_CAEEL	reverse_SPD5_CAEEL	xlink	intra-protein xl	LUM2_1123298_inj1.55823.55823.3_LUM2_1123298_inj1.55823.55823.3	173	21	152	2721.39	908.139	3	0.5	1	3	3.65	0.15	0.02	0.11	0.08	0.03	0.02	325	0.9	14.16	0	reverse_SPD5_CAEEL:21:x:SPD5_CAEEL:173		DK
XKLAFETSINDK-EQQHEYAK-a2-b1	SPD5_CAEEL	SPD5_CAEEL	xlink	intra-protein xl	LUM2_1123298_inj1.24054.24054.3_LUM2_1123298_inj1.24054.24054.3	621	994	373	2425.15	809.392	3	-2.5	1	6	5.04	0.13	0.01	0.09	0.06	0.04	0.02	198	0	14.15	0	SPD5_CAEEL:621:x:SPD5_CAEEL:994		KE
AKDNEKK-TLESIEK-a2-b6	reverse_SPD5_CAEEL	reverse_SPD5_CAEEL	xlink	intra-protein xl	LUM2_1123298_inj1.07019.07019.3_LUM2_1123298_inj1.07019.07019.3	891	242	649	1631.87	544.963	3	-4	2	4	5.11	0.26	0.12	0.07	0.04	0.03	0.01	40	0.93	14.13	0	reverse_SPD5_CAEEL:242:x:reverse_SPD5_CAEEL:891		KE
TLESIEKSIRELGVIAANEFDER-ADALKTELDDIYNLQDR-a3-b5	reverse_SPD5_CAEEL	reverse_SPD5_CAEEL	xlink	intra-protein xl	LUM2_1123298_inj1.38324.38324.4_LUM2_1123298_inj1.38324.38324.4	239	901	662	4592.32	1149.09	4	-0.9	1	7	3.3	0.14	-0.01	0.18	0.1	0.08	0.03	390	0.92	14.11	0	reverse_SPD5_CAEEL:239:x:reverse_SPD5_CAEEL:901		EK
GIETKIRDQFEVGLTPIASK-MGMDTITKKLENEEHK-a5-b4	reverse_SPD5_CAEEL	reverse_SPD5_CAEEL	xlink	intra-protein xl	LUM2_1123298_inj1.47577.47577.3_LUM2_1123298_inj1.47577.47577.3	21	364	343	4086.12	1363.05	3	1.4	1	8	3.61	0.14	-0.02	0.14	0.07	0.07	0.03	371	0.89	14.1	0	reverse_SPD5_CAEEL:21:x:reverse_SPD5_CAEEL:364		KD
MFEDLEVSEATLQKAK-SFKNSPIVXQKPK-a4-b3	SPD5_CAEEL	SPD5_CAEEL	xlink	intra-protein xl	LUM2_1123298_inj1.33856.33856.4_LUM2_1123298_inj1.33856.33856.4	748	498	250	3338.72	835.688	4	-1.1	1	6	3.27	0.17	0.07	0.2	0.12	0.07	0.04	298	0.92	14.09	0	SPD5_CAEEL:498:x:SPD5_CAEEL:748		DK
NELEMARTR-ALEIEKKR-a4-b6	SPD5_CAEEL	reverse_SPD5_CAEEL	xlink	intra-protein xl	LUM2_1123298_inj1.37842.37842.3_LUM2_1123298_inj1.37842.37842.3	717	267	450	2086.12	696.382	3	-4.8	1	4	3.66	0.07	0.06	0.07	0.04	0.03	0.01	296	0.9	14.08	0	reverse_SPD5_CAEEL:267:x:SPD5_CAEEL:717		EK
MVKAYEHQQER-QAEFEKMQR-a3-b3	reverse_SPD5_CAEEL	reverse_SPD5_CAEEL	xlink	intra-protein xl	LUM2_1123298_inj1.54876.54876.3_LUM2_1123298_inj1.54876.54876.3	198	1045	847	2565.23	856.084	3	2.5	1	3	2.74	0.09	0.09	0.13	0.06	0.06	0.02	340	0.89	14.08	0	reverse_SPD5_CAEEL:1045:x:reverse_SPD5_CAEEL:198		KE
AENRELR-YKKELK-a5-b3	SPD5_CAEEL	SPD5_CAEEL	xlink	intra-protein xl	LUM2_1123298_inj1.05669.05669.3_LUM2_1123298_inj1.05669.05669.3	371	1157	786	1675.93	559.652	3	-2.9	1	2	3.63	0.11	0.23	0.07	0.04	0.03	0.01	93	0	14.07	0	SPD5_CAEEL:1157:x:SPD5_CAEEL:371		EK
MEQYKLMEEDLLAMQSR-IVHLETEMEK-a5-b5	SPD5_CAEEL	SPD5_CAEEL	xlink	intra-protein xl	LUM2_1123298_inj1.33645.33645.3_LUM2_1123298_inj1.33645.33645.3	126	907	781	3323.59	1108.87	3	0.4	1	5	3.42	0.16	0.01	0.16	0.1	0.06	0.03	350	0	14.07	0	SPD5_CAEEL:126:x:SPD5_CAEEL:907		KE
SDEFLKSELSTALEEEKK-VKEVMDDYVDLK-a17-b10	SPD5_CAEEL	SPD5_CAEEL	xlink	intra-protein xl	LUM2_1123298_inj1.20057.20057.3_LUM2_1123298_inj1.20057.20057.3	862	110	752	3516.73	1173.25	3	-4.7	1	4	2.87	0.14	-0.03	0.18	0.08	0.09	0.03	454	0	14.06	0	SPD5_CAEEL:110:x:SPD5_CAEEL:862		KD
LEPGMGSXNHTK-KQSAEK-a2-b1	reverse_SPD5_CAEEL	reverse_SPD5_CAEEL	xlink	intra-protein xl	LUM2_1123298_inj1.32164.32164.3_LUM2_1123298_inj1.32164.32164.3	107	1100	993	1987.94	663.654	3	-3.7	1	3	3.98	0.2	0.16	0.1	0.07	0.03	0.02	118	0.83	14.06	0	reverse_SPD5_CAEEL:107:x:reverse_SPD5_CAEEL:1100		EK
SQNLADELSEELNGWR-KTITDXGMR-a10-b1	SPD5_CAEEL	SPD5_CAEEL	xlink	intra-protein xl	LUM2_1123298_inj1.42903.42903.4_LUM2_1123298_inj1.42903.42903.4	873	831	42	2909.36	728.348	4	-1.4	1	4	3.38	0.16	0.05	0.17	0.13	0.04	0.03	307	0.88	14.04	0	SPD5_CAEEL:831:x:SPD5_CAEEL:873		EK
LEHELADK-ELKLTK-a7-b3	reverse_SPD5_CAEEL	SPD5_CAEEL	xlink	intra-protein xl	LUM2_1123298_inj1.09541.09541.3_LUM2_1123298_inj1.09541.09541.3	181	1160	979	1665.94	556.32	3	4	1	4	4.69	0.14	0.17	0.05	0.03	0.02	0.01	34	0.76	14.03	0	reverse_SPD5_CAEEL:181:x:SPD5_CAEEL:1160		DK
ESSAHEVKNEAEK-TKEAENK-a6-b2	reverse_SPD5_CAEEL	SPD5_CAEEL	xlink	intra-protein xl	LUM2_1123298_inj1.63530.63530.3_LUM2_1123298_inj1.63530.63530.3	309	883	574	2257.08	753.367	3	-1.7	1	5	4.64	0.12	0.15	0.11	0.07	0.05	0.02	60	0	14.02	0	reverse_SPD5_CAEEL:309:x:SPD5_CAEEL:883		EK
EAENKVEHASSEK-CSKLEHEIR-a12-b3	SPD5_CAEEL	SPD5_CAEEL	xlink	intra-protein xl	LUM2_1123298_inj1.49718.49718.3_LUM2_1123298_inj1.49718.49718.3	895	322	573	2609.25	870.758	3	0.5	1	5	4.74	0.3	-0.03	0.36	0.3	0.07	0.06	207	0.89	13.99	0	SPD5_CAEEL:322:x:SPD5_CAEEL:895		EK
KIKDANPDSSGXR-AEELANEAK-a3-b7	reverse_SPD5_CAEEL	reverse_SPD5_CAEEL	xlink	intra-protein xl	LUM2_1123298_inj1.47744.47744.3_LUM2_1123298_inj1.47744.47744.3	583	390	193	2389.16	797.394	3	2	1	5	3.43	0.15	0.03	0.14	0.07	0.06	0.03	331	0	13.97	0	reverse_SPD5_CAEEL:390:x:reverse_SPD5_CAEEL:583		KE
KTHNMSGMGPELKETIGNVINESR-KTHNMSGMGPELK-a22-b1	SPD5_CAEEL	SPD5_CAEEL	xlink	intra-protein xl	LUM2_1123298_inj1.56097.56097.3_LUM2_1123298_inj1.56097.56097.3	1103	1082	21	4051.97	1351.66	3	-1.1	1	7	3.49	0.14	-0.06	0.16	0.1	0.07	0.03	425	0.87	13.97	0	SPD5_CAEEL:1082:x:SPD5_CAEEL:1103		EK
KENDKAR-EFEAQK-a1-b1	SPD5_CAEEL	SPD5_CAEEL	xlink	intra-protein xl	LUM2_1123298_inj1.19352.19352.3_LUM2_1123298_inj1.19352.19352.3	304	152	152	1591.8	531.608	3	3.3	1	3	4.4	0.13	0.17	0.06	0.04	0.02	0.01	61	0	13.96	0	SPD5_CAEEL:152:x:SPD5_CAEEL:304		KE
VRKQSAEK-AENRELR-a3-b2	reverse_SPD5_CAEEL	SPD5_CAEEL	xlink	intra-protein xl	LUM2_1123298_inj1.31100.31100.3_LUM2_1123298_inj1.31100.31100.3	1100	368	732	1813	605.34	3	3.1	1	3	4.34	0.11	0.14	0.07	0.05	0.02	0.01	106	0.87	13.93	0	reverse_SPD5_CAEEL:1100:x:SPD5_CAEEL:368		KE
TEIGKIATDXGGAVKEIR-ILPRESQLDDLEESK-a15-b10	SPD5_CAEEL	SPD5_CAEEL	xlink	intra-protein xl	LUM2_1123298_inj1.47286.47286.3_LUM2_1123298_inj1.47286.47286.3	1193	429	764	3656.91	1219.98	3	3.7	1	4	2.91	0.18	-0.02	0.23	0.07	0.16	0.04	424	0	13.92	0	SPD5_CAEEL:1193:x:SPD5_CAEEL:429		KD
LLSEIDKVAELEDHIQQLRQELDDQSAR-RCLEDCVLQISSINSPIIK-a7-b5	SPD5_CAEEL	reverse_SPD5_CAEEL	xlink	intra-protein xl	LUM2_1123298_inj1.44919.44919.5_LUM2_1123298_inj1.44919.44919.5	221	216	5	5516.81	1104.37	5	-1.7	1	10	3.13	0.07	0.08	0.24	0.14	0.1	0.04	291	0	13.9	0	reverse_SPD5_CAEEL:216:x:SPD5_CAEEL:221		KD
ALAENLECR-TKEAENK-a4-b2	reverse_SPD5_CAEEL	SPD5_CAEEL	xlink	intra-protein xl	LUM2_1123298_inj1.64432.64432.3_LUM2_1123298_inj1.64432.64432.3	406	883	477	1874.92	625.981	3	2.7	1	3	3.02	0.17	0.2	0.5	0.02	0.48	0.1	106	0.47	13.89	0	reverse_SPD5_CAEEL:406:x:SPD5_CAEEL:883		EK
MEDNSVLNEDSNLEHVEGQPRR-NSPIVMQKPKSLHLHLK-a3-b8	SPD5_CAEEL	SPD5_CAEEL	xlink	intra-protein xl	LUM2_1123298_inj1.38442.38442.5_LUM2_1123298_inj1.38442.38442.5	3	506	503	4518.27	904.662	5	-3.5	1	7	2.15	0.13	0.04	0.34	0.23	0.11	0.06	428	0.91	13.88	0	SPD5_CAEEL:3:x:SPD5_CAEEL:506		DK
LXAGIATNDVDSIGQGNETGGTSMRILPR-TEIGKIATDMGGAVKEIR-a11-b15	SPD5_CAEEL	SPD5_CAEEL	xlink	intra-protein xl	LUM2_1123298_inj1.41330.41330.5_LUM2_1123298_inj1.41330.41330.5	405	1193	788	4859.48	972.904	5	4.2	1	8	1.64	0.11	0.04	0.42	0.22	0.2	0.08	476	0	13.88	0	SPD5_CAEEL:1193:x:SPD5_CAEEL:405		DK
AEELANEAKVR-MVKAYEHQQER-a9-b10	reverse_SPD5_CAEEL	reverse_SPD5_CAEEL	xlink	intra-protein xl	LUM2_1123298_inj1.44034.44034.3_LUM2_1123298_inj1.44034.44034.3	392	205	187	2628.31	877.111	3	1	1	5	2.94	0.13	0.06	0.14	0.06	0.08	0.03	347	0.87	13.88	0	reverse_SPD5_CAEEL:205:x:reverse_SPD5_CAEEL:392		KE
NDPDFTLTSGYEER-KIKDANPDSSGMR-a13-b3	SPD5_CAEEL	reverse_SPD5_CAEEL	xlink	intra-protein xl	LUM2_1123298_inj1.21515.21515.3_LUM2_1123298_inj1.21515.21515.3	205	583	378	3042.4	1015.14	3	1.7	1	6	3.68	0.14	-0.03	0.19	0.08	0.11	0.03	365	0	13.87	0	reverse_SPD5_CAEEL:583:x:SPD5_CAEEL:205		EK
NEAEKTR-KRETXK-a4-b1	reverse_SPD5_CAEEL	reverse_SPD5_CAEEL	xlink	intra-protein xl	LUM2_1123298_inj1.08265.08265.3_LUM2_1123298_inj1.08265.08265.3	315	268	47	1635.84	546.288	3	2.5	1	4	4.97	0.18	0.1	0.09	0.06	0.04	0.02	67	0	13.87	0	reverse_SPD5_CAEEL:268:x:reverse_SPD5_CAEEL:315		EK
TSCYDAAIESTSLK-KXKLAFETSINDK-a5-b3	reverse_SPD5_CAEEL	SPD5_CAEEL	xlink	intra-protein xl	LUM2_1123298_inj1.32155.32155.3_LUM2_1123298_inj1.32155.32155.3	278	621	343	3066.49	1023.17	3	-0.4	1	2	3.36	0.16	-0.03	0.18	0.02	0.16	0.03	398	0.79	13.86	0	reverse_SPD5_CAEEL:278:x:SPD5_CAEEL:621		DK
TRAMELENK-TKEAENK-a7-b2	reverse_SPD5_CAEEL	SPD5_CAEEL	xlink	intra-protein xl	LUM2_1123298_inj1.36702.36702.3_LUM2_1123298_inj1.36702.36702.3	484	883	399	1890.95	631.323	3	-0.1	1	5	5.05	0.09	0.12	0.06	0.03	0.03	0.01	59	0	13.84	0	reverse_SPD5_CAEEL:484:x:SPD5_CAEEL:883		EK
YKALEIEKK-KQSAEK-a8-b5	reverse_SPD5_CAEEL	reverse_SPD5_CAEEL	xlink	intra-protein xl	LUM2_1123298_inj1.60328.60328.3_LUM2_1123298_inj1.60328.60328.3	267	1104	837	1792.01	598.343	3	-2.2	1	4	3.77	0.14	0.2	0.1	0.02	0.08	0.02	79	0.87	13.83	0	reverse_SPD5_CAEEL:1104:x:reverse_SPD5_CAEEL:267		KE
TLKAKIIPSNISSIQLVCDELCR-QLLHESTMAVDAIVQK-a3-b5	SPD5_CAEEL	SPD5_CAEEL	xlink	intra-protein xl	LUM2_1123298_inj1.48321.48321.3_LUM2_1123298_inj1.48321.48321.3	967	1068	101	4421.34	1474.79	3	-2.6	1	4	2.35	0.11	-0.06	0.13	0.09	0.05	0.02	553	0	13.82	0	SPD5_CAEEL:1068:x:SPD5_CAEEL:967		KE
EFEAQKHAMEER-TELDDIYNLQDR-a6-b5	SPD5_CAEEL	reverse_SPD5_CAEEL	xlink	intra-protein xl	LUM2_1123298_inj1.31018.31018.3_LUM2_1123298_inj1.31018.31018.3	157	906	749	2979.37	994.13	3	0.3	1	5	2.73	0.11	-0.01	0.1	0.04	0.05	0.02	456	0	13.82	0	reverse_SPD5_CAEEL:906:x:SPD5_CAEEL:157		KD
QXVIPSNKFSK-IEHELKSCK-a8-b4	reverse_SPD5_CAEEL	reverse_SPD5_CAEEL	xlink	intra-protein xl	LUM2_1123298_inj1.29254.29254.3_LUM2_1123298_inj1.29254.29254.3	701	875	174	2418.23	807.084	3	-4.9	1	3	4.75	0.19	0.03	0.12	0.09	0.02	0.02	169	0.89	13.82	0	reverse_SPD5_CAEEL:701:x:reverse_SPD5_CAEEL:875		KE
SIVSQAAEASR-LADAKKENDK-a8-b5	SPD5_CAEEL	SPD5_CAEEL	xlink	intra-protein xl	LUM2_1123298_inj1.50812.50812.3_LUM2_1123298_inj1.50812.50812.3	665	303	362	2230.16	744.394	3	1.1	1	5	4.29	0.1	0.12	0.1	0.05	0.05	0.02	133	0.8	13.81	0	SPD5_CAEEL:303:x:SPD5_CAEEL:665		EK
SMSQPVLNVEGDKR-MDRTRAMELENK-a13-b10	SPD5_CAEEL	reverse_SPD5_CAEEL	xlink	intra-protein xl	LUM2_1123298_inj1.36125.36125.3_LUM2_1123298_inj1.36125.36125.3	35	484	449	3033.47	1012.16	3	-3.8	1	6	3.45	0.07	-0.01	0.12	0.06	0.07	0.02	377	0	13.8	0	reverse_SPD5_CAEEL:484:x:SPD5_CAEEL:35		KE
TEIGKIATDXGGAVKEIR-AENLRMGMDTITKK-a5-b9	SPD5_CAEEL	reverse_SPD5_CAEEL	xlink	intra-protein xl	LUM2_1123298_inj1.44738.44738.3_LUM2_1123298_inj1.44738.44738.3	1183	364	819	3492.82	1165.28	3	2.9	1	5	2.56	0.14	-0.05	0.14	0.08	0.07	0.03	507	0.94	13.79	0	reverse_SPD5_CAEEL:364:x:SPD5_CAEEL:1183		KD
DATQSFLSQKSFKNSPIVXQKPK-EEELATSLESKLFEDSK-a10-b14	SPD5_CAEEL	reverse_SPD5_CAEEL	xlink	intra-protein xl	LUM2_1123298_inj1.39894.39894.5_LUM2_1123298_inj1.39894.39894.5	495	351	144	4560.3	913.067	5	0.4	1	10	2.72	0.17	0.04	0.33	0.16	0.17	0.06	350	0	13.77	0	reverse_SPD5_CAEEL:351:x:SPD5_CAEEL:495		KE
VAGGMDTAIKGIETKIR-EEMAHKQAEFEKMQR-a15-b2	reverse_SPD5_CAEEL	reverse_SPD5_CAEEL	xlink	intra-protein xl	LUM2_1123298_inj1.25971.25971.3_LUM2_1123298_inj1.25971.25971.3	21	1038	1017	3631.83	1211.62	3	1.2	1	6	3.09	0.17	0.01	0.15	0.05	0.1	0.03	372	0	13.77	0	reverse_SPD5_CAEEL:1038:x:reverse_SPD5_CAEEL:21		KE
XGSSDPNADKIK-YKALEIEKK-a5-b2	SPD5_CAEEL	reverse_SPD5_CAEEL	xlink	intra-protein xl	LUM2_1123298_inj1.54870.54870.3_LUM2_1123298_inj1.54870.54870.3	611	261	350	2380.23	794.417	3	-1.1	1	5	3.27	0.18	0.08	0.13	0.03	0.1	0.03	274	0.79	13.76	0	reverse_SPD5_CAEEL:261:x:SPD5_CAEEL:611		DK
KAENLRMGMDTITK-IVHLETEMEK-a1-b7	reverse_SPD5_CAEEL	SPD5_CAEEL	xlink	intra-protein xl	LUM2_1123298_inj1.34477.34477.3_LUM2_1123298_inj1.34477.34477.3	355	909	554	2816.44	939.82	3	5	1	6	3.83	0.16	0.03	0.17	0.07	0.1	0.03	265	0.75	13.75	0	reverse_SPD5_CAEEL:355:x:SPD5_CAEEL:909		KE
KTITDMGXR-VDGEQETR-a1-b6	SPD5_CAEEL	SPD5_CAEEL	xlink	intra-protein xl	LUM2_1123298_inj1.45304.45304.3_LUM2_1123298_inj1.45304.45304.3	831	803	28	1981.92	661.648	3	0.2	1	4	3.83	0.18	0.08	0.14	0.06	0.08	0.03	211	0	13.74	0	SPD5_CAEEL:803:x:SPD5_CAEEL:831		KE
DATQSFLSQK-LNEAKK-a1-b5	SPD5_CAEEL	SPD5_CAEEL	xlink	intra-protein xl	LUM2_1123298_inj1.21007.21007.3_LUM2_1123298_inj1.21007.21007.3	486	844	358	1806.95	603.326	3	3.1	1	5	5.48	0.18	-0.01	0.1	0.03	0.07	0.02	135	0.74	13.72	0	SPD5_CAEEL:486:x:SPD5_CAEEL:844		DK
IETSEDNFAR-KENDKAR-a2-b5	SPD5_CAEEL	SPD5_CAEEL	xlink	intra-protein xl	LUM2_1123298_inj1.49041.49041.3_LUM2_1123298_inj1.49041.49041.3	140	308	168	2021.97	674.998	3	-3.3	1	3	4.58	0.17	0.13	0.07	0.04	0.04	0.01	69	0	13.72	0	SPD5_CAEEL:140:x:SPD5_CAEEL:308		EK
LSTSEIAADYCSTK-KINDLEAK-a9-b1	SPD5_CAEEL	SPD5_CAEEL	xlink	intra-protein xl	LUM2_1123298_inj1.50019.50019.3_LUM2_1123298_inj1.50019.50019.3	921	207	714	2456.22	819.748	3	4.4	2	3	3.39	0.15	0.01	0.14	0.09	0.05	0.03	334	0.88	13.72	0	SPD5_CAEEL:207:x:SPD5_CAEEL:921		DK
YSEAKEASQK-VRKQSAEK-a3-b3	SPD5_CAEEL	reverse_SPD5_CAEEL	xlink	intra-protein xl	LUM2_1123298_inj1.67208.67208.3_LUM2_1123298_inj1.67208.67208.3	92	1100	1008	2066.08	689.702	3	3.3	1	4	4.64	0.13	0.1	0.13	0.08	0.04	0.02	95	0.88	13.71	0	reverse_SPD5_CAEEL:1100:x:SPD5_CAEEL:92		EK
LQNEVSELKNELEXAR-YSEAKEASQK-a4-b5	SPD5_CAEEL	SPD5_CAEEL	xlink	intra-protein xl	LUM2_1123298_inj1.42070.42070.4_LUM2_1123298_inj1.42070.42070.4	708	94	614	3039.47	760.876	4	-3.4	1	5	4.31	0.15	0.14	0.23	0.12	0.11	0.04	67	0.84	13.71	0	SPD5_CAEEL:708:x:SPD5_CAEEL:94		EK
AMELENKLESVENQLK-GIDMSNWK-a7-b3	reverse_SPD5_CAEEL	SPD5_CAEEL	xlink	intra-protein xl	LUM2_1123298_inj1.43907.43907.3_LUM2_1123298_inj1.43907.43907.3	486	1122	636	2805.37	936.132	3	2.2	1	3	2.09	0.12	-0.02	0.12	0.05	0.07	0.03	524	0.91	13.7	0	reverse_SPD5_CAEEL:486:x:SPD5_CAEEL:1122		KD
IATDMGGAVKEIR-TLKLEKK-a4-b3	SPD5_CAEEL	reverse_SPD5_CAEEL	xlink	intra-protein xl	LUM2_1123298_inj1.69475.69475.3_LUM2_1123298_inj1.69475.69475.3	1187	39	1148	2200.26	734.429	3	1	1	3	4.32	0.18	0.04	0.16	0.14	0.03	0.03	201	0	13.7	0	reverse_SPD5_CAEEL:39:x:SPD5_CAEEL:1187		DK
QYXQLEGRLITIKTK-VAGGXDTAIKGIETK-a13-b6	reverse_SPD5_CAEEL	reverse_SPD5_CAEEL	xlink	intra-protein xl	LUM2_1123298_inj1.33407.33407.3_LUM2_1123298_inj1.33407.33407.3	1124	12	1112	3324.77	1109.27	3	-2.1	1	7	3.41	0.14	0.01	0.14	0.06	0.08	0.03	335	0	13.7	0	reverse_SPD5_CAEEL:1124:x:reverse_SPD5_CAEEL:12		KD
DIESLLK-TKITILR-a3-b2	reverse_SPD5_CAEEL	SPD5_CAEEL	xlink	intra-protein xl	LUM2_1123298_inj1.29399.29399.3_LUM2_1123298_inj1.29399.29399.3	981	75	906	1642.01	548.343	3	1.6	1	2	4.03	0.08	0.22	0.05	0.03	0.02	0.01	38	0.5	13.68	0	reverse_SPD5_CAEEL:981:x:SPD5_CAEEL:75		EK
NMYEVLAQRAK-LITIKTKLAK-a4-b7	reverse_SPD5_CAEEL	reverse_SPD5_CAEEL	xlink	intra-protein xl	LUM2_1123298_inj1.60360.60360.3_LUM2_1123298_inj1.60360.60360.3	884	1126	242	2431.45	811.49	3	4.6	1	3	3.24	0.05	0.11	0.1	0.08	0.02	0.02	258	0	13.68	0	reverse_SPD5_CAEEL:1126:x:reverse_SPD5_CAEEL:884		EK
NEAEKTRMR-AELDNIKR-a5-b4	reverse_SPD5_CAEEL	reverse_SPD5_CAEEL	xlink	intra-protein xl	LUM2_1123298_inj1.17644.17644.3_LUM2_1123298_inj1.17644.17644.3	316	989	673	2073.07	692.031	3	-2	1	4	4.57	0.11	0.18	0.04	0.02	0.02	0.01	20	0	13.65	0	reverse_SPD5_CAEEL:316:x:reverse_SPD5_CAEEL:989		KD
VAGGXDTAIKGIETK-YSEAKEASQK-a10-b3	reverse_SPD5_CAEEL	SPD5_CAEEL	xlink	intra-protein xl	LUM2_1123298_inj1.32874.32874.3_LUM2_1123298_inj1.32874.32874.3	16	92	76	2627.31	876.778	3	-0.5	1	7	4.76	0.16	0.05	0.14	0.06	0.08	0.03	131	0.89	13.65	0	reverse_SPD5_CAEEL:16:x:SPD5_CAEEL:92		KE
EFEAQKHAXEER-EXETELHVIR-a6-b1	SPD5_CAEEL	reverse_SPD5_CAEEL	xlink	intra-protein xl	LUM2_1123298_inj1.36839.36839.3_LUM2_1123298_inj1.36839.36839.3	157	288	131	2773.27	925.432	3	-3.2	1	4	2.93	0.08	-0.02	0.1	0.06	0.05	0.02	429	0	13.63	0	reverse_SPD5_CAEEL:288:x:SPD5_CAEEL:157		KE
WGNLEESLEDALNQSKK-XRTKEAENK-a10-b4	reverse_SPD5_CAEEL	SPD5_CAEEL	xlink	intra-protein xl	LUM2_1123298_inj1.30865.30865.3_LUM2_1123298_inj1.30865.30865.3	330	883	553	3063.48	1022.17	3	-3.2	1	4	3.27	0.13	0.05	0.15	0.11	0.04	0.02	308	0	13.62	0	reverse_SPD5_CAEEL:330:x:SPD5_CAEEL:883		DK
EVXDDYVDLK-NSPIVXQKPK-a4-b8	SPD5_CAEEL	SPD5_CAEEL	xlink	intra-protein xl	LUM2_1123298_inj1.48371.48371.3_LUM2_1123298_inj1.48371.48371.3	106	506	400	2380.18	794.4	3	4.6	1	5	3.35	0.18	0.09	0.16	0.13	0.03	0.03	243	0.85	13.61	0	SPD5_CAEEL:106:x:SPD5_CAEEL:506		DK
EFEAQKHAXEER-LEPGMGSMNHTK-a6-b2	SPD5_CAEEL	reverse_SPD5_CAEEL	xlink	intra-protein xl	LUM2_1123298_inj1.58949.58949.3_LUM2_1123298_inj1.58949.58949.3	157	107	50	2802.24	935.089	3	-2.8	1	5	3.82	0.13	0.02	0.18	0.11	0.07	0.03	269	0.83	13.57	0	reverse_SPD5_CAEEL:107:x:SPD5_CAEEL:157		KE
LKKTHNMSGMGPELK-INDLEAK-a3-b5	SPD5_CAEEL	SPD5_CAEEL	xlink	intra-protein xl	LUM2_1123298_inj1.32570.32570.4_LUM2_1123298_inj1.32570.32570.4	1082	212	870	2453.27	614.325	4	-3.6	1	4	4.75	0.16	0.13	0.13	0.12	0.01	0.02	46	0.71	13.57	0	SPD5_CAEEL:1082:x:SPD5_CAEEL:212		KE
DXRSPLNGSSGR-ALEIEKKR-a1-b7	SPD5_CAEEL	reverse_SPD5_CAEEL	xlink	intra-protein xl	LUM2_1123298_inj1.36868.36868.3_LUM2_1123298_inj1.36868.36868.3	723	268	455	2259.18	754.067	3	1.1	1	4	3.87	0.12	0.09	0.1	0.07	0.04	0.02	191	0.87	13.56	0	reverse_SPD5_CAEEL:268:x:SPD5_CAEEL:723		DK
KTLESIEKSIR-AENALEEAR-a8-b7	reverse_SPD5_CAEEL	SPD5_CAEEL	xlink	intra-protein xl	LUM2_1123298_inj1.32531.32531.3_LUM2_1123298_inj1.32531.32531.3	243	814	571	2286.22	763.083	3	3.3	1	3	4.47	0.16	0.05	0.15	0.14	0.01	0.03	158	0	13.55	0	reverse_SPD5_CAEEL:243:x:SPD5_CAEEL:814		KE
TLESIEK-KQSAEK-a3-b1	reverse_SPD5_CAEEL	reverse_SPD5_CAEEL	xlink	intra-protein xl	LUM2_1123298_inj1.18859.18859.3_LUM2_1123298_inj1.18859.18859.3	239	1100	861	1489.8	497.606	3	-2.6	1	3	3.69	0.1	0.22	0.06	0.04	0.02	0.01	70	0.85	13.54	0	reverse_SPD5_CAEEL:1100:x:reverse_SPD5_CAEEL:239		EK
YSEAKEASQK-IKTEIGK-a6-b2	SPD5_CAEEL	SPD5_CAEEL	xlink	intra-protein xl	LUM2_1123298_inj1.37143.37143.3_LUM2_1123298_inj1.37143.37143.3	95	1178	1083	1909.01	637.344	3	-3.1	1	3	4.26	0.07	0.13	0.12	0.1	0.02	0.02	105	0.88	13.54	0	SPD5_CAEEL:1178:x:SPD5_CAEEL:95		EK
KIKDANPDSSGMR-LEHELADKELQLK-a1-b2	reverse_SPD5_CAEEL	reverse_SPD5_CAEEL	xlink	intra-protein xl	LUM2_1123298_inj1.42717.42717.3_LUM2_1123298_inj1.42717.42717.3	581	176	405	2964.52	989.182	3	-4.1	1	5	2.55	0.08	0.09	0.11	0.07	0.05	0.02	345	0.84	13.53	0	reverse_SPD5_CAEEL:176:x:reverse_SPD5_CAEEL:581		KE
VKEVXDDYVDLK-ENDKAR-a3-b4	SPD5_CAEEL	SPD5_CAEEL	xlink	intra-protein xl	LUM2_1123298_inj1.11657.11657.3_LUM2_1123298_inj1.11657.11657.3	103	308	205	2182.05	728.358	3	-3.3	1	4	4.08	0.11	0.08	0.08	0.06	0.02	0.01	190	0.93	13.52	0	SPD5_CAEEL:103:x:SPD5_CAEEL:308		EK
NSPIVMQKPK-GIETKIR-a8-b3	SPD5_CAEEL	reverse_SPD5_CAEEL	xlink	intra-protein xl	LUM2_1123298_inj1.56836.56836.3_LUM2_1123298_inj1.56836.56836.3	506	19	487	1938.11	647.045	3	2.3	1	2	4.54	0.09	0.11	0.08	0.01	0.07	0.02	93	0.94	13.51	0	reverse_SPD5_CAEEL:19:x:SPD5_CAEEL:506		KE
ETMKTSCYDAAIESTSLK-SELSTALEEEK-a4-b2	reverse_SPD5_CAEEL	SPD5_CAEEL	xlink	intra-protein xl	LUM2_1123298_inj1.58176.58176.3_LUM2_1123298_inj1.58176.58176.3	273	853	580	3250.51	1084.51	3	-0.8	1	5	3.07	0.15	-0.02	0.14	0.07	0.07	0.03	400	0.84	13.51	0	reverse_SPD5_CAEEL:273:x:SPD5_CAEEL:853		KE
KIQEELMLNDQHLQGLDTILQDVTENKWNSMDIGK-ELQLKEIKENVDR-a1-b1	reverse_SPD5_CAEEL	reverse_SPD5_CAEEL	xlink	intra-protein xl	LUM2_1123298_inj1.41260.41260.6_LUM2_1123298_inj1.41260.41260.6	46	183	137	5690.89	949.49	6	-0.1	1	4	1.96	0.12	0.03	0.23	0.17	0.06	0.04	453	0	13.48	0	reverse_SPD5_CAEEL:183:x:reverse_SPD5_CAEEL:46		KE
TITDMGMR-KENDKAR-a4-b5	SPD5_CAEEL	SPD5_CAEEL	xlink	intra-protein xl	LUM2_1123298_inj1.27016.27016.3_LUM2_1123298_inj1.27016.27016.3	835	308	527	1764.87	589.297	3	3.2	1	3	3.81	0.13	0.21	0.06	0.03	0.03	0.01	60	0.92	13.46	0	SPD5_CAEEL:308:x:SPD5_CAEEL:835		DK
IKDANPDSSGXR-LTKKTLESIEK-a2-b10	reverse_SPD5_CAEEL	reverse_SPD5_CAEEL	xlink	intra-protein xl	LUM2_1123298_inj1.34810.34810.3_LUM2_1123298_inj1.34810.34810.3	583	242	341	2576.34	859.789	3	-2.3	1	4	3.31	0.18	0.02	0.24	0.05	0.19	0.05	300	0	13.41	0	reverse_SPD5_CAEEL:242:x:reverse_SPD5_CAEEL:583		KE
EAENKVEHASSEKSEXLER-VEHASSEKSEMLER-a5-b13	SPD5_CAEEL	SPD5_CAEEL	xlink	intra-protein xl	LUM2_1123298_inj1.52808.52808.3_LUM2_1123298_inj1.52808.52808.3	888	901	13	3830.75	1277.92	3	-4.2	1	5	2.86	0.1	-0.03	0.14	0.09	0.05	0.02	439	0	13.41	0	SPD5_CAEEL:888:x:SPD5_CAEEL:901		KE
KEIELAKYR-GIDMSNWK-a1-b3	SPD5_CAEEL	SPD5_CAEEL	xlink	intra-protein xl	LUM2_1123298_inj1.25826.25826.3_LUM2_1123298_inj1.25826.25826.3	932	1122	190	2080.07	694.364	3	-5	1	4	3.43	0.08	0.14	0.08	0.03	0.05	0.02	183	0.63	13.41	0	SPD5_CAEEL:1122:x:SPD5_CAEEL:932		KD
TPSTYHPQACKQNSTK-CELNEALAR-a11-b2	reverse_SPD5_CAEEL	SPD5_CAEEL	xlink	intra-protein xl	LUM2_1123298_inj1.38085.38085.3_LUM2_1123298_inj1.38085.38085.3	147	790	643	2903.37	968.798	3	1.7	4	6	3.99	0.19	0.02	0.23	0.08	0.15	0.05	218	0.58	13.41	0	reverse_SPD5_CAEEL:147:x:SPD5_CAEEL:790		KE
EMETELHVIRELXESK-NEAEKTRMR-a14-b5	reverse_SPD5_CAEEL	reverse_SPD5_CAEEL	xlink	intra-protein xl	LUM2_1123298_inj1.25807.25807.4_LUM2_1123298_inj1.25807.25807.4	301	316	15	3104.51	777.136	4	2.6	1	7	5.23	0.23	0.07	0.14	0.09	0.05	0.02	35	0.87	13.4	0	reverse_SPD5_CAEEL:301:x:reverse_SPD5_CAEEL:316		EK
GIDMSNWKNETVDQLITDLGQLHQDNLMLEEQIKK-LEHELADKELQLK-a8-b2	SPD5_CAEEL	reverse_SPD5_CAEEL	xlink	intra-protein xl	LUM2_1123298_inj1.44091.44091.5_LUM2_1123298_inj1.44091.44091.5	1127	176	951	5642.87	1129.58	5	1.8	1	3	1.17	0.11	0.08	0.3	0.22	0.08	0.06	471	0.91	13.39	0	reverse_SPD5_CAEEL:176:x:SPD5_CAEEL:1127		KE
IKDANPDSSGXR-EEXAHK-a2-b2	reverse_SPD5_CAEEL	reverse_SPD5_CAEEL	xlink	intra-protein xl	LUM2_1123298_inj1.47602.47602.3_LUM2_1123298_inj1.47602.47602.3	583	1038	455	2046.91	683.31	3	-1.2	1	2	3.53	0.07	0.21	0.13	0.1	0.03	0.02	80	0	13.39	0	reverse_SPD5_CAEEL:1038:x:reverse_SPD5_CAEEL:583		KE
QMVIPSNKFSKQSLFSQTADR-DQFEVGLTPIASKTLK-a11-b1	reverse_SPD5_CAEEL	reverse_SPD5_CAEEL	xlink	intra-protein xl	LUM2_1123298_inj1.41297.41297.3_LUM2_1123298_inj1.41297.41297.3	704	24	680	4139.18	1380.73	3	2.3	1	6	2.27	0.1	-0.04	0.18	0.1	0.08	0.03	509	0	13.38	0	reverse_SPD5_CAEEL:24:x:reverse_SPD5_CAEEL:704		KD
TQSERGNGIMFTSNPVMANGAAGLIGQGTAAELQAR-LTKSAIPTLGVEFQDRIK-a32-b3	reverse_SPD5_CAEEL	SPD5_CAEEL	xlink	intra-protein xl	LUM2_1123298_inj1.38558.38558.4_LUM2_1123298_inj1.38558.38558.4	945	1163	218	5614.87	1404.73	4	-4.3	1	5	1.19	0.08	-0.02	0.26	0.19	0.07	0.04	599	0	13.38	0	reverse_SPD5_CAEEL:945:x:SPD5_CAEEL:1163		EK
TMVKNSTFDSSSXLLGGQTSDELK-NEARLVNLEGNVKGIQIK-a21-b13	SPD5_CAEEL	reverse_SPD5_CAEEL	xlink	intra-protein xl	LUM2_1123298_inj1.38464.38464.4_LUM2_1123298_inj1.38464.38464.4	349	842	493	4567.34	1142.84	4	3.6	1	7	3.36	0.17	0	0.21	0.14	0.06	0.04	325	0	13.38	0	reverse_SPD5_CAEEL:842:x:SPD5_CAEEL:349		DK
IKELELSATDANNTTVGSFRGTLDDILK-ADALKTELDDIYNLQDRTQSER-a25-b5	SPD5_CAEEL	reverse_SPD5_CAEEL	xlink	intra-protein xl	LUM2_1123298_inj1.45526.45526.4_LUM2_1123298_inj1.45526.45526.4	188	901	713	5595.83	1399.97	4	2.5	1	5	1.4	0.09	-0.02	0.2	0.13	0.07	0.04	574	0.94	13.37	0	reverse_SPD5_CAEEL:901:x:SPD5_CAEEL:188		DK
TEQEGDVRALAENLECR-HEENELKKTITDMGMR-a12-b7	reverse_SPD5_CAEEL	SPD5_CAEEL	xlink	intra-protein xl	LUM2_1123298_inj1.45424.45424.3_LUM2_1123298_inj1.45424.45424.3	406	830	424	3901.83	1301.62	3	-0.7	1	5	2.2	0.09	-0.03	0.19	0.11	0.08	0.04	496	0	13.37	0	reverse_SPD5_CAEEL:406:x:SPD5_CAEEL:830		EK
EEMAHKQAEFEKXQR-ASQDDLEQR-a12-b7	reverse_SPD5_CAEEL	reverse_SPD5_CAEEL	xlink	intra-protein xl	LUM2_1123298_inj1.64426.64426.3_LUM2_1123298_inj1.64426.64426.3	1048	964	84	2949.33	984.119	3	-0.7	1	4	3.75	0.15	0.04	0.11	0.07	0.04	0.02	252	0.93	13.36	0	reverse_SPD5_CAEEL:1048:x:reverse_SPD5_CAEEL:964		KE
LKSSAALFEEILERMGSSDPNADK-LSDVQINTNRMFEDLEVSEATLQK-a2-b14	SPD5_CAEEL	SPD5_CAEEL	xlink	intra-protein xl	LUM2_1123298_inj1.43984.43984.6_LUM2_1123298_inj1.43984.43984.6	594	748	154	5368.65	895.784	6	1.8	1	9	2.71	0.15	0.02	0.47	0.17	0.3	0.08	341	0	13.36	0	SPD5_CAEEL:594:x:SPD5_CAEEL:748		KD
VAGGMDTAIKGIETK-IEHELKSCK-a13-b6	reverse_SPD5_CAEEL	reverse_SPD5_CAEEL	xlink	intra-protein xl	LUM2_1123298_inj1.37238.37238.3_LUM2_1123298_inj1.37238.37238.3	19	877	858	2614.34	872.454	3	-2.5	1	4	2.87	0.14	-0.01	0.12	0.08	0.03	0.02	404	0	13.35	0	reverse_SPD5_CAEEL:19:x:reverse_SPD5_CAEEL:877		EK
EVXDDYVDLK-TKITILR-a8-b2	SPD5_CAEEL	SPD5_CAEEL	xlink	intra-protein xl	LUM2_1123298_inj1.24371.24371.3_LUM2_1123298_inj1.24371.24371.3	110	75	35	2067.09	690.039	3	0.9	1	4	3.3	0.16	0.14	0.15	0.04	0.11	0.03	170	0.85	13.35	0	SPD5_CAEEL:110:x:SPD5_CAEEL:75		DK
XEDNSVLNEDSNLEHVEGQPRR-NSPIVMQKPKSLHLHLK-a2-b8	SPD5_CAEEL	SPD5_CAEEL	xlink	intra-protein xl	LUM2_1123298_inj1.36331.36331.4_LUM2_1123298_inj1.36331.36331.4	2	506	504	4534.29	1134.58	4	1.4	1	6	1.99	0.07	0.06	0.24	0.16	0.08	0.04	412	0.95	13.32	0	SPD5_CAEEL:2:x:SPD5_CAEEL:506		EK
KEIELAKYR-EEXAHK-a7-b2	SPD5_CAEEL	reverse_SPD5_CAEEL	xlink	intra-protein xl	LUM2_1123298_inj1.24161.24161.3_LUM2_1123298_inj1.24161.24161.3	938	1038	100	1889.96	630.996	3	-0.9	1	3	3.67	0.18	0.11	0.11	0.08	0.04	0.02	162	0.95	13.32	0	reverse_SPD5_CAEEL:1038:x:SPD5_CAEEL:938		KE
EVIDSNSTFKFLPSYSANLLSSSAVDEADPAITFRR-DQFEVGLTPIASKTLK-a27-b13	reverse_SPD5_CAEEL	reverse_SPD5_CAEEL	xlink	intra-protein xl	LUM2_1123298_inj1.40436.40436.6_LUM2_1123298_inj1.40436.40436.6	522	36	486	5674.88	946.822	6	-3.6	1	6	2.01	0.06	0.03	0.24	0.17	0.07	0.04	443	0	13.31	0	reverse_SPD5_CAEEL:36:x:reverse_SPD5_CAEEL:522		EK
AEELANEAK-ENDKAR-a7-b4	reverse_SPD5_CAEEL	SPD5_CAEEL	xlink	intra-protein xl	LUM2_1123298_inj1.11067.11067.3_LUM2_1123298_inj1.11067.11067.3	390	308	82	1686.82	563.282	3	3.4	1	3	4.03	0.15	0.18	0.07	0.03	0.04	0.01	58	0.82	13.31	0	reverse_SPD5_CAEEL:390:x:SPD5_CAEEL:308		EK
LERNEAR-ENDKAR-a5-b4	reverse_SPD5_CAEEL	SPD5_CAEEL	xlink	intra-protein xl	LUM2_1123298_inj1.19639.19639.3_LUM2_1123298_inj1.19639.19639.3	831	308	523	1599.81	534.277	3	0.8	1	4	4.4	0.18	0.08	0.06	0.03	0.03	0.01	130	0	13.3	0	reverse_SPD5_CAEEL:831:x:SPD5_CAEEL:308		EK
SIVSQAAEASR-XGMDTITKK-a8-b8	SPD5_CAEEL	reverse_SPD5_CAEEL	xlink	intra-protein xl	LUM2_1123298_inj1.24842.24842.3_LUM2_1123298_inj1.24842.24842.3	665	368	297	2139.06	714.029	3	-1.8	1	3	4.45	0.18	0.06	0.18	0.02	0.16	0.04	135	0.78	13.3	0	reverse_SPD5_CAEEL:368:x:SPD5_CAEEL:665		EK
XQRAFNDESTEIRSQMALLDEEMLK-SFKNSPIVMQKPKSLHLHLK-a20-b13	reverse_SPD5_CAEEL	SPD5_CAEEL	xlink	intra-protein xl	LUM2_1123298_inj1.44000.44000.4_LUM2_1123298_inj1.44000.44000.4	1068	508	560	5313.71	1329.43	4	-0.8	1	7	2.99	0.13	-0.04	0.28	0.16	0.13	0.05	404	0	13.28	0	reverse_SPD5_CAEEL:1068:x:SPD5_CAEEL:508		DK
EREQQHEYAKVMR-IEKLQLEK-a3-b3	SPD5_CAEEL	SPD5_CAEEL	xlink	intra-protein xl	LUM2_1123298_inj1.63606.63606.3_LUM2_1123298_inj1.63606.63606.3	994	1012	18	2684.42	895.814	3	4.3	1	3	4.02	0.03	0.16	0.08	0.06	0.02	0.01	95	0	13.26	0	SPD5_CAEEL:1012:x:SPD5_CAEEL:994		EK
EREQQHEYAK-YKALEIEKK-a3-b2	SPD5_CAEEL	reverse_SPD5_CAEEL	xlink	intra-protein xl	LUM2_1123298_inj1.30589.30589.3_LUM2_1123298_inj1.30589.30589.3	994	261	733	2419.26	807.426	3	2.1	1	3	3.1	0.25	0.16	0.12	0.04	0.07	0.02	160	0	13.24	0	reverse_SPD5_CAEEL:261:x:SPD5_CAEEL:994		EK
AKIIPSNISSIQLVCDELCRR-VXRDVNEKIEK-a17-b8	SPD5_CAEEL	SPD5_CAEEL	xlink	intra-protein xl	LUM2_1123298_inj1.54090.54090.3_LUM2_1123298_inj1.54090.54090.3	984	1009	25	3829.01	1277.35	3	3.1	1	5	2.76	0.17	-0.05	0.2	0.13	0.08	0.04	442	0	13.24	0	SPD5_CAEEL:1009:x:SPD5_CAEEL:984		EK
AXELENKLESVENQLK-DVNEKIEK-a7-b1	reverse_SPD5_CAEEL	SPD5_CAEEL	xlink	intra-protein xl	LUM2_1123298_inj1.43049.43049.3_LUM2_1123298_inj1.43049.43049.3	486	1005	519	2845.44	949.489	3	1.9	1	4	3.03	0.1	0.06	0.11	0.07	0.04	0.02	310	0.82	13.23	0	reverse_SPD5_CAEEL:486:x:SPD5_CAEEL:1005		KD
EAAELIASVNLK-SCKNXYEVLAQR-a1-b3	reverse_SPD5_CAEEL	reverse_SPD5_CAEEL	xlink	intra-protein xl	LUM2_1123298_inj1.41183.41183.3_LUM2_1123298_inj1.41183.41183.3	557	880	323	2752.4	918.474	3	3.8	1	3	2.38	0.13	0.1	0.11	0.04	0.07	0.02	322	0.83	13.23	0	reverse_SPD5_CAEEL:557:x:reverse_SPD5_CAEEL:880		EK
TPXGSVSTGVPPVNENNSSMMK-DNEKKADALK-a15-b5	reverse_SPD5_CAEEL	reverse_SPD5_CAEEL	xlink	intra-protein xl	LUM2_1123298_inj1.26156.26156.3_LUM2_1123298_inj1.26156.26156.3	167	896	729	3391.62	1131.55	3	4.7	1	5	3.4	0.13	-0.06	0.18	0.12	0.05	0.03	397	0.94	13.22	0	reverse_SPD5_CAEEL:167:x:reverse_SPD5_CAEEL:896		EK
LSTSEIAADYCSTKXTERK-HEENELKKTITDXGMR-a17-b8	SPD5_CAEEL	SPD5_CAEEL	xlink	intra-protein xl	LUM2_1123298_inj1.54414.54414.3_LUM2_1123298_inj1.54414.54414.3	929	831	98	4134.93	1379.32	3	-1.3	1	7	3.07	0.12	-0.01	0.14	0.07	0.07	0.03	375	0	13.21	0	SPD5_CAEEL:831:x:SPD5_CAEEL:929		EK
LEPGMGSMNHTKKLK-IKDANPDSSGMR-a2-b2	reverse_SPD5_CAEEL	reverse_SPD5_CAEEL	xlink	intra-protein xl	LUM2_1123298_inj1.24129.24129.3_LUM2_1123298_inj1.24129.24129.3	107	583	476	2941.46	981.496	3	2.5	1	4	3.71	0.12	0.04	0.13	0.1	0.03	0.02	253	0.93	13.21	0	reverse_SPD5_CAEEL:107:x:reverse_SPD5_CAEEL:583		EK
AKDNEK-DFLHQK-a2-b1	reverse_SPD5_CAEEL	SPD5_CAEEL	xlink	intra-protein xl	LUM2_1123298_inj1.20007.20007.3_LUM2_1123298_inj1.20007.20007.3	891	1109	218	1471.74	491.589	3	0.4	1	3	3.93	0.12	0.2	0.05	0.02	0.03	0.01	38	0	13.2	0	reverse_SPD5_CAEEL:891:x:SPD5_CAEEL:1109		KD
ELELSATDANNTTVGSFRGTLDDILKK-LNVSAILEAAEKDLHNXSLNFSILEK-a26-b25	SPD5_CAEEL	SPD5_CAEEL	xlink	intra-protein xl	LUM2_1123298_inj1.41311.41311.6_LUM2_1123298_inj1.41311.41311.6	191	656	465	5803.98	968.337	6	-1.3	1	8	1.18	0.11	0.17	0.25	0.15	0.11	0.05	354	0	13.2	0	SPD5_CAEEL:191:x:SPD5_CAEEL:656		KE
MGSSDPNADK-KTLESIEK-a5-b1	SPD5_CAEEL	reverse_SPD5_CAEEL	xlink	intra-protein xl	LUM2_1123298_inj1.34932.34932.3_LUM2_1123298_inj1.34932.34932.3	611	236	375	1948.94	650.655	3	0.8	1	4	3.45	0.12	0.13	0.11	0.05	0.06	0.02	170	0.72	13.18	0	reverse_SPD5_CAEEL:236:x:SPD5_CAEEL:611		DK
AKQLTAESVELDEFXRNTNIQVDSLR-GELQXYQRRYSEAK-a2-b12	reverse_SPD5_CAEEL	SPD5_CAEEL	xlink	intra-protein xl	LUM2_1123298_inj1.48409.48409.4_LUM2_1123298_inj1.48409.48409.4	441	92	349	4778.32	1195.59	4	-3.3	1	3	1.34	0.13	0.11	0.25	0.2	0.06	0.04	406	0.79	13.17	0	reverse_SPD5_CAEEL:441:x:SPD5_CAEEL:92		KE
ELKLTK-IEHELK-a3-b4	SPD5_CAEEL	reverse_SPD5_CAEEL	xlink	intra-protein xl	LUM2_1123298_inj1.56933.56933.3_LUM2_1123298_inj1.56933.56933.3	1160	875	285	1479.87	494.296	3	-0.9	1	3	4.44	0.12	0.15	0.04	0.02	0.02	0.01	41	0.58	13.17	0	reverse_SPD5_CAEEL:875:x:SPD5_CAEEL:1160		KE
QLLHESTXAVDAIVQK-EQQHEYAKVXR-a5-b8	SPD5_CAEEL	SPD5_CAEEL	xlink	intra-protein xl	LUM2_1123298_inj1.37149.37149.3_LUM2_1123298_inj1.37149.37149.3	1068	1001	67	3213.58	1072.2	3	-2.1	1	4	3.2	0.17	0.02	0.21	0.05	0.16	0.04	306	0.79	13.16	0	SPD5_CAEEL:1001:x:SPD5_CAEEL:1068		EK
ETXKTSCYDAAIESTSLK-DVNEKIEKLQLEK-a4-b1	reverse_SPD5_CAEEL	SPD5_CAEEL	xlink	intra-protein xl	LUM2_1123298_inj1.27117.27117.4_LUM2_1123298_inj1.27117.27117.4	273	1005	732	3616.8	905.207	4	2.8	1	8	2.63	0.15	0.08	0.23	0.08	0.15	0.04	298	0.89	13.16	0	reverse_SPD5_CAEEL:273:x:SPD5_CAEEL:1005		KD
EEMAHKQAEFEK-AELDNIKR-a6-b2	reverse_SPD5_CAEEL	reverse_SPD5_CAEEL	xlink	intra-protein xl	LUM2_1123298_inj1.51371.51371.3_LUM2_1123298_inj1.51371.51371.3	1042	987	55	2415.19	806.07	3	1.1	1	5	3.3	0.22	0.04	0.28	0.03	0.25	0.06	247	0	13.13	0	reverse_SPD5_CAEEL:1042:x:reverse_SPD5_CAEEL:987		KE
LNVSAILEAAEKDLHNMSLNFSILEKSIVSQAAEASR-TPSTYHPQACKQNSTK-a34-b11	SPD5_CAEEL	reverse_SPD5_CAEEL	xlink	intra-protein xl	LUM2_1123298_inj1.41322.41322.6_LUM2_1123298_inj1.41322.41322.6	665	147	518	5826.94	972.165	6	2.5	1	3	0.93	0.06	0.16	0.22	0.17	0.05	0.04	403	0.85	13.11	0	reverse_SPD5_CAEEL:147:x:SPD5_CAEEL:665		EK
DQLNYIDDLETKLADAKK-NEAEKTRMR-a1-b5	SPD5_CAEEL	reverse_SPD5_CAEEL	xlink	intra-protein xl	LUM2_1123298_inj1.36056.36056.4_LUM2_1123298_inj1.36056.36056.4	287	316	29	3207.61	802.91	4	-3.4	1	7	2.94	0.1	0.05	0.39	0.21	0.18	0.08	280	0.92	13.1	0	reverse_SPD5_CAEEL:316:x:SPD5_CAEEL:287		DK
AKDNEKK-KRETXK-a5-b1	reverse_SPD5_CAEEL	reverse_SPD5_CAEEL	xlink	intra-protein xl	LUM2_1123298_inj1.27856.27856.3_LUM2_1123298_inj1.27856.27856.3	894	268	626	1620.87	541.297	3	4.4	1	1	2.32	0.01	0.39	0.02	0	0.02	0	11	0	13.1	0	reverse_SPD5_CAEEL:268:x:reverse_SPD5_CAEEL:894		EK
VLRDFLHQKLILFK-IEHELKSCK-a9-b2	SPD5_CAEEL	reverse_SPD5_CAEEL	xlink	intra-protein xl	LUM2_1123298_inj1.63425.63425.3_LUM2_1123298_inj1.63425.63425.3	1114	873	241	2893.63	965.552	3	-0.9	1	6	4.24	0.09	0.09	0.19	0.09	0.1	0.04	113	0	13.1	0	reverse_SPD5_CAEEL:873:x:SPD5_CAEEL:1114		KE
ELELSATDANNTTVGSFR-EEMAHKQAEFEKMQR-a8-b6	SPD5_CAEEL	reverse_SPD5_CAEEL	xlink	intra-protein xl	LUM2_1123298_inj1.60239.60239.4_LUM2_1123298_inj1.60239.60239.4	173	1042	869	3796.77	950.2	4	-2.2	2	6	1.91	0.06	0.1	0.19	0.11	0.08	0.03	372	0	13.1	0	reverse_SPD5_CAEEL:1042:x:SPD5_CAEEL:173		DK
IEKVAGGXDTAIK-EENSTLK-a3-b2	reverse_SPD5_CAEEL	SPD5_CAEEL	xlink	intra-protein xl	LUM2_1123298_inj1.20961.20961.3_LUM2_1123298_inj1.20961.20961.3	6	762	756	2149.09	717.373	3	0.5	1	3	3.08	0.18	0.06	0.12	0.07	0.05	0.02	279	0	13.1	0	reverse_SPD5_CAEEL:6:x:SPD5_CAEEL:762		KE
QMVIPSNKFSK-EFLRALAER-a8-b8	reverse_SPD5_CAEEL	reverse_SPD5_CAEEL	xlink	intra-protein xl	LUM2_1123298_inj1.27627.27627.3_LUM2_1123298_inj1.27627.27627.3	701	615	86	2363.28	788.766	3	-1.4	1	4	3.4	0.2	0.07	0.14	0.07	0.08	0.03	231	0.9	13.09	0	reverse_SPD5_CAEEL:615:x:reverse_SPD5_CAEEL:701		KE
ASQDDLEQR-LFEDSKK-a5-b6	reverse_SPD5_CAEEL	reverse_SPD5_CAEEL	xlink	intra-protein xl	LUM2_1123298_inj1.11205.11205.3_LUM2_1123298_inj1.11205.11205.3	962	354	608	1907.93	636.984	3	3	1	2	3.8	0.15	0.17	0.07	0.06	0.01	0.01	79	0	13.09	0	reverse_SPD5_CAEEL:354:x:reverse_SPD5_CAEEL:962		DK
LNEAKKSDEFLK-HAXEER-a5-b4	SPD5_CAEEL	SPD5_CAEEL	xlink	intra-protein xl	LUM2_1123298_inj1.31081.31081.3_LUM2_1123298_inj1.31081.31081.3	844	161	683	2190.08	731.035	3	3.7	1	2	3.95	0.25	-0.01	0.18	0.06	0.12	0.04	238	0	13.08	0	SPD5_CAEEL:161:x:SPD5_CAEEL:844		KE
LQLEKDALEHELKMMSSNNENVPPVGTSVSGXPTK-VNGELNVLRAENRELR-a5-b11	SPD5_CAEEL	SPD5_CAEEL	xlink	intra-protein xl	LUM2_1123298_inj1.39705.39705.5_LUM2_1123298_inj1.39705.39705.5	1017	368	649	5688.89	1138.79	5	3.9	1	3	0.6	0.08	0.05	0.29	0.22	0.07	0.05	550	0.9	13.07	0	SPD5_CAEEL:1017:x:SPD5_CAEEL:368		KE
SENIVNGITEKLEPGMGSMNHTKK-LEDSTQGGLLMSSSDFTSNK-a23-b3	reverse_SPD5_CAEEL	reverse_SPD5_CAEEL	xlink	intra-protein xl	LUM2_1123298_inj1.29233.29233.5_LUM2_1123298_inj1.29233.29233.5	117	850	733	4711.26	943.26	5	3.9	1	9	2.4	0.08	0.03	0.4	0.07	0.33	0.08	357	0	13.06	0	reverse_SPD5_CAEEL:117:x:reverse_SPD5_CAEEL:850		KD
EVIDSNSTFK-ENDKAR-a4-b4	reverse_SPD5_CAEEL	SPD5_CAEEL	xlink	intra-protein xl	LUM2_1123298_inj1.25086.25086.3_LUM2_1123298_inj1.25086.25086.3	499	308	191	1851.9	618.308	3	2.7	1	4	4.58	0.13	0.1	0.07	0.04	0.03	0.01	82	0.93	13.06	0	reverse_SPD5_CAEEL:499:x:SPD5_CAEEL:308		DK
XGMDTITKKLENEEHK-IKDANPDSSGXR-a8-b3	reverse_SPD5_CAEEL	reverse_SPD5_CAEEL	xlink	intra-protein xl	LUM2_1123298_inj1.36157.36157.4_LUM2_1123298_inj1.36157.36157.4	368	584	216	3206.51	802.637	4	4.6	1	6	2.59	0.11	0.19	0.29	0.04	0.24	0.06	155	0.95	13.06	0	reverse_SPD5_CAEEL:368:x:reverse_SPD5_CAEEL:584		KD
KNDPDFTLTSGYEER-XGSSDPNADKIKK-a13-b12	SPD5_CAEEL	SPD5_CAEEL	xlink	intra-protein xl	LUM2_1123298_inj1.45592.45592.3_LUM2_1123298_inj1.45592.45592.3	204	618	414	3158.49	1053.84	3	1.5	1	5	2.82	0.11	-0.03	0.14	0.06	0.08	0.03	416	0.88	13.05	0	SPD5_CAEEL:204:x:SPD5_CAEEL:618		EK
ELELSATDANNTTVGSFR-EEMAHKQAEFEKMQR-a3-b12	SPD5_CAEEL	reverse_SPD5_CAEEL	xlink	intra-protein xl	LUM2_1123298_inj1.45655.45655.4_LUM2_1123298_inj1.45655.45655.4	168	1048	880	3796.77	950.199	4	-3.3	2	6	1.91	0.09	0.07	0.2	0.1	0.1	0.04	392	0	13.03	0	reverse_SPD5_CAEEL:1048:x:SPD5_CAEEL:168		EK
HEENELKK-MTERKK-a5-b5	SPD5_CAEEL	SPD5_CAEEL	xlink	intra-protein xl	LUM2_1123298_inj1.19680.19680.3_LUM2_1123298_inj1.19680.19680.3	828	931	103	1798.93	600.65	3	-4.8	1	4	4.99	0.2	0.03	0.09	0.06	0.03	0.02	104	0.91	13.02	0	SPD5_CAEEL:828:x:SPD5_CAEEL:931		EK
NSTFDSSSXLLGGQTSDELK-XVKAYEHQQERER-a17-b3	SPD5_CAEEL	reverse_SPD5_CAEEL	xlink	intra-protein xl	LUM2_1123298_inj1.50575.50575.3_LUM2_1123298_inj1.50575.50575.3	349	198	151	3832.75	1278.59	3	-4.2	1	4	2.09	0.07	0.04	0.13	0.07	0.05	0.02	425	0	13.01	0	reverse_SPD5_CAEEL:198:x:SPD5_CAEEL:349		DK
IQEELMLNDQHLQGLDTILQDVTENKWNSMDIGK-TKLAKNEEWTQIIPISR-a31-b2	reverse_SPD5_CAEEL	reverse_SPD5_CAEEL	xlink	intra-protein xl	LUM2_1123298_inj1.42569.42569.6_LUM2_1123298_inj1.42569.42569.6	77	1126	1049	5976.02	997.011	6	-3	1	6	1.57	0.09	0.13	0.32	0.14	0.18	0.07	330	0	13.01	0	reverse_SPD5_CAEEL:1126:x:reverse_SPD5_CAEEL:77		DK
LITIKTKLAK-LEHELADK-a7-b7	reverse_SPD5_CAEEL	reverse_SPD5_CAEEL	xlink	intra-protein xl	LUM2_1123298_inj1.23290.23290.3_LUM2_1123298_inj1.23290.23290.3	1126	181	945	2063.22	688.75	3	-4.9	1	3	3.1	0.06	0.19	0.07	0.05	0.02	0.01	139	0	13	0	reverse_SPD5_CAEEL:1126:x:reverse_SPD5_CAEEL:181		KD
ELELSATDANNTTVGSFRGTLDDILKK-ILPRESQLDDLEESKLPLXDTSSAVR-a26-b20	SPD5_CAEEL	SPD5_CAEEL	xlink	intra-protein xl	LUM2_1123298_inj1.40779.40779.6_LUM2_1123298_inj1.40779.40779.6	191	439	248	5847	975.508	6	4.6	1	9	1.65	0.08	0.17	0.28	0.15	0.13	0.05	288	0.84	13	0	SPD5_CAEEL:191:x:SPD5_CAEEL:439		KD
QXKEFEAQK-ENVDRXVK-a3-b4	SPD5_CAEEL	reverse_SPD5_CAEEL	xlink	intra-protein xl	LUM2_1123298_inj1.11272.11272.3_LUM2_1123298_inj1.11272.11272.3	151	194	43	2141.03	714.685	3	4	1	5	4.57	0.24	-0.02	0.4	0.17	0.23	0.07	158	0.93	12.98	0	reverse_SPD5_CAEEL:194:x:SPD5_CAEEL:151		KD
WNSXDIGKFLILK-SEXLER-a8-b2	reverse_SPD5_CAEEL	SPD5_CAEEL	xlink	intra-protein xl	LUM2_1123298_inj1.63344.63344.3_LUM2_1123298_inj1.63344.63344.3	80	898	818	2341.18	781.399	3	-2.7	1	3	3.3	0.04	0.17	0.26	0.25	0.02	0.04	127	0.91	12.97	0	reverse_SPD5_CAEEL:80:x:SPD5_CAEEL:898		KE
DATQSFLSQKSFKNSPIVXQKPK-EALARLFER-a13-b1	SPD5_CAEEL	SPD5_CAEEL	xlink	intra-protein xl	LUM2_1123298_inj1.30082.30082.4_LUM2_1123298_inj1.30082.30082.4	498	584	86	3709.95	928.495	4	-3.7	1	4	2.19	0.06	0.07	0.23	0.14	0.09	0.05	353	0.9	12.97	0	SPD5_CAEEL:498:x:SPD5_CAEEL:584		KE
TLKLEKK-MTERKK-a3-b3	reverse_SPD5_CAEEL	SPD5_CAEEL	xlink	intra-protein xl	LUM2_1123298_inj1.06274.06274.3_LUM2_1123298_inj1.06274.06274.3	39	929	890	1631.97	544.998	3	-2.4	1	4	4.69	0.12	0.13	0.05	0.02	0.03	0.01	31	0	12.96	0	reverse_SPD5_CAEEL:39:x:SPD5_CAEEL:929		KE
QXKEFEAQK-TLKLEKK-a4-b3	SPD5_CAEEL	reverse_SPD5_CAEEL	xlink	intra-protein xl	LUM2_1123298_inj1.28982.28982.3_LUM2_1123298_inj1.28982.28982.3	152	39	113	1994.1	665.706	3	4.5	1	4	3.87	0.21	0.06	0.1	0.04	0.06	0.02	179	0.84	12.96	0	reverse_SPD5_CAEEL:39:x:SPD5_CAEEL:152		EK
ELMESKESSAHEVK-LDVYDDMVEKVR-a1-b10	reverse_SPD5_CAEEL	reverse_SPD5_CAEEL	xlink	intra-protein xl	LUM2_1123298_inj1.30632.30632.4_LUM2_1123298_inj1.30632.30632.4	298	1097	799	3065.46	767.373	4	-2.3	1	7	2.96	0.16	0.05	0.16	0.06	0.1	0.03	287	0	12.95	0	reverse_SPD5_CAEEL:1097:x:reverse_SPD5_CAEEL:298		EK
IREEMAHKQAEFEK-TEQEGDVR-a8-b2	reverse_SPD5_CAEEL	reverse_SPD5_CAEEL	xlink	intra-protein xl	LUM2_1123298_inj1.20041.20041.4_LUM2_1123298_inj1.20041.20041.4	1042	396	646	2659.27	665.826	4	2.1	1	4	2.81	0.11	0.09	0.23	0.13	0.1	0.04	257	0.88	12.94	0	reverse_SPD5_CAEEL:1042:x:reverse_SPD5_CAEEL:396		KE
QYMQLEGRLITIKTK-RVKEVXDDYVDLK-a6-b3	reverse_SPD5_CAEEL	SPD5_CAEEL	xlink	intra-protein xl	LUM2_1123298_inj1.47245.47245.3_LUM2_1123298_inj1.47245.47245.3	1117	102	1015	3427.81	1143.61	3	-4.3	1	6	4.43	0.23	-0.03	0.35	0.18	0.17	0.06	187	0	12.94	0	reverse_SPD5_CAEEL:1117:x:SPD5_CAEEL:102		EK
DMRSPLNGSSGR-KQSAEK-a1-b1	SPD5_CAEEL	reverse_SPD5_CAEEL	xlink	intra-protein xl	LUM2_1123298_inj1.22726.22726.3_LUM2_1123298_inj1.22726.22726.3	723	1100	377	1946.96	649.995	3	1.8	1	5	4.5	0.09	0.02	0.11	0.06	0.05	0.02	176	0.9	12.92	0	reverse_SPD5_CAEEL:1100:x:SPD5_CAEEL:723		DK
AKEENSTLK-EENSTLK-a2-b2	SPD5_CAEEL	SPD5_CAEEL	xlink	intra-protein xl	LUM2_1123298_inj1.23412.23412.3_LUM2_1123298_inj1.23412.23412.3	760	762	2	1819.92	607.647	3	0.7	1	4	4.21	0.09	0.14	0.06	0.03	0.02	0.01	70	0	12.92	0	SPD5_CAEEL:760:x:SPD5_CAEEL:762		KE
ASQDDLEQR-YKKELK-a5-b3	reverse_SPD5_CAEEL	SPD5_CAEEL	xlink	intra-protein xl	LUM2_1123298_inj1.22962.22962.3_LUM2_1123298_inj1.22962.22962.3	962	1157	195	1849.95	617.659	3	-0.5	1	3	3.99	0.14	0.09	0.07	0.05	0.02	0.01	148	0.85	12.9	0	reverse_SPD5_CAEEL:962:x:SPD5_CAEEL:1157		DK
GSSGNLPSRMDR-KRETXK-a11-b1	reverse_SPD5_CAEEL	reverse_SPD5_CAEEL	xlink	intra-protein xl	LUM2_1123298_inj1.05852.05852.3_LUM2_1123298_inj1.05852.05852.3	476	268	208	2065.01	689.346	3	-0.9	1	4	4.05	0.19	0.15	0.11	0.08	0.02	0.02	57	0.88	12.89	0	reverse_SPD5_CAEEL:268:x:reverse_SPD5_CAEEL:476		DK
VNGELNVLRAENR-KRETMK-a11-b1	SPD5_CAEEL	reverse_SPD5_CAEEL	xlink	intra-protein xl	LUM2_1123298_inj1.68981.68981.3_LUM2_1123298_inj1.68981.68981.3	368	268	100	2256.22	753.081	3	3.2	1	3	4.26	0.14	0.13	0.12	0.07	0.05	0.02	62	0.72	12.89	0	reverse_SPD5_CAEEL:268:x:SPD5_CAEEL:368		EK
IKDANPDSSGXR-QMVIPSNKFSK-a3-b8	reverse_SPD5_CAEEL	reverse_SPD5_CAEEL	xlink	intra-protein xl	LUM2_1123298_inj1.47884.47884.3_LUM2_1123298_inj1.47884.47884.3	584	701	117	2565.28	856.101	3	4.8	1	4	3.5	0.16	0.05	0.09	0.03	0.06	0.02	242	0.72	12.88	0	reverse_SPD5_CAEEL:584:x:reverse_SPD5_CAEEL:701		DK
VLRDFLHQK-ELKLTK-a4-b3	SPD5_CAEEL	SPD5_CAEEL	xlink	intra-protein xl	LUM2_1123298_inj1.61134.61134.3_LUM2_1123298_inj1.61134.61134.3	1109	1160	51	1867.11	623.378	3	3.8	1	1	4.17	0.04	0.13	0.05	0.04	0.02	0.01	89	0	12.88	0	SPD5_CAEEL:1109:x:SPD5_CAEEL:1160		DK
IEKVAGGXDTAIK-QHLFDRLVR-a3-b5	reverse_SPD5_CAEEL	reverse_SPD5_CAEEL	xlink	intra-protein xl	LUM2_1123298_inj1.50417.50417.3_LUM2_1123298_inj1.50417.50417.3	6	90	84	2512.36	838.463	3	2.6	1	4	3.85	0.17	0.1	0.1	0.06	0.03	0.02	143	0.83	12.86	0	reverse_SPD5_CAEEL:6:x:reverse_SPD5_CAEEL:90		KD
QXVIPSNKFSK-NEAEKTR-a8-b4	reverse_SPD5_CAEEL	reverse_SPD5_CAEEL	xlink	intra-protein xl	LUM2_1123298_inj1.21487.21487.3_LUM2_1123298_inj1.21487.21487.3	701	315	386	2122.08	708.366	3	-3.9	1	3	4.43	0.12	0.05	0.11	0.09	0.02	0.02	139	0.91	12.86	0	reverse_SPD5_CAEEL:315:x:reverse_SPD5_CAEEL:701		KE
ELELSATDANNTTVGSFRGTLDDILK-DATQSFLSQKSFKNSPIVMQKPK-a22-b21	SPD5_CAEEL	SPD5_CAEEL	xlink	intra-protein xl	LUM2_1123298_inj1.46946.46946.4_LUM2_1123298_inj1.46946.46946.4	187	506	319	5369.75	1343.44	4	0.1	1	4	1.9	0.1	-0.05	0.16	0.11	0.05	0.03	526	0	12.86	0	SPD5_CAEEL:187:x:SPD5_CAEEL:506		DK
EQVNEQGLK-AKDNEKK-a5-b6	reverse_SPD5_CAEEL	reverse_SPD5_CAEEL	xlink	intra-protein xl	LUM2_1123298_inj1.08033.08033.3_LUM2_1123298_inj1.08033.08033.3	1083	895	188	1856.96	619.995	3	1.2	1	3	3.7	0.09	0.12	0.11	0.05	0.07	0.02	142	0.86	12.84	0	reverse_SPD5_CAEEL:1083:x:reverse_SPD5_CAEEL:895		EK
SQXALLDEEMLK-KRETXK-a8-b1	reverse_SPD5_CAEEL	reverse_SPD5_CAEEL	xlink	intra-protein xl	LUM2_1123298_inj1.26430.26430.3_LUM2_1123298_inj1.26430.26430.3	1069	268	801	2212.08	738.368	3	-4.1	1	5	4.52	0.12	0.08	0.08	0.04	0.04	0.02	100	0.92	12.84	0	reverse_SPD5_CAEEL:1069:x:reverse_SPD5_CAEEL:268		EK
YQEMKEQVNEQGLK-GELQXYQR-a5-b2	reverse_SPD5_CAEEL	SPD5_CAEEL	xlink	intra-protein xl	LUM2_1123298_inj1.56330.56330.3_LUM2_1123298_inj1.56330.56330.3	1078	82	996	2744.28	915.768	3	-3.5	1	5	3.42	0.12	0.04	0.11	0.06	0.05	0.02	257	0.73	12.84	0	reverse_SPD5_CAEEL:1078:x:SPD5_CAEEL:82		KE
ESQLDDLEESKLPLMDTSSAVR-LSTSEIAADYCSTKXTER-a11-b17	SPD5_CAEEL	SPD5_CAEEL	xlink	intra-protein xl	LUM2_1123298_inj1.55921.55921.4_LUM2_1123298_inj1.55921.55921.4	434	929	495	4522.09	1131.53	4	-4.1	1	5	2.74	0.08	0.05	0.21	0.04	0.17	0.04	320	0	12.84	0	SPD5_CAEEL:434:x:SPD5_CAEEL:929		KE
FSKQSLFSQTADR-VXTRIEHELK-a3-b8	reverse_SPD5_CAEEL	reverse_SPD5_CAEEL	xlink	intra-protein xl	LUM2_1123298_inj1.38320.38320.3_LUM2_1123298_inj1.38320.38320.3	704	875	171	2766.41	923.143	3	-2	1	5	2.83	0.12	0.06	0.1	0.05	0.04	0.02	300	0.77	12.83	0	reverse_SPD5_CAEEL:704:x:reverse_SPD5_CAEEL:875		KE
ELISFNLSMNHLDKEAAELIASVNLKDNISTEFALK-SXSQPVLNVEGDKR-a1-b13	reverse_SPD5_CAEEL	SPD5_CAEEL	xlink	intra-protein xl	LUM2_1123298_inj1.50522.50522.6_LUM2_1123298_inj1.50522.50522.6	543	35	508	5573.85	929.984	6	3	1	6	1.43	0.08	0.08	0.21	0.15	0.07	0.04	426	0	12.83	0	reverse_SPD5_CAEEL:543:x:SPD5_CAEEL:35		EK
RIEKVAGGMDTAIK-VNGELNVLRAENR-a4-b4	reverse_SPD5_CAEEL	SPD5_CAEEL	xlink	intra-protein xl	LUM2_1123298_inj1.68774.68774.3_LUM2_1123298_inj1.68774.68774.3	6	361	355	2952.58	985.201	3	-4.7	1	2	4.18	0.13	0.06	0.13	0.05	0.08	0.02	153	0.82	12.82	0	reverse_SPD5_CAEEL:6:x:SPD5_CAEEL:361		KE
DIESLLKAELDNIK-EIELAKYR-a7-b3	reverse_SPD5_CAEEL	SPD5_CAEEL	xlink	intra-protein xl	LUM2_1123298_inj1.23746.23746.3_LUM2_1123298_inj1.23746.23746.3	985	935	50	2602.42	868.481	3	-0.6	1	3	3.61	0.16	0.01	0.13	0.08	0.05	0.02	263	0.93	12.79	0	reverse_SPD5_CAEEL:985:x:SPD5_CAEEL:935		KE
SAEAAQSVISKELISFNLSMNHLDKEAAELIASVNLK-KTITDMGXRLNEAK-a3-b1	reverse_SPD5_CAEEL	SPD5_CAEEL	xlink	intra-protein xl	LUM2_1123298_inj1.52417.52417.5_LUM2_1123298_inj1.52417.52417.5	534	831	297	5574.87	1115.98	5	0	2	5	1.07	0.06	0.12	0.19	0.12	0.07	0.04	421	0.88	12.79	0	reverse_SPD5_CAEEL:534:x:SPD5_CAEEL:831		EK
QXVIPSNKFSK-LQNEVSELK-a8-b7	reverse_SPD5_CAEEL	SPD5_CAEEL	xlink	intra-protein xl	LUM2_1123298_inj1.28610.28610.3_LUM2_1123298_inj1.28610.28610.3	701	711	10	2334.22	779.082	3	-1.4	1	4	4.06	0.14	0.09	0.13	0.04	0.09	0.03	117	0.93	12.78	0	reverse_SPD5_CAEEL:701:x:SPD5_CAEEL:711		KE
ALEIEK-XTERKK-a5-b5	reverse_SPD5_CAEEL	SPD5_CAEEL	xlink	intra-protein xl	LUM2_1123298_inj1.30987.30987.3_LUM2_1123298_inj1.30987.30987.3	266	931	665	1490.81	497.944	3	-3.2	1	2	3.5	0.11	0.13	0.14	0.03	0.11	0.03	138	0	12.75	0	reverse_SPD5_CAEEL:266:x:SPD5_CAEEL:931		EK
KSDEFLK-TKITILR-a4-b2	SPD5_CAEEL	SPD5_CAEEL	xlink	intra-protein xl	LUM2_1123298_inj1.61014.61014.3_LUM2_1123298_inj1.61014.61014.3	848	75	773	1691.01	564.676	3	4.2	1	2	3.11	0.07	0.19	0.08	0.05	0.03	0.01	126	0.81	12.74	0	SPD5_CAEEL:75:x:SPD5_CAEEL:848		EK
IQIGKVNGELNVLRAENR-IKDANPDSSGMR-a9-b2	SPD5_CAEEL	reverse_SPD5_CAEEL	xlink	intra-protein xl	LUM2_1123298_inj1.47354.47354.3_LUM2_1123298_inj1.47354.47354.3	361	583	222	3293.73	1098.92	3	0.2	1	5	2.51	0.12	0.01	0.13	0.09	0.03	0.02	391	0	12.72	0	reverse_SPD5_CAEEL:583:x:SPD5_CAEEL:361		EK
MEQYKLMEEDLLAMQSR-ARQALVEYMNKCSK-a5-b7	SPD5_CAEEL	SPD5_CAEEL	xlink	intra-protein xl	LUM2_1123298_inj1.54586.54586.4_LUM2_1123298_inj1.54586.54586.4	126	315	189	3792.81	949.209	4	-1.8	1	7	2.44	0.07	0.04	0.17	0.1	0.07	0.03	366	0	12.72	0	SPD5_CAEEL:126:x:SPD5_CAEEL:315		KE
LITIKTKLAK-ENVDRXVK-a5-b4	reverse_SPD5_CAEEL	reverse_SPD5_CAEEL	xlink	intra-protein xl	LUM2_1123298_inj1.60362.60362.4_LUM2_1123298_inj1.60362.60362.4	1124	194	930	2115.24	529.818	4	-2.1	1	5	3.81	0.08	0.14	0.11	0.05	0.06	0.02	103	0	12.71	0	reverse_SPD5_CAEEL:1124:x:reverse_SPD5_CAEEL:194		KD
ETIGNVINESRVLRDFLHQK-SFKNSPIVMQKPK-a15-b11	SPD5_CAEEL	SPD5_CAEEL	xlink	intra-protein xl	LUM2_1123298_inj1.02424.02424.3_LUM2_1123298_inj1.02424.02424.3	1109	506	603	3852.09	1285.04	3	2.8	1	4	3.56	0.13	-0.01	0.2	0.13	0.06	0.03	280	0	12.69	0	SPD5_CAEEL:1109:x:SPD5_CAEEL:506		DK
EFLRALAERIQSMK-KINDLEAK-a8-b1	reverse_SPD5_CAEEL	SPD5_CAEEL	xlink	intra-protein xl	LUM2_1123298_inj1.24839.24839.3_LUM2_1123298_inj1.24839.24839.3	615	207	408	2602.42	868.48	3	-3.8	1	4	3.55	0.13	0.04	0.1	0.05	0.04	0.02	238	0.82	12.69	0	reverse_SPD5_CAEEL:615:x:SPD5_CAEEL:207		EK
TPMGSVSTGVPPVNENNSSMMKLEHELADKELQLK-TKLAKNEEWTQIIPISR-a24-b2	reverse_SPD5_CAEEL	reverse_SPD5_CAEEL	xlink	intra-protein xl	LUM2_1123298_inj1.41630.41630.6_LUM2_1123298_inj1.41630.41630.6	176	1126	950	5817.98	970.67	6	0.2	1	9	2.66	0.07	0.09	0.67	0.49	0.18	0.12	214	0	12.67	0	reverse_SPD5_CAEEL:1126:x:reverse_SPD5_CAEEL:176		EK
QSAEKAESYR-TEQEGDVR-a5-b6	reverse_SPD5_CAEEL	reverse_SPD5_CAEEL	xlink	intra-protein xl	LUM2_1123298_inj1.25477.25477.3_LUM2_1123298_inj1.25477.25477.3	1105	400	705	2081.95	694.993	3	-2.9	1	4	3.07	0.13	0.02	0.22	0.06	0.16	0.04	293	0.69	12.67	0	reverse_SPD5_CAEEL:1105:x:reverse_SPD5_CAEEL:400		KD
KTHNMSGMGPELKETIGNVINESR-SXSQPVLNVEGDKR-a1-b12	SPD5_CAEEL	SPD5_CAEEL	xlink	intra-protein xl	LUM2_1123298_inj1.52939.52939.3_LUM2_1123298_inj1.52939.52939.3	1082	34	1048	4198.06	1400.36	3	-0.4	1	3	1.95	0.06	0.05	0.22	0.03	0.19	0.05	386	0	12.66	0	SPD5_CAEEL:1082:x:SPD5_CAEEL:34		KD
TITDMGMRLNEAK-KRETMK-a11-b1	SPD5_CAEEL	reverse_SPD5_CAEEL	xlink	intra-protein xl	LUM2_1123298_inj1.25441.25441.3_LUM2_1123298_inj1.25441.25441.3	842	268	574	2252.14	751.722	3	-0.1	1	4	4.65	0.16	0	0.12	0.07	0.05	0.02	155	0.78	12.66	0	reverse_SPD5_CAEEL:268:x:SPD5_CAEEL:842		EK
LHLHLSKPKQMVIPSNKFSK-LDVYDDMVEKVR-a17-b5	reverse_SPD5_CAEEL	reverse_SPD5_CAEEL	xlink	intra-protein xl	LUM2_1123298_inj1.47373.47373.3_LUM2_1123298_inj1.47373.47373.3	701	1092	391	3794.02	1265.68	3	-4.1	1	4	2.54	0.1	0	0.17	0.08	0.08	0.03	390	0	12.63	0	reverse_SPD5_CAEEL:1092:x:reverse_SPD5_CAEEL:701		KD
LMEEDLLAMQSRIETSEDNFARQXK-SFKNSPIVMQKPKSLHLHLK-a5-b13	SPD5_CAEEL	SPD5_CAEEL	xlink	intra-protein xl	LUM2_1123298_inj1.51370.51370.4_LUM2_1123298_inj1.51370.51370.4	131	508	377	5313.69	1329.43	4	-4.4	1	6	1.85	0.15	-0.06	0.24	0.14	0.1	0.04	516	0.92	12.63	0	SPD5_CAEEL:131:x:SPD5_CAEEL:508		DK
TKEAENKVEHASSEK-IKTEIGK-a14-b2	SPD5_CAEEL	SPD5_CAEEL	xlink	intra-protein xl	LUM2_1123298_inj1.53085.53085.3_LUM2_1123298_inj1.53085.53085.3	895	1178	283	2455.28	819.436	3	-3.5	1	4	3.2	0.13	0.07	0.13	0.1	0.04	0.02	229	0.9	12.62	0	SPD5_CAEEL:1178:x:SPD5_CAEEL:895		EK
FTSNSDIVEK-KTLKAK-a9-b1	SPD5_CAEEL	SPD5_CAEEL	xlink	intra-protein xl	LUM2_1123298_inj1.34824.34824.3_LUM2_1123298_inj1.34824.34824.3	703	964	261	1808	603.675	3	-1.6	1	5	5.2	0.17	0.07	0.05	0.02	0.03	0.01	23	0.72	12.62	0	SPD5_CAEEL:703:x:SPD5_CAEEL:964		EK
TSNQKCAQPHYTSPTR-EEMAHKQAEFEK-a5-b11	SPD5_CAEEL	reverse_SPD5_CAEEL	xlink	intra-protein xl	LUM2_1123298_inj1.44940.44940.3_LUM2_1123298_inj1.44940.44940.3	1052	1047	5	3332.51	1111.85	3	-5	1	5	2.65	0.13	0.05	0.12	0.06	0.06	0.02	312	0	12.6	0	reverse_SPD5_CAEEL:1047:x:SPD5_CAEEL:1052		KE
GIQIKLEDSTQGGLLMSSSDFTSNKVMTR-ETIGNVINESRVLRDFLHQK-a5-b15	reverse_SPD5_CAEEL	SPD5_CAEEL	xlink	intra-protein xl	LUM2_1123298_inj1.44957.44957.5_LUM2_1123298_inj1.44957.44957.5	847	1109	262	5491.83	1099.37	5	1.6	1	9	2.03	0.07	0.04	0.17	0.09	0.08	0.03	398	0.94	12.6	0	reverse_SPD5_CAEEL:847:x:SPD5_CAEEL:1109		KD
ENVDRXVKAYEHQQER-SEXLERIVHLETEMEK-a8-b2	reverse_SPD5_CAEEL	SPD5_CAEEL	xlink	intra-protein xl	LUM2_1123298_inj1.38127.38127.4_LUM2_1123298_inj1.38127.38127.4	198	898	700	4017.91	1005.49	4	3.1	1	4	1.91	0.12	0.01	0.28	0.04	0.25	0.05	428	0	12.57	0	reverse_SPD5_CAEEL:198:x:SPD5_CAEEL:898		KE
GPPPMSSNFSGELTDNHNNQLSDK-EFEAQKHAMEERIK-a12-b6	reverse_SPD5_CAEEL	SPD5_CAEEL	xlink	intra-protein xl	LUM2_1123298_inj1.26043.26043.4_LUM2_1123298_inj1.26043.26043.4	726	157	569	4312.01	1079.01	4	3.4	1	7	2.76	0.17	-0.04	0.52	0.37	0.15	0.09	358	0	12.57	0	reverse_SPD5_CAEEL:726:x:SPD5_CAEEL:157		EK
IQEELMLNDQHLQGLDTILQDVTENKWNSMDIGK-TKLAKNEEWTQIIPISR-a31-b5	reverse_SPD5_CAEEL	reverse_SPD5_CAEEL	xlink	intra-protein xl	LUM2_1123298_inj1.40048.40048.6_LUM2_1123298_inj1.40048.40048.6	77	1129	1052	5976.06	997.017	6	2.5	1	7	1.44	0.06	0.12	0.32	0.12	0.2	0.07	341	0	12.56	0	reverse_SPD5_CAEEL:1129:x:reverse_SPD5_CAEEL:77		DK
DFLHQK-YKKELK-a1-b2	SPD5_CAEEL	SPD5_CAEEL	xlink	intra-protein xl	LUM2_1123298_inj1.32919.32919.3_LUM2_1123298_inj1.32919.32919.3	1109	1156	47	1575.88	526.301	3	1.1	1	3	3.75	0.1	0.2	0.05	0.02	0.03	0.01	24	0.89	12.54	0	SPD5_CAEEL:1109:x:SPD5_CAEEL:1156		DK
KIQEELXLNDQHLQGLDTILQDVTENK-YKALEIEKK-a22-b2	reverse_SPD5_CAEEL	reverse_SPD5_CAEEL	xlink	intra-protein xl	LUM2_1123298_inj1.36553.36553.5_LUM2_1123298_inj1.36553.36553.5	67	261	194	4283.22	857.651	5	-4.4	1	6	1.97	0.09	0.13	0.23	0.14	0.08	0.05	275	0.82	12.54	0	reverse_SPD5_CAEEL:261:x:reverse_SPD5_CAEEL:67		DK
ELGVIAANEFDER-KTITDMGMR-a12-b1	reverse_SPD5_CAEEL	SPD5_CAEEL	xlink	intra-protein xl	LUM2_1123298_inj1.29959.29959.3_LUM2_1123298_inj1.29959.29959.3	258	831	573	2495.21	832.744	3	-2.9	1	5	2.87	0.04	0.08	0.22	0.18	0.04	0.04	255	0.87	12.54	0	reverse_SPD5_CAEEL:258:x:SPD5_CAEEL:831		EK
EDFENAAIVGLER-KINDLEAK-a4-b1	SPD5_CAEEL	SPD5_CAEEL	xlink	intra-protein xl	LUM2_1123298_inj1.27151.27151.3_LUM2_1123298_inj1.27151.27151.3	944	207	737	2373.22	792.08	3	-0.4	1	4	3.39	0.11	0.01	0.13	0.1	0.04	0.02	283	0	12.52	0	SPD5_CAEEL:207:x:SPD5_CAEEL:944		EK
AENLRMGXDTITKK-DANPDSSGMR-a13-b5	reverse_SPD5_CAEEL	reverse_SPD5_CAEEL	xlink	intra-protein xl	LUM2_1123298_inj1.65337.65337.3_LUM2_1123298_inj1.65337.65337.3	368	588	220	2653.23	885.419	3	2.6	1	4	2.79	0.12	0.02	0.13	0.08	0.05	0.02	331	0.86	12.48	0	reverse_SPD5_CAEEL:368:x:reverse_SPD5_CAEEL:588		KD
MMSSNNENVPPVGTSVSGMPTKTSNQK-QXKEFEAQK-a7-b3	SPD5_CAEEL	SPD5_CAEEL	xlink	intra-protein xl	LUM2_1123298_inj1.51597.51597.3_LUM2_1123298_inj1.51597.51597.3	1032	151	881	3956.83	1319.95	3	-2.9	1	3	2.9	0.07	0.03	0.13	0.11	0.02	0.02	318	0.82	12.48	0	SPD5_CAEEL:1032:x:SPD5_CAEEL:151		EK
LDVYDDMVEK-KADALK-a6-b1	reverse_SPD5_CAEEL	reverse_SPD5_CAEEL	xlink	intra-protein xl	LUM2_1123298_inj1.24632.24632.3_LUM2_1123298_inj1.24632.24632.3	1093	896	197	1851.92	618.315	3	-4	1	4	4.29	0.11	0.11	0.06	0.04	0.02	0.01	74	0.94	12.47	0	reverse_SPD5_CAEEL:1093:x:reverse_SPD5_CAEEL:896		DK
EIELAKYR-KRETXK-a1-b1	SPD5_CAEEL	reverse_SPD5_CAEEL	xlink	intra-protein xl	LUM2_1123298_inj1.27806.27806.3_LUM2_1123298_inj1.27806.27806.3	933	268	665	1809.97	604.332	3	-2.6	1	4	4.3	0.18	0.06	0.09	0.06	0.03	0.02	111	0	12.47	0	reverse_SPD5_CAEEL:268:x:SPD5_CAEEL:933		EK
ESQLDDLEESK-QSAEKAESYRR-a1-b5	SPD5_CAEEL	reverse_SPD5_CAEEL	xlink	intra-protein xl	LUM2_1123298_inj1.17912.17912.3_LUM2_1123298_inj1.17912.17912.3	424	1105	681	2597.21	866.745	3	-3.8	1	5	3.57	0.16	0.06	0.14	0.07	0.06	0.02	193	0	12.47	0	reverse_SPD5_CAEEL:1105:x:SPD5_CAEEL:424		EK
LEPGMGSMNHTKK-NMYEVLAQR-a12-b4	reverse_SPD5_CAEEL	reverse_SPD5_CAEEL	xlink	intra-protein xl	LUM2_1123298_inj1.54213.54213.3_LUM2_1123298_inj1.54213.54213.3	117	884	767	2533.22	845.413	3	-2.9	1	5	4.64	0.16	0.07	0.12	0.07	0.04	0.02	68	0.68	12.45	0	reverse_SPD5_CAEEL:117:x:reverse_SPD5_CAEEL:884		KE
MGSSDPNADKIKK-NSPIVMQKPK-a5-b8	SPD5_CAEEL	SPD5_CAEEL	xlink	intra-protein xl	LUM2_1123298_inj1.30503.30503.3_LUM2_1123298_inj1.30503.30503.3	611	506	105	2512.3	838.443	3	-3.4	1	5	4.01	0.16	0.01	0.12	0.05	0.07	0.02	197	0.87	12.44	0	SPD5_CAEEL:506:x:SPD5_CAEEL:611		DK
LEPGMGSMNHTKK-EEXAHKQAEFEK-a12-b11	reverse_SPD5_CAEEL	reverse_SPD5_CAEEL	xlink	intra-protein xl	LUM2_1123298_inj1.51786.51786.3_LUM2_1123298_inj1.51786.51786.3	117	1047	930	2902.33	968.451	3	-4.5	1	5	2.45	0.08	0.1	0.15	0.09	0.06	0.03	272	0.8	12.43	0	reverse_SPD5_CAEEL:1047:x:reverse_SPD5_CAEEL:117		KE
SHQSEGAGEQIQNNSFSTK-IKDANPDSSGMR-a5-b2	SPD5_CAEEL	reverse_SPD5_CAEEL	xlink	intra-protein xl	LUM2_1123298_inj1.59305.59305.3_LUM2_1123298_inj1.59305.59305.3	520	583	63	3319.51	1107.51	3	-1.8	1	6	3.16	0.1	0.06	0.11	0.05	0.06	0.02	241	0.8	12.41	0	reverse_SPD5_CAEEL:583:x:SPD5_CAEEL:520		EK
KADALK-SEMLER-a1-b5	reverse_SPD5_CAEEL	SPD5_CAEEL	xlink	intra-protein xl	LUM2_1123298_inj1.59254.59254.3_LUM2_1123298_inj1.59254.59254.3	896	901	5	1389.72	464.249	3	-3.6	2	2	3.12	0.08	0.16	0.22	0.2	0.02	0.04	116	0	12.41	0	reverse_SPD5_CAEEL:896:x:SPD5_CAEEL:901		KE
HAMEERIK-TLKLEKK-a4-b6	SPD5_CAEEL	reverse_SPD5_CAEEL	xlink	intra-protein xl	LUM2_1123298_inj1.59606.59606.3_LUM2_1123298_inj1.59606.59606.3	161	42	119	1853.05	618.691	3	-3.5	1	4	4.32	0.11	0.1	0.05	0.03	0.03	0.01	68	0	12.39	0	reverse_SPD5_CAEEL:42:x:SPD5_CAEEL:161		EK
VLRDFLHQKLILFK-IEHELKSCK-a9-b4	SPD5_CAEEL	reverse_SPD5_CAEEL	xlink	intra-protein xl	LUM2_1123298_inj1.63692.63692.3_LUM2_1123298_inj1.63692.63692.3	1114	875	239	2893.64	965.554	3	0.2	1	2	3.36	0	0.11	0.28	0.07	0.2	0.06	145	0	12.39	0	reverse_SPD5_CAEEL:875:x:SPD5_CAEEL:1114		KE
LNVSAILEAAEKDLHNMSLNFSILEKSIVSQAAEASR-SCKNMYEVLAQRAK-a34-b3	SPD5_CAEEL	reverse_SPD5_CAEEL	xlink	intra-protein xl	LUM2_1123298_inj1.43290.43290.5_LUM2_1123298_inj1.43290.43290.5	665	880	215	5676.89	1136.39	5	-2.3	1	4	1.72	0.07	0.03	0.21	0.18	0.04	0.03	434	0	12.39	0	reverse_SPD5_CAEEL:880:x:SPD5_CAEEL:665		EK
ETIGNVINESRVLR-DNISTEFALKXKK-a9-b12	SPD5_CAEEL	reverse_SPD5_CAEEL	xlink	intra-protein xl	LUM2_1123298_inj1.53063.53063.3_LUM2_1123298_inj1.53063.53063.3	1103	580	523	3120.65	1041.22	3	-3.7	1	5	2.65	0.12	0.02	0.11	0.04	0.07	0.02	346	0.89	12.37	0	reverse_SPD5_CAEEL:580:x:SPD5_CAEEL:1103		EK
LEDSTQGGLLXSSSDFTSNK-QXKEFEAQKHAMEER-a15-b9	reverse_SPD5_CAEEL	SPD5_CAEEL	xlink	intra-protein xl	LUM2_1123298_inj1.34933.34933.4_LUM2_1123298_inj1.34933.34933.4	862	157	705	4020.82	1006.21	4	0.8	1	6	2.28	0.09	0.06	0.18	0.13	0.05	0.03	335	0	12.37	0	reverse_SPD5_CAEEL:862:x:SPD5_CAEEL:157		DK
DATQSFLSQKSFK-KLENEEHK-a10-b5	SPD5_CAEEL	reverse_SPD5_CAEEL	xlink	intra-protein xl	LUM2_1123298_inj1.69827.69827.3_LUM2_1123298_inj1.69827.69827.3	495	373	122	2493.25	832.09	3	-1.2	1	2	4.15	0.08	0.1	0.14	0.12	0.02	0.02	91	0.65	12.37	0	reverse_SPD5_CAEEL:373:x:SPD5_CAEEL:495		KE
GIDMSNWKNETVDQLITDLGQLHQDNLXLEEQIK-NEARLVNLEGNVKGIQIK-a10-b13	SPD5_CAEEL	reverse_SPD5_CAEEL	xlink	intra-protein xl	LUM2_1123298_inj1.39554.39554.6_LUM2_1123298_inj1.39554.39554.6	1129	842	287	5960.03	994.346	6	-2.3	1	4	1.17	0.04	0.1	0.26	0.13	0.13	0.05	401	0.91	12.37	0	reverse_SPD5_CAEEL:842:x:SPD5_CAEEL:1129		EK
GIQIKLEDSTQGGLLXSSSDFTSNK-EQQHEYAK-a5-b1	reverse_SPD5_CAEEL	SPD5_CAEEL	xlink	intra-protein xl	LUM2_1123298_inj1.58632.58632.3_LUM2_1123298_inj1.58632.58632.3	847	994	147	3684.75	1229.26	3	-2.3	1	3	2.54	0.04	0.12	0.13	0.09	0.04	0.03	243	0.9	12.37	0	reverse_SPD5_CAEEL:847:x:SPD5_CAEEL:994		KE
QAEFEKXQRAFNDESTEIR-EFEAQKHAXEER-a5-b6	reverse_SPD5_CAEEL	SPD5_CAEEL	xlink	intra-protein xl	LUM2_1123298_inj1.52263.52263.4_LUM2_1123298_inj1.52263.52263.4	1047	157	890	3845.74	962.442	4	-0.3	1	9	3.53	0.12	-0.06	0.22	0.1	0.12	0.04	321	0	12.36	0	reverse_SPD5_CAEEL:1047:x:SPD5_CAEEL:157		EK
LVNLEGNVKGIQIK-TLESIEK-a9-b3	reverse_SPD5_CAEEL	reverse_SPD5_CAEEL	xlink	intra-protein xl	LUM2_1123298_inj1.66257.66257.3_LUM2_1123298_inj1.66257.66257.3	842	239	603	2324.33	775.785	3	0.4	1	6	5.01	0.19	0	0.08	0.06	0.03	0.01	98	0	12.36	0	reverse_SPD5_CAEEL:239:x:reverse_SPD5_CAEEL:842		KE
NEAEKTRMR-EQQHEYAK-a5-b1	reverse_SPD5_CAEEL	SPD5_CAEEL	xlink	intra-protein xl	LUM2_1123298_inj1.11218.11218.3_LUM2_1123298_inj1.11218.11218.3	316	994	678	2147.01	716.679	3	-2.2	1	5	3.94	0.09	0.01	0.09	0.04	0.05	0.02	213	0.91	12.35	0	reverse_SPD5_CAEEL:316:x:SPD5_CAEEL:994		KE
EEYGSTLTFDPDNKK-KTHNMSGXGPELK-a1-b1	reverse_SPD5_CAEEL	SPD5_CAEEL	xlink	intra-protein xl	LUM2_1123298_inj1.24734.24734.3_LUM2_1123298_inj1.24734.24734.3	994	1082	88	3169.47	1057.5	3	1.5	1	4	2.77	0.07	0.11	0.1	0.03	0.07	0.02	230	0.93	12.34	0	reverse_SPD5_CAEEL:994:x:SPD5_CAEEL:1082		EK
VEHASSEKSEMLERIVHLETEMEK-ELQLKEIKENVDR-a10-b5	SPD5_CAEEL	reverse_SPD5_CAEEL	xlink	intra-protein xl	LUM2_1123298_inj1.66705.66705.3_LUM2_1123298_inj1.66705.66705.3	898	187	711	4435.24	1479.42	3	2.1	1	2	3.09	0.05	0.04	0.22	0.17	0.05	0.04	259	0	12.32	0	reverse_SPD5_CAEEL:187:x:SPD5_CAEEL:898		EK
SAEAAQSVISKELISFNLSXNHLDKEAAELIASVNLK-KTITDMGMRLNEAK-a25-b12	reverse_SPD5_CAEEL	SPD5_CAEEL	xlink	intra-protein xl	LUM2_1123298_inj1.45398.45398.5_LUM2_1123298_inj1.45398.45398.5	556	842	286	5574.85	1115.98	5	-3.7	1	3	0.82	0.04	0.11	0.23	0.15	0.07	0.04	430	0.85	12.32	0	reverse_SPD5_CAEEL:556:x:SPD5_CAEEL:842		KE
AQLEAATGQGILGAAGNAMVPNSTFMIGNGRESQTR-NSPIVXQKPKSLHLHLK-a32-b10	SPD5_CAEEL	SPD5_CAEEL	xlink	intra-protein xl	LUM2_1123298_inj1.40116.40116.6_LUM2_1123298_inj1.40116.40116.6	282	508	226	5584.86	931.817	6	-4.4	1	6	1.79	0.11	0.02	0.27	0.18	0.09	0.05	414	0.93	12.32	0	SPD5_CAEEL:282:x:SPD5_CAEEL:508		EK
MGSSDPNADKIKK-EQQHEYAK-a12-b1	SPD5_CAEEL	SPD5_CAEEL	xlink	intra-protein xl	LUM2_1123298_inj1.27513.27513.3_LUM2_1123298_inj1.27513.27513.3	618	994	376	2403.16	802.06	3	2.9	1	7	4.89	0.18	-0.01	0.12	0.07	0.05	0.02	117	0.87	12.31	0	SPD5_CAEEL:618:x:SPD5_CAEEL:994		KE
SFKNSPIVXQKPK-VDGEQETR-a3-b4	SPD5_CAEEL	SPD5_CAEEL	xlink	intra-protein xl	LUM2_1123298_inj1.24428.24428.3_LUM2_1123298_inj1.24428.24428.3	498	801	303	2433.24	812.088	3	3.6	1	5	3.94	0.25	0.01	0.15	0.09	0.06	0.03	180	0.93	12.31	0	SPD5_CAEEL:498:x:SPD5_CAEEL:801		KE
ENDKARQALVEYXNK-DNISTEFALKXKK-a11-b12	SPD5_CAEEL	reverse_SPD5_CAEEL	xlink	intra-protein xl	LUM2_1123298_inj1.34737.34737.4_LUM2_1123298_inj1.34737.34737.4	315	580	265	3345.67	837.425	4	0	1	8	3.81	0.11	0	0.21	0.13	0.07	0.04	222	0.9	12.3	0	reverse_SPD5_CAEEL:580:x:SPD5_CAEEL:315		EK
DNISTEFALKMK-LGQENVQEK-a10-b4	reverse_SPD5_CAEEL	SPD5_CAEEL	xlink	intra-protein xl	LUM2_1123298_inj1.49159.49159.3_LUM2_1123298_inj1.49159.49159.3	578	116	462	2421.22	808.08	3	-1.7	1	6	4.71	0.14	-0.04	0.11	0.06	0.05	0.02	182	0.9	12.29	0	reverse_SPD5_CAEEL:578:x:SPD5_CAEEL:116		KE
AKQLTAESVELDEFMRNTNIQVDSLR-RSAEAAQSVISKELISFNLSMNHLDK-a2-b25	reverse_SPD5_CAEEL	reverse_SPD5_CAEEL	xlink	intra-protein xl	LUM2_1123298_inj1.40475.40475.6_LUM2_1123298_inj1.40475.40475.6	441	555	114	5876	980.341	6	2.4	1	7	1.03	0.04	0.09	0.32	0.08	0.24	0.06	423	0.95	12.29	0	reverse_SPD5_CAEEL:441:x:reverse_SPD5_CAEEL:555		KD
QNSTKTPMGSVSTGVPPVNENNSSMMK-FLILKQHLFDR-a20-b5	reverse_SPD5_CAEEL	reverse_SPD5_CAEEL	xlink	intra-protein xl	LUM2_1123298_inj1.47065.47065.3_LUM2_1123298_inj1.47065.47065.3	167	85	82	4232.12	1411.71	3	1.1	1	3	2.16	0.06	-0.03	0.16	0.14	0.02	0.02	451	0.81	12.28	0	reverse_SPD5_CAEEL:167:x:reverse_SPD5_CAEEL:85		EK
ENVDRMVKAYEHQQER-DATQSFLSQKSFK-a1-b10	reverse_SPD5_CAEEL	SPD5_CAEEL	xlink	intra-protein xl	LUM2_1123298_inj1.34060.34060.4_LUM2_1123298_inj1.34060.34060.4	191	495	304	3498.69	875.681	4	-0.8	1	8	3.2	0.14	0.03	0.16	0.09	0.06	0.03	259	0.88	12.27	0	reverse_SPD5_CAEEL:191:x:SPD5_CAEEL:495		EK
KIQEELMLNDQHLQGLDTILQDVTENKWNSMDIGK-DIESLLKAELDNIKR-a1-b11	reverse_SPD5_CAEEL	reverse_SPD5_CAEEL	xlink	intra-protein xl	LUM2_1123298_inj1.39109.39109.5_LUM2_1123298_inj1.39109.39109.5	46	989	943	5833.99	1167.81	5	0	1	6	1.56	0.06	0.02	0.23	0.16	0.07	0.04	444	0	12.27	0	reverse_SPD5_CAEEL:46:x:reverse_SPD5_CAEEL:989		KD
MEDNSVLNEDSNLEHVEGQPRRSMSQPVLNVEGDK-FLILKQHLFDRLVR-a2-b5	SPD5_CAEEL	reverse_SPD5_CAEEL	xlink	intra-protein xl	LUM2_1123298_inj1.43440.43440.5_LUM2_1123298_inj1.43440.43440.5	2	85	83	5730.91	1147.19	5	2.2	1	5	1.34	0.1	0.07	0.22	0.17	0.06	0.04	410	0.83	12.23	0	reverse_SPD5_CAEEL:85:x:SPD5_CAEEL:2		EK
NELEXARTR-EIKENVDR-a2-b3	SPD5_CAEEL	reverse_SPD5_CAEEL	xlink	intra-protein xl	LUM2_1123298_inj1.37966.37966.3_LUM2_1123298_inj1.37966.37966.3	715	190	525	2118.05	707.025	3	1.6	1	5	4.31	0.13	0.06	0.08	0.05	0.04	0.01	103	0.8	12.23	0	reverse_SPD5_CAEEL:190:x:SPD5_CAEEL:715		EK
TITDMGMRLNEAK-YKALEIEK-a11-b2	SPD5_CAEEL	reverse_SPD5_CAEEL	xlink	intra-protein xl	LUM2_1123298_inj1.32796.32796.3_LUM2_1123298_inj1.32796.32796.3	842	261	581	2453.27	818.765	3	1.9	2	3	2.74	0.1	0.15	0.11	0.08	0.02	0.02	170	0.82	12.22	0	reverse_SPD5_CAEEL:261:x:SPD5_CAEEL:842		EK
WNSMDIGK-LFEDSKK-a5-b6	reverse_SPD5_CAEEL	reverse_SPD5_CAEEL	xlink	intra-protein xl	LUM2_1123298_inj1.19508.19508.3_LUM2_1123298_inj1.19508.19508.3	77	354	277	1796.87	599.964	3	-4.3	1	4	4.46	0.08	0.11	0.04	0.02	0.02	0.01	41	0.95	12.21	0	reverse_SPD5_CAEEL:354:x:reverse_SPD5_CAEEL:77		DK
GELQMYQRRYSEAK-SFKNSPIVMQKPK-a2-b11	SPD5_CAEEL	SPD5_CAEEL	xlink	intra-protein xl	LUM2_1123298_inj1.28813.28813.3_LUM2_1123298_inj1.28813.28813.3	82	506	424	3242.66	1081.89	3	-3.4	1	7	3.59	0.09	-0.01	0.14	0.08	0.07	0.03	269	0.85	12.21	0	SPD5_CAEEL:506:x:SPD5_CAEEL:82		EK
DQLNYIDDLETKLADAKK-LFERLKSSAALFEEILER-a17-b17	SPD5_CAEEL	SPD5_CAEEL	xlink	intra-protein xl	LUM2_1123298_inj1.43525.43525.3_LUM2_1123298_inj1.43525.43525.3	303	605	302	4224.25	1409.09	3	3.3	1	4	2.04	0.06	-0.05	0.14	0.06	0.08	0.03	492	0	12.21	0	SPD5_CAEEL:303:x:SPD5_CAEEL:605		KE
XEDNSVLNEDSNLEHVEGQPRR-ALKTKITILR-a3-b5	SPD5_CAEEL	SPD5_CAEEL	xlink	intra-protein xl	LUM2_1123298_inj1.49878.49878.3_LUM2_1123298_inj1.49878.49878.3	3	75	72	3720.94	1241.32	3	4.2	1	3	2.72	0.06	-0.02	0.16	0.12	0.04	0.03	370	0.82	12.19	0	SPD5_CAEEL:3:x:SPD5_CAEEL:75		DK
EEELATSLESKLFEDSK-TEIGKIATDXGGAVK-a15-b5	reverse_SPD5_CAEEL	SPD5_CAEEL	xlink	intra-protein xl	LUM2_1123298_inj1.36481.36481.4_LUM2_1123298_inj1.36481.36481.4	352	1183	831	3441.71	861.435	4	-0.1	1	8	3.09	0.12	0	0.31	0.25	0.05	0.05	288	0	12.19	0	reverse_SPD5_CAEEL:352:x:SPD5_CAEEL:1183		DK
LVNLEGNVKGIQIKLEDSTQGGLLMSSSDFTSNK-LEPGMGSMNHTKKLK-a29-b13	reverse_SPD5_CAEEL	reverse_SPD5_CAEEL	xlink	intra-protein xl	LUM2_1123298_inj1.44745.44745.5_LUM2_1123298_inj1.44745.44745.5	862	118	744	5273.69	1055.75	5	-3.5	1	7	1.88	0.08	0.1	0.49	0.31	0.18	0.09	268	0.87	12.18	0	reverse_SPD5_CAEEL:118:x:reverse_SPD5_CAEEL:862		DK
MGSSDPNADKIKK-AESYRR-a10-b2	SPD5_CAEEL	reverse_SPD5_CAEEL	xlink	intra-protein xl	LUM2_1123298_inj1.52102.52102.3_LUM2_1123298_inj1.52102.52102.3	616	1107	491	2152.06	718.361	3	-4.2	1	4	4.24	0.09	0.08	0.09	0.06	0.03	0.02	93	0	12.17	0	reverse_SPD5_CAEEL:1107:x:SPD5_CAEEL:616		KE
TEIGKIATDMGGAVKEIR-TEQEGDVR-a15-b6	SPD5_CAEEL	reverse_SPD5_CAEEL	xlink	intra-protein xl	LUM2_1123298_inj1.51297.51297.3_LUM2_1123298_inj1.51297.51297.3	1193	400	793	2802.43	935.151	3	4.1	1	5	3.4	0.1	0	0.09	0.05	0.04	0.02	278	0.93	12.15	0	reverse_SPD5_CAEEL:400:x:SPD5_CAEEL:1193		KD
ELGVIAANEFDER-KXKLAFETSINDK-a9-b3	reverse_SPD5_CAEEL	SPD5_CAEEL	xlink	intra-protein xl	LUM2_1123298_inj1.35077.35077.3_LUM2_1123298_inj1.35077.35077.3	255	621	366	2983.5	995.507	3	0.7	1	5	3.16	0.15	0	0.2	0.09	0.11	0.04	286	0.92	12.14	0	reverse_SPD5_CAEEL:255:x:SPD5_CAEEL:621		EK
EVMDDYVDLKLGQENVQEKMEQYK-EFEAQKHAMEER-a14-b6	SPD5_CAEEL	SPD5_CAEEL	xlink	intra-protein xl	LUM2_1123298_inj1.36416.36416.3_LUM2_1123298_inj1.36416.36416.3	116	157	41	4416.02	1473.01	3	-4	1	2	2.37	0.11	-0.02	0.11	0.1	0.02	0.02	416	0	12.14	0	SPD5_CAEEL:116:x:SPD5_CAEEL:157		EK
LKSSAALFEEILERXGSSDPNADK-QMKEFEAQKHAXEER-a2-b4	SPD5_CAEEL	SPD5_CAEEL	xlink	intra-protein xl	LUM2_1123298_inj1.45051.45051.4_LUM2_1123298_inj1.45051.45051.4	594	152	442	4512.13	1129.04	4	-0.9	1	4	1.98	0.1	-0.03	0.31	0.28	0.03	0.05	441	0.86	12.13	0	SPD5_CAEEL:152:x:SPD5_CAEEL:594		KE
HEENELK-TLKLEKK-a3-b3	SPD5_CAEEL	reverse_SPD5_CAEEL	xlink	intra-protein xl	LUM2_1123298_inj1.32338.32338.3_LUM2_1123298_inj1.32338.32338.3	826	39	787	1737.97	580.33	3	1.9	1	2	3.71	0.09	0.15	0.05	0.02	0.03	0.01	68	0	12.13	0	reverse_SPD5_CAEEL:39:x:SPD5_CAEEL:826		EK
EEMAHKQAEFEKMQR-EFEAQKHAMEER-a6-b11	reverse_SPD5_CAEEL	SPD5_CAEEL	xlink	intra-protein xl	LUM2_1123298_inj1.66568.66568.3_LUM2_1123298_inj1.66568.66568.3	1042	162	880	3376.53	1126.52	3	-3.4	1	5	3.25	0.13	0.03	0.14	0.1	0.05	0.03	241	0	12.12	0	reverse_SPD5_CAEEL:1042:x:SPD5_CAEEL:162		KE
SELSTALEEEK-KAENLR-a9-b1	SPD5_CAEEL	reverse_SPD5_CAEEL	xlink	intra-protein xl	LUM2_1123298_inj1.20142.20142.3_LUM2_1123298_inj1.20142.20142.3	860	355	505	1946	649.674	3	1.8	1	3	3.41	0.13	0.14	0.08	0.06	0.02	0.01	108	0	12.12	0	reverse_SPD5_CAEEL:355:x:SPD5_CAEEL:860		EK
DQLNYIDDLETKLADAKK-QYXQLEGRLITIKTK-a15-b13	SPD5_CAEEL	reverse_SPD5_CAEEL	xlink	intra-protein xl	LUM2_1123298_inj1.46704.46704.3_LUM2_1123298_inj1.46704.46704.3	301	1124	823	3911.08	1304.7	3	2.8	1	6	2.71	0.08	-0.02	0.13	0.06	0.07	0.02	373	0.88	12.08	0	reverse_SPD5_CAEEL:1124:x:SPD5_CAEEL:301		DK
AFNDESTEIR-AKDNEKK-a5-b6	reverse_SPD5_CAEEL	reverse_SPD5_CAEEL	xlink	intra-protein xl	LUM2_1123298_inj1.38407.38407.3_LUM2_1123298_inj1.38407.38407.3	1056	895	161	1993.97	665.665	3	1	1	4	4	0.14	0.05	0.13	0.08	0.04	0.02	139	0.92	12.08	0	reverse_SPD5_CAEEL:1056:x:reverse_SPD5_CAEEL:895		EK
ELELSATDANNTTVGSFRGTLDDILKK-NSTFDSSSMLLGGQTSDELKIQIGK-a26-b5	SPD5_CAEEL	SPD5_CAEEL	xlink	intra-protein xl	LUM2_1123298_inj1.43045.43045.5_LUM2_1123298_inj1.43045.43045.5	191	337	146	5544.8	1109.97	5	3.2	1	11	2.01	0.08	0.03	0.27	0.14	0.13	0.05	375	0	12.08	0	SPD5_CAEEL:191:x:SPD5_CAEEL:337		KD
LDVYDDXVEK-EIELAKYR-a9-b6	reverse_SPD5_CAEEL	SPD5_CAEEL	xlink	intra-protein xl	LUM2_1123298_inj1.22420.22420.3_LUM2_1123298_inj1.22420.22420.3	1096	938	158	2244.09	749.038	3	-3	1	2	3.97	0.12	0.15	0.06	0.05	0.01	0.01	36	0.7	12.07	0	reverse_SPD5_CAEEL:1096:x:SPD5_CAEEL:938		EK
LDVYDDMVEKVR-YSEAKEASQKR-a2-b10	reverse_SPD5_CAEEL	SPD5_CAEEL	xlink	intra-protein xl	LUM2_1123298_inj1.10617.10617.3_LUM2_1123298_inj1.10617.10617.3	1089	99	990	2758.35	920.458	3	-2.7	1	4	3.18	0.12	0.09	0.13	0.1	0.02	0.02	183	0.92	12.05	0	reverse_SPD5_CAEEL:1089:x:SPD5_CAEEL:99		DK
KSQNLADELSEELNGWRMR-LEPGXGSMNHTKKLK-a7-b12	SPD5_CAEEL	reverse_SPD5_CAEEL	xlink	intra-protein xl	LUM2_1123298_inj1.02477.02477.3_LUM2_1123298_inj1.02477.02477.3	869	117	752	3942.95	1315.33	3	0.8	1	3	2.36	0.13	-0.02	0.21	0.1	0.11	0.04	391	0.95	12.05	0	reverse_SPD5_CAEEL:117:x:SPD5_CAEEL:869		DK
EEELATSLESK-IEHELKSCK-a1-b6	reverse_SPD5_CAEEL	reverse_SPD5_CAEEL	xlink	intra-protein xl	LUM2_1123298_inj1.22187.22187.3_LUM2_1123298_inj1.22187.22187.3	338	877	539	2359.16	787.393	3	-0.5	1	4	4.54	0.14	0	0.12	0.09	0.03	0.02	141	0.94	12.05	0	reverse_SPD5_CAEEL:338:x:reverse_SPD5_CAEEL:877		EK
YKALEIEK-EISELTK-a2-b1	reverse_SPD5_CAEEL	SPD5_CAEEL	xlink	intra-protein xl	LUM2_1123298_inj1.29896.29896.3_LUM2_1123298_inj1.29896.29896.3	261	957	696	1792.98	598.669	3	1.1	1	4	5.13	0.16	0.02	0.08	0.05	0.03	0.01	50	0	12.05	0	reverse_SPD5_CAEEL:261:x:SPD5_CAEEL:957		KE
EENSTLK-KTLKAK-a2-b1	SPD5_CAEEL	SPD5_CAEEL	xlink	intra-protein xl	LUM2_1123298_inj1.13358.13358.3_LUM2_1123298_inj1.13358.13358.3	762	964	202	1488.85	497.291	3	-1.9	1	3	4.01	0.14	0.08	0.06	0.03	0.03	0.01	104	0.92	12.02	0	SPD5_CAEEL:762:x:SPD5_CAEEL:964		EK
VXRDVNEK-LADAKK-a4-b5	SPD5_CAEEL	SPD5_CAEEL	xlink	intra-protein xl	LUM2_1123298_inj1.06441.06441.3_LUM2_1123298_inj1.06441.06441.3	1005	303	702	1631.86	544.962	3	-2	1	2	4.33	0.1	0.1	0.06	0.03	0.03	0.01	47	0.92	12.01	0	SPD5_CAEEL:1005:x:SPD5_CAEEL:303		DK
DATQSFLSQKSFK-RVKEVXDDYVDLK-a10-b4	SPD5_CAEEL	SPD5_CAEEL	xlink	intra-protein xl	LUM2_1123298_inj1.30511.30511.3_LUM2_1123298_inj1.30511.30511.3	495	103	392	3092.55	1031.86	3	0.3	1	5	2.47	0.1	0.01	0.13	0.07	0.05	0.02	354	0.93	12.01	0	SPD5_CAEEL:103:x:SPD5_CAEEL:495		KE
EEYGSTLTFDPDNKK-ESSAHEVKNEAEK-a12-b8	reverse_SPD5_CAEEL	reverse_SPD5_CAEEL	xlink	intra-protein xl	LUM2_1123298_inj1.53736.53736.3_LUM2_1123298_inj1.53736.53736.3	1005	311	694	3181.48	1061.5	3	2.2	1	4	2.16	0.08	-0.01	0.11	0.06	0.05	0.02	412	0.94	12.01	0	reverse_SPD5_CAEEL:1005:x:reverse_SPD5_CAEEL:311		DK
IKDANPDSSGXR-ETIGNVINESR-a2-b1	reverse_SPD5_CAEEL	SPD5_CAEEL	xlink	intra-protein xl	LUM2_1123298_inj1.45832.45832.3_LUM2_1123298_inj1.45832.45832.3	583	1095	512	2518.21	840.412	3	1.8	1	5	2.94	0.11	0.02	0.19	0.04	0.15	0.04	287	0.83	12.01	0	reverse_SPD5_CAEEL:583:x:SPD5_CAEEL:1095		KE
VNGELNVLR-KADALK-a4-b1	SPD5_CAEEL	reverse_SPD5_CAEEL	xlink	intra-protein xl	LUM2_1123298_inj1.64139.64139.3_LUM2_1123298_inj1.64139.64139.3	361	896	535	1638.95	547.324	3	3.9	1	3	4.48	0.12	0.12	0.06	0.04	0.02	0.01	15	0	12	0	reverse_SPD5_CAEEL:896:x:SPD5_CAEEL:361		EK
EQQHEYAKVXR-EQQHEYAKVXR-a8-b5	SPD5_CAEEL	SPD5_CAEEL	xlink	intra-protein xl	LUM2_1123298_inj1.13009.13009.4_LUM2_1123298_inj1.13009.13009.4	1001	998	3	2849.32	713.338	4	-4.5	1	8	4.56	0.19	0.01	0.12	0.04	0.08	0.02	116	0	12	0	SPD5_CAEEL:1001:x:SPD5_CAEEL:998		KE
MGMDTITKK-NEAEKTRXR-a8-b2	reverse_SPD5_CAEEL	reverse_SPD5_CAEEL	xlink	intra-protein xl	LUM2_1123298_inj1.11512.11512.3_LUM2_1123298_inj1.11512.11512.3	368	313	55	2155.05	719.359	3	-0.1	1	4	3.18	0.11	0.05	0.14	0.09	0.06	0.03	230	0.9	11.98	0	reverse_SPD5_CAEEL:313:x:reverse_SPD5_CAEEL:368		KE
QALVEYXNK-KTLKAK-a5-b4	SPD5_CAEEL	SPD5_CAEEL	xlink	intra-protein xl	LUM2_1123298_inj1.36754.36754.3_LUM2_1123298_inj1.36754.36754.3	315	967	652	1780	594.341	3	3.8	1	4	4.47	0.16	0.05	0.1	0.05	0.05	0.02	82	0.89	11.98	0	SPD5_CAEEL:315:x:SPD5_CAEEL:967		EK
FSGVTTNNADTASLELEKIREEMAHK-ENVDRXVKAYEHQQER-a17-b8	reverse_SPD5_CAEEL	reverse_SPD5_CAEEL	xlink	intra-protein xl	LUM2_1123298_inj1.56433.56433.4_LUM2_1123298_inj1.56433.56433.4	1033	198	835	4919.36	1230.85	4	1.6	1	6	2.09	0.1	0.03	0.25	0.21	0.05	0.04	357	0	11.98	0	reverse_SPD5_CAEEL:1033:x:reverse_SPD5_CAEEL:198		EK
VKAENALEEARQLISSLK-ELXESKESSAHEVK-a2-b12	SPD5_CAEEL	reverse_SPD5_CAEEL	xlink	intra-protein xl	LUM2_1123298_inj1.35898.35898.4_LUM2_1123298_inj1.35898.35898.4	807	309	498	3598.86	900.722	4	2	1	8	2.95	0.12	0.04	0.32	0.24	0.08	0.06	235	0.86	11.96	0	reverse_SPD5_CAEEL:309:x:SPD5_CAEEL:807		KE
DIESLLKAELDNIKR-SELSTALEEEK-a14-b9	reverse_SPD5_CAEEL	SPD5_CAEEL	xlink	intra-protein xl	LUM2_1123298_inj1.55378.55378.3_LUM2_1123298_inj1.55378.55378.3	992	860	132	2972.55	991.857	3	-2.3	1	5	3.42	0.08	0.07	0.1	0.07	0.04	0.02	178	0.91	11.95	0	reverse_SPD5_CAEEL:992:x:SPD5_CAEEL:860		KE
FTSNSDIVEKLQNEVSELK-LSTSEIAADYCSTKXTER-a17-b14	SPD5_CAEEL	SPD5_CAEEL	xlink	intra-protein xl	LUM2_1123298_inj1.54385.54385.3_LUM2_1123298_inj1.54385.54385.3	711	926	215	4239.02	1414.01	3	-1	1	6	3.9	0.12	-0.01	0.16	0.05	0.11	0.03	215	0.94	11.95	0	SPD5_CAEEL:711:x:SPD5_CAEEL:926		EK
LDVYDDXVEK-GTLDDILKK-a9-b8	reverse_SPD5_CAEEL	SPD5_CAEEL	xlink	intra-protein xl	LUM2_1123298_inj1.49692.49692.3_LUM2_1123298_inj1.49692.49692.3	1096	191	905	2225.11	742.711	3	-2.4	1	4	2.67	0.12	0.04	0.11	0.04	0.07	0.02	287	0.94	11.95	0	reverse_SPD5_CAEEL:1096:x:SPD5_CAEEL:191		EK
NEAEKTRMR-KSDEFLK-a2-b1	reverse_SPD5_CAEEL	SPD5_CAEEL	xlink	intra-protein xl	LUM2_1123298_inj1.50239.50239.3_LUM2_1123298_inj1.50239.50239.3	313	845	532	1981	661.341	3	-2.2	1	5	3.83	0.14	0.11	0.1	0.06	0.04	0.02	83	0.92	11.94	0	reverse_SPD5_CAEEL:313:x:SPD5_CAEEL:845		EK
EEYGSTLTFDPDNKK-QALVEYXNKCSK-a2-b9	reverse_SPD5_CAEEL	SPD5_CAEEL	xlink	intra-protein xl	LUM2_1123298_inj1.29680.29680.3_LUM2_1123298_inj1.29680.29680.3	995	319	676	3210.49	1071.17	3	2.8	1	4	2.02	0.08	0.02	0.11	0.05	0.07	0.02	387	0	11.92	0	reverse_SPD5_CAEEL:995:x:SPD5_CAEEL:319		EK
ELXESKESSAHEVK-KIKDANPDSSGXR-a7-b3	reverse_SPD5_CAEEL	reverse_SPD5_CAEEL	xlink	intra-protein xl	LUM2_1123298_inj1.55890.55890.3_LUM2_1123298_inj1.55890.55890.3	304	583	279	3034.43	1012.48	3	-2.9	1	4	2.18	0.1	0.09	0.09	0.04	0.05	0.02	288	0	11.92	0	reverse_SPD5_CAEEL:304:x:reverse_SPD5_CAEEL:583		EK
QALVEYMNKCSKLEHEIR-RSMSQPVLNVEGDKR-a5-b14	SPD5_CAEEL	SPD5_CAEEL	xlink	intra-protein xl	LUM2_1123298_inj1.37637.37637.3_LUM2_1123298_inj1.37637.37637.3	315	35	280	3944	1315.67	3	4.5	1	4	1.72	0.08	-0.05	0.12	0.06	0.06	0.02	508	0	11.92	0	SPD5_CAEEL:315:x:SPD5_CAEEL:35		EK
MGSSDPNADK-YKALEIEK-a9-b2	SPD5_CAEEL	reverse_SPD5_CAEEL	xlink	intra-protein xl	LUM2_1123298_inj1.10638.10638.3_LUM2_1123298_inj1.10638.10638.3	615	261	354	1994.96	665.993	3	-3.1	2	3	3.27	0.16	0.1	0.11	0.06	0.05	0.02	147	0.87	11.92	0	reverse_SPD5_CAEEL:261:x:SPD5_CAEEL:615		DK
XRTKEAENK-AKDNEK-a4-b5	SPD5_CAEEL	reverse_SPD5_CAEEL	xlink	intra-protein xl	LUM2_1123298_inj1.29259.29259.3_LUM2_1123298_inj1.29259.29259.3	883	894	11	1806.89	603.304	3	-1	1	2	4.82	0.14	0.05	0.05	0.04	0.01	0.01	53	0	11.91	0	reverse_SPD5_CAEEL:894:x:SPD5_CAEEL:883		KE
KTITDXGMR-ESSAHEVK-a1-b1	SPD5_CAEEL	reverse_SPD5_CAEEL	xlink	intra-protein xl	LUM2_1123298_inj1.26327.26327.3_LUM2_1123298_inj1.26327.26327.3	831	304	527	1934.93	645.983	3	3.4	1	4	3.68	0.19	0.09	0.1	0.03	0.07	0.02	106	0.94	11.9	0	reverse_SPD5_CAEEL:304:x:SPD5_CAEEL:831		KE
XQRAFNDESTEIRSQMALLDEEMLK-CLEDCVLQISSINSPIIKAKLTK-a11-b18	reverse_SPD5_CAEEL	reverse_SPD5_CAEEL	xlink	intra-protein xl	LUM2_1123298_inj1.40546.40546.7_LUM2_1123298_inj1.40546.40546.7	1059	230	829	5611.81	802.695	7	0.2	1	7	1.53	0.07	0.09	0.38	0.3	0.08	0.07	325	0.86	11.89	0	reverse_SPD5_CAEEL:1059:x:reverse_SPD5_CAEEL:230		EK
AEELANEAKVR-IATDMGGAVK-a9-b4	reverse_SPD5_CAEEL	SPD5_CAEEL	xlink	intra-protein xl	LUM2_1123298_inj1.30516.30516.3_LUM2_1123298_inj1.30516.30516.3	392	1187	795	2172.11	725.045	3	-4.7	1	4	3.52	0.21	0.01	0.27	0.22	0.04	0.05	201	0.86	11.87	0	reverse_SPD5_CAEEL:392:x:SPD5_CAEEL:1187		KD
KEIELAKYR-GIDXSNWK-a7-b3	SPD5_CAEEL	SPD5_CAEEL	xlink	intra-protein xl	LUM2_1123298_inj1.28485.28485.3_LUM2_1123298_inj1.28485.28485.3	938	1122	184	2096.08	699.702	3	4.9	1	4	3.13	0.16	0.1	0.08	0.04	0.04	0.01	171	0.45	11.86	0	SPD5_CAEEL:1122:x:SPD5_CAEEL:938		KD
LKQVIADVAXTSEHLLQR-IKDANPDSSGMR-a13-b2	reverse_SPD5_CAEEL	reverse_SPD5_CAEEL	xlink	intra-protein xl	LUM2_1123298_inj1.36603.36603.3_LUM2_1123298_inj1.36603.36603.3	131	583	452	3338.72	1113.91	3	2.9	1	5	2.08	0.12	0.02	0.19	0.12	0.06	0.03	365	0.81	11.85	0	reverse_SPD5_CAEEL:131:x:reverse_SPD5_CAEEL:583		EK
KTHNXSGMGPELK-EREQQHEYAK-a1-b3	SPD5_CAEEL	SPD5_CAEEL	xlink	intra-protein xl	LUM2_1123298_inj1.56277.56277.3_LUM2_1123298_inj1.56277.56277.3	1082	994	88	2743.28	915.434	3	-0.3	1	4	2.4	0.09	0.02	0.13	0.08	0.04	0.02	348	0.9	11.85	0	SPD5_CAEEL:1082:x:SPD5_CAEEL:994		KE
TXVKNSTFDSSSMLLGGQTSDELK-XQRAFNDESTEIR-a4-b8	SPD5_CAEEL	reverse_SPD5_CAEEL	xlink	intra-protein xl	LUM2_1123298_inj1.47266.47266.3_LUM2_1123298_inj1.47266.47266.3	332	1056	724	4184.94	1395.99	3	2.2	1	6	3.47	0.13	0	0.14	0.09	0.05	0.02	237	0.92	11.85	0	reverse_SPD5_CAEEL:1056:x:SPD5_CAEEL:332		KE
ENDKARQALVEYXNK-LDVYDDMVEKVRK-a4-b2	SPD5_CAEEL	reverse_SPD5_CAEEL	xlink	intra-protein xl	LUM2_1123298_inj1.11633.11633.4_LUM2_1123298_inj1.11633.11633.4	308	1089	781	3414.69	854.681	4	0	1	6	2.55	0.06	0.02	0.15	0.08	0.06	0.03	326	0	11.85	0	reverse_SPD5_CAEEL:1089:x:SPD5_CAEEL:308		KD
AKQLTAESVELDEFXRNTNIQVDSLR-ELISFNLSXNHLDKEAAELIASVNLK-a2-b1	reverse_SPD5_CAEEL	reverse_SPD5_CAEEL	xlink	intra-protein xl	LUM2_1123298_inj1.41833.41833.5_LUM2_1123298_inj1.41833.41833.5	441	543	102	5919.03	1184.81	5	4.8	1	8	1.57	0.06	0.05	0.35	0.24	0.11	0.06	368	0	11.84	0	reverse_SPD5_CAEEL:441:x:reverse_SPD5_CAEEL:543		KE
XSTGGTENGQGISDVDNTAIGAMLR-XFEDLEVSEATLQKAK-a7-b14	reverse_SPD5_CAEEL	SPD5_CAEEL	xlink	intra-protein xl	LUM2_1123298_inj1.61146.61146.3_LUM2_1123298_inj1.61146.61146.3	787	758	29	4346.04	1449.69	3	2.1	1	2	2.96	0.08	0	0.26	0.2	0.06	0.04	292	0.82	11.84	0	reverse_SPD5_CAEEL:787:x:SPD5_CAEEL:758		EK
LKSSAALFEEILER-XQRAFNDESTEIR-a2-b7	SPD5_CAEEL	reverse_SPD5_CAEEL	xlink	intra-protein xl	LUM2_1123298_inj1.28789.28789.3_LUM2_1123298_inj1.28789.28789.3	594	1055	461	3198.6	1067.21	3	1.5	1	5	2.32	0.1	0.08	0.13	0.06	0.07	0.02	282	0.87	11.81	0	reverse_SPD5_CAEEL:1055:x:SPD5_CAEEL:594		KD
KTHNMSGXGPELK-SAEAAQSVISK-a1-b3	SPD5_CAEEL	reverse_SPD5_CAEEL	xlink	intra-protein xl	LUM2_1123298_inj1.43519.43519.3_LUM2_1123298_inj1.43519.43519.3	1082	534	548	2516.24	839.756	3	3.6	1	4	2.78	0.18	0.07	0.1	0.05	0.05	0.02	229	0.94	11.81	0	reverse_SPD5_CAEEL:534:x:SPD5_CAEEL:1082		KE
ISKEISELTK-LDVYDDMVEK-a3-b2	SPD5_CAEEL	reverse_SPD5_CAEEL	xlink	intra-protein xl	LUM2_1123298_inj1.37309.37309.3_LUM2_1123298_inj1.37309.37309.3	956	1089	133	2354.18	785.736	3	-3.3	1	5	4.17	0.16	0.02	0.1	0.04	0.06	0.02	144	0.94	11.81	0	reverse_SPD5_CAEEL:1089:x:SPD5_CAEEL:956		KD
TMVKNSTFDSSSXLLGGQTSDELK-LDVYDDXVEKVR-a22-b10	SPD5_CAEEL	reverse_SPD5_CAEEL	xlink	intra-protein xl	LUM2_1123298_inj1.33979.33979.5_LUM2_1123298_inj1.33979.33979.5	350	1097	747	4069.94	814.995	5	4.6	1	7	2.23	0.08	0.21	0.17	0.11	0.05	0.03	132	0.94	11.8	0	reverse_SPD5_CAEEL:1097:x:SPD5_CAEEL:350		EK
TKITILR-TLESIEK-a2-b6	SPD5_CAEEL	reverse_SPD5_CAEEL	xlink	intra-protein xl	LUM2_1123298_inj1.09214.09214.3_LUM2_1123298_inj1.09214.09214.3	75	242	167	1643.98	549.002	3	-0.6	1	2	4.08	0.14	0.12	0.08	0.06	0.02	0.01	39	0.93	11.8	0	reverse_SPD5_CAEEL:242:x:SPD5_CAEEL:75		KE
TXVKNSTFDSSSMLLGGQTSDELK-NEARLVNLEGNVKGIQIK-a22-b13	SPD5_CAEEL	reverse_SPD5_CAEEL	xlink	intra-protein xl	LUM2_1123298_inj1.19311.19311.6_LUM2_1123298_inj1.19311.19311.6	350	842	492	4567.35	762.232	6	4.1	1	7	1.78	0.11	0.06	0.34	0.23	0.11	0.06	332	0.93	11.8	0	reverse_SPD5_CAEEL:842:x:SPD5_CAEEL:350		EK
XGSSDPNADKIKK-EEXAHKQAEFEK-a10-b9	SPD5_CAEEL	reverse_SPD5_CAEEL	xlink	intra-protein xl	LUM2_1123298_inj1.21558.21558.4_LUM2_1123298_inj1.21558.21558.4	616	1045	429	2879.35	720.844	4	1.3	1	5	3.15	0.13	0.02	0.18	0.15	0.04	0.03	247	0	11.77	0	reverse_SPD5_CAEEL:1045:x:SPD5_CAEEL:616		KE
IETSEDNFARQXKEFEAQK-TRAXELENKLESVENQLK-a16-b9	SPD5_CAEEL	reverse_SPD5_CAEEL	xlink	intra-protein xl	LUM2_1123298_inj1.56006.56006.3_LUM2_1123298_inj1.56006.56006.3	154	486	332	4445.16	1482.73	3	3.4	1	6	3.31	0.13	-0.03	0.18	0.1	0.08	0.03	285	0.94	11.76	0	reverse_SPD5_CAEEL:486:x:SPD5_CAEEL:154		EK
SEMLERIVHLETEMEKLSTSEIAADYCSTK-DQFEVGLTPIASKTLKLEK-a25-b13	SPD5_CAEEL	reverse_SPD5_CAEEL	xlink	intra-protein xl	LUM2_1123298_inj1.40700.40700.7_LUM2_1123298_inj1.40700.40700.7	921	36	885	5597.82	800.696	7	0	1	5	1.83	0.07	0.07	0.26	0.22	0.04	0.04	327	0	11.74	0	reverse_SPD5_CAEEL:36:x:SPD5_CAEEL:921		DK
LEPGXGSMNHTKK-VNGELNVLRAENR-a12-b4	reverse_SPD5_CAEEL	SPD5_CAEEL	xlink	intra-protein xl	LUM2_1123298_inj1.38491.38491.3_LUM2_1123298_inj1.38491.38491.3	117	361	244	2909.47	970.832	3	4	1	6	3.07	0.12	0.05	0.1	0.05	0.06	0.02	220	0.92	11.72	0	reverse_SPD5_CAEEL:117:x:SPD5_CAEEL:361		KE
TQSERGNGIMFTSNPVXANGAAGLIGQGTAAELQAR-SFKNSPIVMQKPKSLHLHLK-a4-b3	reverse_SPD5_CAEEL	SPD5_CAEEL	xlink	intra-protein xl	LUM2_1123298_inj1.41747.41747.6_LUM2_1123298_inj1.41747.41747.6	917	498	419	5947.06	992.184	6	-3.7	1	10	2.33	0.04	0.14	0.32	0.18	0.13	0.06	178	0.78	11.72	0	reverse_SPD5_CAEEL:917:x:SPD5_CAEEL:498		EK
VKEVXDDYVDLK-GTLDDILKK-a10-b8	SPD5_CAEEL	SPD5_CAEEL	xlink	intra-protein xl	LUM2_1123298_inj1.35948.35948.3_LUM2_1123298_inj1.35948.35948.3	110	191	81	2452.27	818.431	3	-2.8	1	4	3.85	0.13	0.06	0.08	0.03	0.05	0.02	131	0.91	11.72	0	SPD5_CAEEL:110:x:SPD5_CAEEL:191		DK
GSSGNLPSRXDRTR-EASQKR-a11-b5	reverse_SPD5_CAEEL	SPD5_CAEEL	xlink	intra-protein xl	LUM2_1123298_inj1.32999.32999.3_LUM2_1123298_inj1.32999.32999.3	476	99	377	2248.11	750.376	3	-1.5	1	2	3.34	0.16	0.07	0.14	0.08	0.05	0.03	162	0.63	11.72	0	reverse_SPD5_CAEEL:476:x:SPD5_CAEEL:99		DK
NQQQFASMWEDFESVK-IKDANPDSSGXR-a10-b2	SPD5_CAEEL	reverse_SPD5_CAEEL	xlink	intra-protein xl	LUM2_1123298_inj1.45059.45059.4_LUM2_1123298_inj1.45059.45059.4	455	583	128	3260.45	816.121	4	0.6	1	6	2.44	0.11	0.04	0.12	0.06	0.05	0.02	306	0	11.7	0	reverse_SPD5_CAEEL:583:x:SPD5_CAEEL:455		EK
KNDPDFTLTSGYEER-MGMDTITKK-a5-b8	SPD5_CAEEL	reverse_SPD5_CAEEL	xlink	intra-protein xl	LUM2_1123298_inj1.19629.19629.4_LUM2_1123298_inj1.19629.19629.4	196	368	172	2776.3	695.082	4	-3.2	1	4	3.33	0.13	-0.01	0.15	0.12	0.03	0.02	267	0.76	11.69	0	reverse_SPD5_CAEEL:368:x:SPD5_CAEEL:196		DK
WNSMDIGK-AKDNEKK-a5-b2	reverse_SPD5_CAEEL	reverse_SPD5_CAEEL	xlink	intra-protein xl	LUM2_1123298_inj1.10505.10505.3_LUM2_1123298_inj1.10505.10505.3	77	891	814	1762.87	588.631	3	1.7	1	4	4.11	0.19	0.12	0.03	0.02	0.02	0.01	28	0.94	11.67	0	reverse_SPD5_CAEEL:77:x:reverse_SPD5_CAEEL:891		DK
KINDLEAKLLSEIDK-EEMAHK-a1-b1	SPD5_CAEEL	reverse_SPD5_CAEEL	xlink	intra-protein xl	LUM2_1123298_inj1.54362.54362.3_LUM2_1123298_inj1.54362.54362.3	207	1037	830	2453.27	818.766	3	-4	1	4	2.92	0.1	0.06	0.08	0.05	0.03	0.02	228	0.91	11.67	0	reverse_SPD5_CAEEL:1037:x:SPD5_CAEEL:207		KE
XFEDLEVSEATLQK-ALKTKITILR-a3-b5	SPD5_CAEEL	SPD5_CAEEL	xlink	intra-protein xl	LUM2_1123298_inj1.28616.28616.4_LUM2_1123298_inj1.28616.28616.4	747	75	672	2792.54	699.143	4	1.4	1	4	2.58	0.17	0.14	0.17	0.16	0.02	0.03	158	0	11.67	0	SPD5_CAEEL:747:x:SPD5_CAEEL:75		EK
MGXDTITK-IKTEIGK-a4-b2	reverse_SPD5_CAEEL	SPD5_CAEEL	xlink	intra-protein xl	LUM2_1123298_inj1.06043.06043.3_LUM2_1123298_inj1.06043.06043.3	364	1178	814	1680.87	561.299	3	-3.3	1	2	3.57	0.18	0.18	0.04	0.03	0.01	0.01	13	0.8	11.66	0	reverse_SPD5_CAEEL:364:x:SPD5_CAEEL:1178		DK
ALAENLECRVEGLK-ELQLKEIKENVDR-a4-b5	reverse_SPD5_CAEEL	reverse_SPD5_CAEEL	xlink	intra-protein xl	LUM2_1123298_inj1.51892.51892.3_LUM2_1123298_inj1.51892.51892.3	406	187	219	3195.7	1066.24	3	1.9	1	4	2.44	0.12	-0.02	0.09	0.03	0.07	0.02	370	0.83	11.65	0	reverse_SPD5_CAEEL:187:x:reverse_SPD5_CAEEL:406		EK
DANPDSSGXR-KENDKAR-a5-b1	reverse_SPD5_CAEEL	SPD5_CAEEL	xlink	intra-protein xl	LUM2_1123298_inj1.18052.18052.3_LUM2_1123298_inj1.18052.18052.3	588	304	284	1905.87	636.296	3	2.7	1	3	3.17	0.12	0.1	0.09	0.05	0.04	0.02	157	0.72	11.64	0	reverse_SPD5_CAEEL:588:x:SPD5_CAEEL:304		DK
ARQALVEYXNKCSK-EVMDDYVDLK-a11-b1	SPD5_CAEEL	SPD5_CAEEL	xlink	intra-protein xl	LUM2_1123298_inj1.32296.32296.3_LUM2_1123298_inj1.32296.32296.3	319	103	216	2920.37	974.465	3	-1.7	1	5	2.72	0.1	0.03	0.11	0.06	0.05	0.02	283	0.92	11.64	0	SPD5_CAEEL:103:x:SPD5_CAEEL:319		KE
LPLMDTSSAVRNQQQFASMWEDFESVK-DFLHQKLILFK-a5-b6	SPD5_CAEEL	SPD5_CAEEL	xlink	intra-protein xl	LUM2_1123298_inj1.37739.37739.5_LUM2_1123298_inj1.37739.37739.5	439	1114	675	4526.3	906.268	5	5	1	8	2.41	0.12	0.04	0.32	0.14	0.18	0.07	264	0.94	11.63	0	SPD5_CAEEL:1114:x:SPD5_CAEEL:439		DK
TSFSNNQIQEGAGESQHSKLHLHLSKPKQXVIPSNK-TEIGKIATDXGGAVK-a26-b2	reverse_SPD5_CAEEL	SPD5_CAEEL	xlink	intra-protein xl	LUM2_1123298_inj1.40348.40348.6_LUM2_1123298_inj1.40348.40348.6	691	1180	489	5502.79	918.14	6	-1.4	1	6	2.15	0.1	0.1	0.25	0.18	0.07	0.05	243	0.95	11.63	0	reverse_SPD5_CAEEL:691:x:SPD5_CAEEL:1180		KE
VAGGMDTAIK-YKALEIEKK-a6-b2	reverse_SPD5_CAEEL	reverse_SPD5_CAEEL	xlink	intra-protein xl	LUM2_1123298_inj1.34362.34362.3_LUM2_1123298_inj1.34362.34362.3	12	261	249	2064.12	689.048	3	-3.6	1	2	2.39	0.05	0.1	0.09	0.03	0.06	0.02	249	0.68	11.62	0	reverse_SPD5_CAEEL:12:x:reverse_SPD5_CAEEL:261		DK
QVIADVAXTSEHLLQRTPSTYHPQACKQNSTK-TKLAKNEEWTQIIPISR-a27-b8	reverse_SPD5_CAEEL	reverse_SPD5_CAEEL	xlink	intra-protein xl	LUM2_1123298_inj1.45354.45354.5_LUM2_1123298_inj1.45354.45354.5	147	1132	985	5662.9	1133.59	5	0.8	1	10	2.49	0.08	0	0.35	0.25	0.1	0.06	320	0.93	11.62	0	reverse_SPD5_CAEEL:1132:x:reverse_SPD5_CAEEL:147		KE
ETXKTSCYDAAIESTSLK-MGXDTITKKLENEEHK-a4-b4	reverse_SPD5_CAEEL	reverse_SPD5_CAEEL	xlink	intra-protein xl	LUM2_1123298_inj1.01179.01179.3_LUM2_1123298_inj1.01179.01179.3	273	364	91	3950.82	1317.95	3	-2.8	1	4	3.79	0.11	-0.03	0.19	0.16	0.03	0.03	222	0.93	11.62	0	reverse_SPD5_CAEEL:273:x:reverse_SPD5_CAEEL:364		KD
LSDVQINTNRXFEDLEVSEATLQKAK-WNSXDIGKFLILKQHLFDR-a3-b8	SPD5_CAEEL	reverse_SPD5_CAEEL	xlink	intra-protein xl	LUM2_1123298_inj1.49407.49407.5_LUM2_1123298_inj1.49407.49407.5	737	80	657	5352.72	1071.55	5	-2.1	1	11	2.98	0.12	-0.01	0.23	0.11	0.11	0.04	281	0	11.62	0	reverse_SPD5_CAEEL:80:x:SPD5_CAEEL:737		DK
KADALKTELDDIYNLQDR-MEQYKLMEEDLLAMQSR-a6-b10	reverse_SPD5_CAEEL	SPD5_CAEEL	xlink	intra-protein xl	LUM2_1123298_inj1.52149.52149.4_LUM2_1123298_inj1.52149.52149.4	901	131	770	4216.04	1055.02	4	-2.1	1	7	2.23	0.1	0.01	0.17	0.09	0.08	0.03	349	0	11.62	0	reverse_SPD5_CAEEL:901:x:SPD5_CAEEL:131		KD
ETXKTSCYDAAIESTSLK-IETSEDNFARQMK-a4-b5	reverse_SPD5_CAEEL	SPD5_CAEEL	xlink	intra-protein xl	LUM2_1123298_inj1.45573.45573.3_LUM2_1123298_inj1.45573.45573.3	273	143	130	3599.63	1200.88	3	-3.4	1	2	2.41	0.07	-0.04	0.13	0.04	0.09	0.03	396	0	11.61	0	reverse_SPD5_CAEEL:273:x:SPD5_CAEEL:143		KE
MGXDTITKK-LLSEIDK-a8-b4	reverse_SPD5_CAEEL	SPD5_CAEEL	xlink	intra-protein xl	LUM2_1123298_inj1.29611.29611.3_LUM2_1123298_inj1.29611.29611.3	368	218	150	1837.94	613.656	3	-4.9	1	4	3.59	0.16	0.14	0.12	0.1	0.02	0.02	47	0.9	11.61	0	reverse_SPD5_CAEEL:368:x:SPD5_CAEEL:218		KE
ALAENLECRVEGLK-XRTKEAENK-a7-b4	reverse_SPD5_CAEEL	SPD5_CAEEL	xlink	intra-protein xl	LUM2_1123298_inj1.54722.54722.3_LUM2_1123298_inj1.54722.54722.3	409	883	474	2704.37	902.464	3	1.6	1	5	3.44	0.13	-0.01	0.1	0.06	0.04	0.02	253	0.92	11.6	0	reverse_SPD5_CAEEL:409:x:SPD5_CAEEL:883		EK
DQFEVGLTPIASKTLK-ESQLDDLEESK-a13-b9	reverse_SPD5_CAEEL	SPD5_CAEEL	xlink	intra-protein xl	LUM2_1123298_inj1.39230.39230.3_LUM2_1123298_inj1.39230.39230.3	36	432	396	3019.53	1007.52	3	0.9	1	5	2.85	0.14	0.01	0.15	0.1	0.05	0.03	282	0.92	11.6	0	reverse_SPD5_CAEEL:36:x:SPD5_CAEEL:432		KE
TEIGKIATDMGGAVKEIR-YQEMKEQVNEQGLK-a15-b3	SPD5_CAEEL	reverse_SPD5_CAEEL	xlink	intra-protein xl	LUM2_1123298_inj1.44500.44500.3_LUM2_1123298_inj1.44500.44500.3	1193	1076	117	3592.82	1198.62	3	-0.5	1	5	2.3	0.09	0.04	0.14	0.08	0.06	0.03	319	0.94	11.6	0	reverse_SPD5_CAEEL:1076:x:SPD5_CAEEL:1193		KE
QAEFEKMQR-GELQXYQR-a6-b2	reverse_SPD5_CAEEL	SPD5_CAEEL	xlink	intra-protein xl	LUM2_1123298_inj1.42545.42545.3_LUM2_1123298_inj1.42545.42545.3	1048	82	966	2187.02	730.013	3	-1.9	1	3	4.07	0.1	0.04	0.08	0.03	0.05	0.02	125	0	11.59	0	reverse_SPD5_CAEEL:1048:x:SPD5_CAEEL:82		KE
TXVKNSTFDSSSMLLGGQTSDELK-TKEAENKVEHASSEK-a4-b14	SPD5_CAEEL	SPD5_CAEEL	xlink	intra-protein xl	LUM2_1123298_inj1.55336.55336.3_LUM2_1123298_inj1.55336.55336.3	332	895	563	4259.03	1420.68	3	1.2	1	5	1.99	0.07	0	0.16	0.11	0.05	0.03	399	0.95	11.59	0	SPD5_CAEEL:332:x:SPD5_CAEEL:895		KE
KNDPDFTLTSGYEERK-EEXAHKQAEFEKMQR-a1-b2	SPD5_CAEEL	reverse_SPD5_CAEEL	xlink	intra-protein xl	LUM2_1123298_inj1.37034.37034.3_LUM2_1123298_inj1.37034.37034.3	192	1038	846	3787.76	1263.6	3	2	1	3	1.52	0.1	0.08	0.16	0.1	0.06	0.03	342	0.95	11.59	0	reverse_SPD5_CAEEL:1038:x:SPD5_CAEEL:192		KE
IKTEIGK-LFEDSK-a2-b3	SPD5_CAEEL	reverse_SPD5_CAEEL	xlink	intra-protein xl	LUM2_1123298_inj1.59731.59731.3_LUM2_1123298_inj1.59731.59731.3	1178	351	827	1506.83	503.286	3	2.9	1	3	3.93	0.07	0.14	0.04	0.02	0.02	0.01	32	0.9	11.58	0	reverse_SPD5_CAEEL:351:x:SPD5_CAEEL:1178		KE
EAENKVEHASSEKSEXLER-VAGGMDTAIKGIETKIR-a1-b15	SPD5_CAEEL	reverse_SPD5_CAEEL	xlink	intra-protein xl	LUM2_1123298_inj1.53252.53252.3_LUM2_1123298_inj1.53252.53252.3	884	21	863	3958.98	1320.67	3	1.7	1	7	2.41	0.09	0.05	0.14	0.06	0.07	0.02	291	0.83	11.57	0	reverse_SPD5_CAEEL:21:x:SPD5_CAEEL:884		EK
THNMSGMGPELK-KSDEFLK-a10-b1	SPD5_CAEEL	SPD5_CAEEL	xlink	intra-protein xl	LUM2_1123298_inj1.16203.16203.3_LUM2_1123298_inj1.16203.16203.3	1092	845	247	2148.02	717.016	3	-4.7	1	5	3.47	0.08	0.12	0.08	0.05	0.03	0.01	102	0.77	11.56	0	SPD5_CAEEL:1092:x:SPD5_CAEEL:845		EK
TEQEGDVRALAENLECRVEGLK-KTHNMSGMGPELK-a19-b1	reverse_SPD5_CAEEL	SPD5_CAEEL	xlink	intra-protein xl	LUM2_1123298_inj1.53141.53141.3_LUM2_1123298_inj1.53141.53141.3	413	1082	669	3925.93	1309.65	3	4.8	1	3	2.83	0.11	-0.03	0.15	0.11	0.03	0.02	338	0.91	11.56	0	reverse_SPD5_CAEEL:413:x:SPD5_CAEEL:1082		EK
EVMDDYVDLKLGQENVQEK-MVKAYEHQQERER-a14-b3	SPD5_CAEEL	reverse_SPD5_CAEEL	xlink	intra-protein xl	LUM2_1123298_inj1.49968.49968.3_LUM2_1123298_inj1.49968.49968.3	116	198	82	3935.87	1312.96	3	-2	1	6	2.81	0.12	-0.04	0.13	0.08	0.06	0.02	347	0.81	11.53	0	reverse_SPD5_CAEEL:198:x:SPD5_CAEEL:116		EK
GSSGNLPSRXDR-TLKLEK-a11-b3	reverse_SPD5_CAEEL	reverse_SPD5_CAEEL	xlink	intra-protein xl	LUM2_1123298_inj1.65391.65391.3_LUM2_1123298_inj1.65391.65391.3	476	39	437	2004.04	669.023	3	1.1	1	3	4.54	0.13	0.06	0.09	0.07	0.01	0.01	46	0.91	11.52	0	reverse_SPD5_CAEEL:39:x:reverse_SPD5_CAEEL:476		DK
KENDKAR-LEHEIR-a1-b2	SPD5_CAEEL	SPD5_CAEEL	xlink	intra-protein xl	LUM2_1123298_inj1.20224.20224.3_LUM2_1123298_inj1.20224.20224.3	304	324	20	1636.86	546.629	3	-0.5	1	2	2.79	0.09	0.14	0.07	0.05	0.02	0.01	144	0	11.52	0	SPD5_CAEEL:304:x:SPD5_CAEEL:324		KE
VDGEQETRVK-TLKLEKK-a2-b6	SPD5_CAEEL	reverse_SPD5_CAEEL	xlink	intra-protein xl	LUM2_1123298_inj1.56490.56490.3_LUM2_1123298_inj1.56490.56490.3	799	42	757	2000.13	667.718	3	2.4	1	4	4.21	0.1	0.05	0.09	0.05	0.04	0.02	92	0.9	11.52	0	reverse_SPD5_CAEEL:42:x:SPD5_CAEEL:799		DK
QLTAESVELDEFMR-FLILKQHLFDR-a11-b5	reverse_SPD5_CAEEL	reverse_SPD5_CAEEL	xlink	intra-protein xl	LUM2_1123298_inj1.53319.53319.3_LUM2_1123298_inj1.53319.53319.3	452	85	367	3077.59	1026.87	3	-1.8	1	3	2.18	0.1	-0.03	0.12	0.05	0.07	0.02	408	0.94	11.5	0	reverse_SPD5_CAEEL:452:x:reverse_SPD5_CAEEL:85		EK
EEXAHKQAEFEK-VNESDALR-a6-b3	reverse_SPD5_CAEEL	reverse_SPD5_CAEEL	xlink	intra-protein xl	LUM2_1123298_inj1.11542.11542.4_LUM2_1123298_inj1.11542.11542.4	1042	952	90	2376.11	595.035	4	3.2	1	3	3.18	0.1	0.16	0.11	0.05	0.06	0.02	71	0	11.49	0	reverse_SPD5_CAEEL:1042:x:reverse_SPD5_CAEEL:952		KE
LDVYDDXVEKVRK-LEPGMGSMNHTKK-a2-b12	reverse_SPD5_CAEEL	reverse_SPD5_CAEEL	xlink	intra-protein xl	LUM2_1123298_inj1.51549.51549.3_LUM2_1123298_inj1.51549.51549.3	1089	117	972	3035.48	1012.83	3	-3.4	1	6	3.31	0.15	0.06	0.14	0.08	0.06	0.03	168	0.94	11.48	0	reverse_SPD5_CAEEL:1089:x:reverse_SPD5_CAEEL:117		DK
SFKNSPIVXQKPKSLHLHLK-YREDFENAAIVGLERISK-a13-b3	SPD5_CAEEL	SPD5_CAEEL	xlink	intra-protein xl	LUM2_1123298_inj1.49742.49742.3_LUM2_1123298_inj1.49742.49742.3	508	941	433	4438.41	1480.48	3	4	1	6	2.56	0.06	-0.01	0.13	0.07	0.06	0.02	349	0.85	11.48	0	SPD5_CAEEL:508:x:SPD5_CAEEL:941		KE
VAGGXDTAIKGIETKIR-VEHASSEKSEXLER-a10-b10	reverse_SPD5_CAEEL	SPD5_CAEEL	xlink	intra-protein xl	LUM2_1123298_inj1.34384.34384.4_LUM2_1123298_inj1.34384.34384.4	16	898	882	3403.69	851.931	4	-4.3	1	7	3.36	0.12	0.06	0.17	0.09	0.08	0.03	161	0	11.48	0	reverse_SPD5_CAEEL:16:x:SPD5_CAEEL:898		KE
HEENELKK-EASQKR-a5-b5	SPD5_CAEEL	SPD5_CAEEL	xlink	intra-protein xl	LUM2_1123298_inj1.65444.65444.3_LUM2_1123298_inj1.65444.65444.3	828	99	729	1724.88	575.968	3	-0.1	1	2	3.38	0.09	0.06	0.08	0.05	0.03	0.01	173	0	11.48	0	SPD5_CAEEL:828:x:SPD5_CAEEL:99		EK
EASQKR-HAXEER-a5-b5	SPD5_CAEEL	SPD5_CAEEL	xlink	intra-protein xl	LUM2_1123298_inj1.17579.17579.3_LUM2_1123298_inj1.17579.17579.3	99	162	63	1486.69	496.57	3	-4.6	1	3	3.85	0.07	0.15	0.03	0.01	0.02	0.01	22	0	11.47	0	SPD5_CAEEL:162:x:SPD5_CAEEL:99		KE
DVNEKIEK-LEKKYK-a7-b4	SPD5_CAEEL	reverse_SPD5_CAEEL	xlink	intra-protein xl	LUM2_1123298_inj1.59236.59236.3_LUM2_1123298_inj1.59236.59236.3	1011	43	968	1762.99	588.671	3	4.1	1	2	4	0.03	0.14	0.04	0.02	0.02	0.01	23	0	11.47	0	reverse_SPD5_CAEEL:43:x:SPD5_CAEEL:1011		EK
KTITDMGMRLNEAK-IATDMGGAVKEIR-a1-b4	SPD5_CAEEL	SPD5_CAEEL	xlink	intra-protein xl	LUM2_1123298_inj1.52794.52794.3_LUM2_1123298_inj1.52794.52794.3	831	1187	356	2948.53	983.852	3	2.9	1	5	2.75	0.08	0.04	0.09	0.04	0.05	0.02	263	0.89	11.45	0	SPD5_CAEEL:1187:x:SPD5_CAEEL:831		KD
SAIPTLGVEFQDR-LITIKTKLAK-a12-b7	SPD5_CAEEL	reverse_SPD5_CAEEL	xlink	intra-protein xl	LUM2_1123298_inj1.11073.11073.3_LUM2_1123298_inj1.11073.11073.3	1175	1126	49	2541.5	848.173	3	2.5	1	4	2.93	0.09	0.08	0.1	0.07	0.03	0.02	191	0	11.44	0	reverse_SPD5_CAEEL:1126:x:SPD5_CAEEL:1175		DK
XFEDLEVSEATLQKAK-VRKQSAEK-a9-b3	SPD5_CAEEL	reverse_SPD5_CAEEL	xlink	intra-protein xl	LUM2_1123298_inj1.54952.54952.3_LUM2_1123298_inj1.54952.54952.3	753	1100	347	2780.43	927.818	3	-2.2	1	4	2.89	0.09	0.02	0.09	0.04	0.05	0.02	264	0	11.43	0	reverse_SPD5_CAEEL:1100:x:SPD5_CAEEL:753		EK
TSFSNNQIQEGAGESQHSKLHLHLSKPK-QVIADVAMTSEHLLQR-a26-b5	reverse_SPD5_CAEEL	reverse_SPD5_CAEEL	xlink	intra-protein xl	LUM2_1123298_inj1.47043.47043.4_LUM2_1123298_inj1.47043.47043.4	691	125	566	4893.52	1224.39	4	4.9	1	5	2.01	0.1	0	0.21	0.15	0.05	0.04	380	0.79	11.43	0	reverse_SPD5_CAEEL:125:x:reverse_SPD5_CAEEL:691		KD
ESSAHEVK-ENDKAR-a6-b4	reverse_SPD5_CAEEL	SPD5_CAEEL	xlink	intra-protein xl	LUM2_1123298_inj1.42380.42380.3_LUM2_1123298_inj1.42380.42380.3	309	308	1	1598.76	533.927	3	-5	1	3	4.53	0.08	0.08	0.04	0.03	0.02	0.01	29	0.94	11.41	0	reverse_SPD5_CAEEL:309:x:SPD5_CAEEL:308		EK
VNESDALRASQDDLEQRLQQIHDELEAVK-TEIGKIATDMGGAVKEIR-a23-b5	reverse_SPD5_CAEEL	SPD5_CAEEL	xlink	intra-protein xl	LUM2_1123298_inj1.46031.46031.5_LUM2_1123298_inj1.46031.46031.5	972	1183	211	5218.67	1044.74	5	2.8	1	9	2.12	0.09	0.06	0.52	0.17	0.35	0.11	243	0	11.4	0	reverse_SPD5_CAEEL:972:x:SPD5_CAEEL:1183		DK
YKALEIEKK-AKLTKK-a5-b5	reverse_SPD5_CAEEL	reverse_SPD5_CAEEL	xlink	intra-protein xl	LUM2_1123298_inj1.06946.06946.3_LUM2_1123298_inj1.06946.06946.3	264	235	29	1790.1	597.707	3	-2.6	1	3	3.32	0.15	0.13	0.07	0.04	0.03	0.01	81	0	11.39	0	reverse_SPD5_CAEEL:235:x:reverse_SPD5_CAEEL:264		EK
SENIVNGITEKLEPGMGSMNHTKK-DQFEVGLTPIASKTLKLEK-a10-b13	reverse_SPD5_CAEEL	reverse_SPD5_CAEEL	xlink	intra-protein xl	LUM2_1123298_inj1.40115.40115.5_LUM2_1123298_inj1.40115.40115.5	104	36	68	4711.44	943.296	5	-3.8	1	6	1.35	0.04	0.1	0.28	0.13	0.15	0.05	319	0	11.39	0	reverse_SPD5_CAEEL:104:x:reverse_SPD5_CAEEL:36		EK
LILFKGIDMSNWKNETVDQLITDLGQLHQDNLXLEEQIK-KIKDANPDSSGMR-a5-b4	SPD5_CAEEL	reverse_SPD5_CAEEL	xlink	intra-protein xl	LUM2_1123298_inj1.41312.41312.6_LUM2_1123298_inj1.41312.41312.6	1119	584	535	5998.04	1000.68	6	2.6	1	2	1.39	0.07	0.13	0.22	0.16	0.06	0.04	290	0	11.37	0	reverse_SPD5_CAEEL:584:x:SPD5_CAEEL:1119		KD
SCKNXYEVLAQR-LTSNEEKAK-a7-b7	reverse_SPD5_CAEEL	reverse_SPD5_CAEEL	xlink	intra-protein xl	LUM2_1123298_inj1.18379.18379.3_LUM2_1123298_inj1.18379.18379.3	884	439	445	2514.21	839.078	3	-3.6	1	6	4.14	0.17	0.05	0.09	0.04	0.05	0.02	88	0.83	11.37	0	reverse_SPD5_CAEEL:439:x:reverse_SPD5_CAEEL:884		EK
MEQYKLMEEDLLAMQSR-LSREREQQHEYAK-a5-b10	SPD5_CAEEL	SPD5_CAEEL	xlink	intra-protein xl	LUM2_1123298_inj1.52356.52356.3_LUM2_1123298_inj1.52356.52356.3	126	998	872	3768.81	1257.28	3	2.9	1	4	3.35	0.16	-0.03	0.18	0.15	0.03	0.03	258	0.9	11.37	0	SPD5_CAEEL:126:x:SPD5_CAEEL:998		KE
VAGGMDTAIKGIETK-KTLKAK-a13-b1	reverse_SPD5_CAEEL	SPD5_CAEEL	xlink	intra-protein xl	LUM2_1123298_inj1.60046.60046.3_LUM2_1123298_inj1.60046.60046.3	19	964	945	2159.23	720.75	3	-3.5	1	4	3.75	0.04	0.1	0.09	0.06	0.03	0.02	82	0.8	11.37	0	reverse_SPD5_CAEEL:19:x:SPD5_CAEEL:964		EK
NSPIVMQKPKSLHLHLK-NELEMARTRDMR-a8-b4	SPD5_CAEEL	SPD5_CAEEL	xlink	intra-protein xl	LUM2_1123298_inj1.47256.47256.3_LUM2_1123298_inj1.47256.47256.3	506	717	211	3471.83	1158.28	3	-3.3	1	5	2.72	0.14	-0.02	0.26	0.06	0.2	0.05	297	0.81	11.35	0	SPD5_CAEEL:506:x:SPD5_CAEEL:717		KE
LXEEDLLAMQSRIETSEDNFAR-IATDXGGAVKEIRK-a4-b10	SPD5_CAEEL	SPD5_CAEEL	xlink	intra-protein xl	LUM2_1123298_inj1.48713.48713.3_LUM2_1123298_inj1.48713.48713.3	130	1193	1063	4098.99	1367.34	3	-2.4	1	4	2.48	0.12	0.01	0.14	0.09	0.04	0.02	315	0	11.33	0	SPD5_CAEEL:1193:x:SPD5_CAEEL:130		EK
NSTFDSSSXLLGGQTSDELKIQIGKVNGELNVLR-AKQLTAESVELDEFXR-a5-b2	SPD5_CAEEL	reverse_SPD5_CAEEL	xlink	intra-protein xl	LUM2_1123298_inj1.39231.39231.6_LUM2_1123298_inj1.39231.39231.6	337	441	104	5529.77	922.636	6	1.1	1	4	1.08	0.07	-0.01	0.2	0.15	0.05	0.03	484	0	11.29	0	reverse_SPD5_CAEEL:441:x:SPD5_CAEEL:337		DK
AELDNIKR-KRETMK-a2-b1	reverse_SPD5_CAEEL	reverse_SPD5_CAEEL	xlink	intra-protein xl	LUM2_1123298_inj1.17635.17635.3_LUM2_1123298_inj1.17635.17635.3	987	268	719	1730.94	577.989	3	-0.7	2	4	4.15	0.14	0.05	0.06	0.03	0.03	0.01	85	0.93	11.27	0	reverse_SPD5_CAEEL:268:x:reverse_SPD5_CAEEL:987		EK
DALEHELKMXSSNNENVPPVGTSVSGMPTKTSNQK-NEARLVNLEGNVKGIQIK-a4-b13	SPD5_CAEEL	reverse_SPD5_CAEEL	xlink	intra-protein xl	LUM2_1123298_inj1.45370.45370.5_LUM2_1123298_inj1.45370.45370.5	1021	842	179	5748.88	1150.79	5	-0.6	1	3	0.94	0.06	0.04	0.23	0.18	0.05	0.04	442	0	11.27	0	reverse_SPD5_CAEEL:842:x:SPD5_CAEEL:1021		EK
NETVDQLITDLGQLHQDNLMLEEQIKK-SAEAAQSVISKELISFNLSMNHLDK-a26-b24	SPD5_CAEEL	reverse_SPD5_CAEEL	xlink	intra-protein xl	LUM2_1123298_inj1.42023.42023.6_LUM2_1123298_inj1.42023.42023.6	1153	555	598	5878	980.674	6	3.8	1	6	0.87	0.05	0.12	0.25	0.15	0.1	0.05	351	0	11.26	0	reverse_SPD5_CAEEL:555:x:SPD5_CAEEL:1153		KD
MEDNSVLNEDSNLEHVEGQPR-VKEVXDDYVDLK-a3-b2	SPD5_CAEEL	SPD5_CAEEL	xlink	intra-protein xl	LUM2_1123298_inj1.56276.56276.4_LUM2_1123298_inj1.56276.56276.4	3	102	99	3861.77	966.451	4	1.3	1	8	3.22	0.08	0.02	0.17	0.07	0.1	0.03	211	0	11.21	0	SPD5_CAEEL:102:x:SPD5_CAEEL:3		DK
ELELSATDANNTTVGSFR-QMKEFEAQKHAMEER-a8-b3	SPD5_CAEEL	SPD5_CAEEL	xlink	intra-protein xl	LUM2_1123298_inj1.57687.57687.3_LUM2_1123298_inj1.57687.57687.3	173	151	22	3796.76	1266.6	3	-3.4	1	5	2.51	0.09	-0.04	0.15	0.06	0.09	0.03	364	0	11.21	0	SPD5_CAEEL:151:x:SPD5_CAEEL:173		DK
LXAGIATNDVDSIGQGNETGGTSMR-EQQHEYAKVXR-a9-b8	SPD5_CAEEL	SPD5_CAEEL	xlink	intra-protein xl	LUM2_1123298_inj1.54506.54506.3_LUM2_1123298_inj1.54506.54506.3	403	1001	598	3925.79	1309.61	3	-2	1	6	2.49	0.09	0	0.12	0.05	0.07	0.03	319	0	11.21	0	SPD5_CAEEL:1001:x:SPD5_CAEEL:403		DK
LERNEAR-MTERKK-a2-b5	reverse_SPD5_CAEEL	SPD5_CAEEL	xlink	intra-protein xl	LUM2_1123298_inj1.60528.60528.3_LUM2_1123298_inj1.60528.60528.3	828	931	103	1659.88	554.302	3	-0.1	1	3	3.95	0.15	0.11	0.06	0.02	0.04	0.01	28	0.95	11.19	0	reverse_SPD5_CAEEL:828:x:SPD5_CAEEL:931		EK
NETVDQLITDLGQLHQDNLXLEEQIKKYK-FTSNSDIVEKLQNEVSELK-a27-b17	SPD5_CAEEL	SPD5_CAEEL	xlink	intra-protein xl	LUM2_1123298_inj1.42619.42619.5_LUM2_1123298_inj1.42619.42619.5	1154	711	443	5632.86	1127.58	5	2.4	1	5	0.68	0.08	0.06	0.21	0.15	0.07	0.04	437	0	11.17	0	SPD5_CAEEL:1154:x:SPD5_CAEEL:711		KE
YSEAKEASQK-VRKQSAEK-a5-b7	SPD5_CAEEL	reverse_SPD5_CAEEL	xlink	intra-protein xl	LUM2_1123298_inj1.28851.28851.3_LUM2_1123298_inj1.28851.28851.3	94	1104	1010	2066.07	689.698	3	-2.7	1	4	3.95	0.12	0.09	0.1	0.06	0.03	0.02	54	0.92	11.17	0	reverse_SPD5_CAEEL:1104:x:SPD5_CAEEL:94		KE
RVKEVMDDYVDLK-EFEAQKHAXEER-a4-b6	SPD5_CAEEL	SPD5_CAEEL	xlink	intra-protein xl	LUM2_1123298_inj1.48080.48080.3_LUM2_1123298_inj1.48080.48080.3	103	157	54	3110.49	1037.84	3	4.1	1	3	3.03	0.17	-0.03	0.12	0.09	0.03	0.02	289	0	11.16	0	SPD5_CAEEL:103:x:SPD5_CAEEL:157		EK
GELQXYQRRYSEAK-KMKLAFETSINDK-a12-b1	SPD5_CAEEL	SPD5_CAEEL	xlink	intra-protein xl	LUM2_1123298_inj1.17710.17710.3_LUM2_1123298_inj1.17710.17710.3	92	619	527	3279.65	1094.23	3	4.8	1	4	2.26	0.1	0.01	0.13	0.07	0.06	0.02	329	0.9	11.16	0	SPD5_CAEEL:619:x:SPD5_CAEEL:92		EK
ETIGNVINESRVLRDFLHQK-IATDMGGAVKEIR-a15-b10	SPD5_CAEEL	SPD5_CAEEL	xlink	intra-protein xl	LUM2_1123298_inj1.12728.12728.3_LUM2_1123298_inj1.12728.12728.3	1109	1193	84	3708.99	1237.34	3	3.2	1	5	2.41	0.09	-0.02	0.11	0.06	0.05	0.02	355	0.88	11.16	0	SPD5_CAEEL:1109:x:SPD5_CAEEL:1193		DK
AENLRXGMDTITKK-SXSQPVLNVEGDKR-a13-b12	reverse_SPD5_CAEEL	SPD5_CAEEL	xlink	intra-protein xl	LUM2_1123298_inj1.43106.43106.3_LUM2_1123298_inj1.43106.43106.3	368	34	334	3179.57	1060.86	3	-1.9	1	2	1.07	0.05	0.12	0.11	0.08	0.03	0.02	340	0.89	11.15	0	reverse_SPD5_CAEEL:368:x:SPD5_CAEEL:34		KD
EEMAHKQAEFEKMQR-LILFKGIDMSNWK-a2-b5	reverse_SPD5_CAEEL	SPD5_CAEEL	xlink	intra-protein xl	LUM2_1123298_inj1.37652.37652.4_LUM2_1123298_inj1.37652.37652.4	1038	1119	81	3436.71	860.186	4	1.4	1	5	1.81	0.1	-0.03	0.27	0.1	0.17	0.05	400	0	11.13	0	reverse_SPD5_CAEEL:1038:x:SPD5_CAEEL:1119		EK
QLLHESTMAVDAIVQKLK-DNISTEFALKXKK-a5-b12	SPD5_CAEEL	reverse_SPD5_CAEEL	xlink	intra-protein xl	LUM2_1123298_inj1.02028.02028.3_LUM2_1123298_inj1.02028.02028.3	1068	580	488	3544.89	1182.64	3	-3	1	3	2.65	0.13	-0.01	0.24	0.1	0.14	0.05	291	0	11.13	0	reverse_SPD5_CAEEL:580:x:SPD5_CAEEL:1068		EK
SENIVNGITEKLEPGMGSXNHTK-KNDPDFTLTSGYEER-a11-b13	reverse_SPD5_CAEEL	SPD5_CAEEL	xlink	intra-protein xl	LUM2_1123298_inj1.55311.55311.3_LUM2_1123298_inj1.55311.55311.3	105	204	99	4253.99	1419	3	1.1	1	7	3.29	0.09	-0.03	0.12	0.05	0.07	0.02	261	0.93	11.12	0	reverse_SPD5_CAEEL:105:x:SPD5_CAEEL:204		KE
TKITILRGELQXYQR-ENVDRXVK-a2-b1	SPD5_CAEEL	reverse_SPD5_CAEEL	xlink	intra-protein xl	LUM2_1123298_inj1.62999.62999.3_LUM2_1123298_inj1.62999.62999.3	75	191	116	2852.5	951.842	3	0.9	1	4	3.55	0.06	0.01	0.22	0.15	0.07	0.04	174	0.87	11.12	0	reverse_SPD5_CAEEL:191:x:SPD5_CAEEL:75		KE
QMVIPSNKFSK-EFLRALAER-a8-b1	reverse_SPD5_CAEEL	reverse_SPD5_CAEEL	xlink	intra-protein xl	LUM2_1123298_inj1.21741.21741.3_LUM2_1123298_inj1.21741.21741.3	701	608	93	2363.29	788.771	3	4.8	1	4	2.85	0.08	0.04	0.11	0.08	0.04	0.02	232	0.85	11.11	0	reverse_SPD5_CAEEL:608:x:reverse_SPD5_CAEEL:701		KE
KINDLEAK-NELEXAR-a1-b4	SPD5_CAEEL	SPD5_CAEEL	xlink	intra-protein xl	LUM2_1123298_inj1.25177.25177.3_LUM2_1123298_inj1.25177.25177.3	207	717	510	1788.91	597.312	3	4.9	1	1	3.21	0.08	0.19	0.04	0.04	0.01	0.01	30	0.88	11.11	0	SPD5_CAEEL:207:x:SPD5_CAEEL:717		KE
NSTFDSSSXLLGGQTSDELKIQIGKVNGELNVLR-RSMSQPVLNVEGDKR-a5-b14	SPD5_CAEEL	SPD5_CAEEL	xlink	intra-protein xl	LUM2_1123298_inj1.46947.46947.5_LUM2_1123298_inj1.46947.46947.5	337	35	302	5362.73	1073.55	5	1.5	1	5	0.93	0.06	0.04	0.24	0.16	0.08	0.05	430	0	11.11	0	SPD5_CAEEL:337:x:SPD5_CAEEL:35		DK
NETVDQLITDLGQLHQDNLMLEEQIKKYK-FSGVTTNNADTASLELEKIR-a27-b15	SPD5_CAEEL	reverse_SPD5_CAEEL	xlink	intra-protein xl	LUM2_1123298_inj1.47372.47372.5_LUM2_1123298_inj1.47372.47372.5	1154	1031	123	5602.86	1121.58	5	2.9	1	7	1.2	0.08	0.05	0.2	0.12	0.08	0.04	396	0	11.1	0	reverse_SPD5_CAEEL:1031:x:SPD5_CAEEL:1154		KE
GELQXYQRRYSEAK-KKEIELAK-a2-b2	SPD5_CAEEL	SPD5_CAEEL	xlink	intra-protein xl	LUM2_1123298_inj1.67829.67829.3_LUM2_1123298_inj1.67829.67829.3	82	932	850	2713.42	905.481	3	-1.2	1	3	4.59	0.15	0.03	0.11	0.07	0.03	0.02	44	0.87	11.09	0	SPD5_CAEEL:82:x:SPD5_CAEEL:932		EK
LSDVQINTNR-CSKLEHEIR-a3-b3	SPD5_CAEEL	SPD5_CAEEL	xlink	intra-protein xl	LUM2_1123298_inj1.10598.10598.3_LUM2_1123298_inj1.10598.10598.3	737	322	415	2311.18	771.399	3	2	1	4	2.83	0.19	0.03	0.13	0.04	0.09	0.02	233	0.92	11.09	0	SPD5_CAEEL:322:x:SPD5_CAEEL:737		DK
LEPGMGSMNHTK-EASQKR-a2-b5	reverse_SPD5_CAEEL	SPD5_CAEEL	xlink	intra-protein xl	LUM2_1123298_inj1.17577.17577.3_LUM2_1123298_inj1.17577.17577.3	107	99	8	1999.96	667.661	3	1	1	3	3.78	0.05	0.14	0.04	0.02	0.01	0.01	24	0.88	11.08	0	reverse_SPD5_CAEEL:107:x:SPD5_CAEEL:99		EK
NETVDQLITDLGQLHQDNLMLEEQIKK-QHLFDRLVRSENIVNGITEK-a26-b5	SPD5_CAEEL	reverse_SPD5_CAEEL	xlink	intra-protein xl	LUM2_1123298_inj1.39828.39828.5_LUM2_1123298_inj1.39828.39828.5	1153	90	1063	5513.84	1103.78	5	-3.4	1	8	1.61	0.06	0.09	0.24	0.17	0.08	0.04	298	0	11.06	0	reverse_SPD5_CAEEL:90:x:SPD5_CAEEL:1153		KD
KTHNMSGXGPELK-VKAENALEEAR-a1-b9	SPD5_CAEEL	SPD5_CAEEL	xlink	intra-protein xl	LUM2_1123298_inj1.22537.22537.3_LUM2_1123298_inj1.22537.22537.3	1082	814	268	2655.32	886.115	3	3.6	1	4	2.65	0.16	0.05	0.19	0.14	0.05	0.03	218	0.94	11.06	0	SPD5_CAEEL:1082:x:SPD5_CAEEL:814		KE
KIQEELMLNDQHLQGLDTILQDVTENK-MGSSDPNADKIKK-a25-b10	reverse_SPD5_CAEEL	SPD5_CAEEL	xlink	intra-protein xl	LUM2_1123298_inj1.38832.38832.5_LUM2_1123298_inj1.38832.38832.5	70	616	546	4536.28	908.265	5	-0.1	1	7	2.31	0.14	0.06	0.22	0.12	0.11	0.05	237	0.79	11.04	0	reverse_SPD5_CAEEL:70:x:SPD5_CAEEL:616		EK
GIDXSNWKNETVDQLITDLGQLHQDNLMLEEQIK-IRDQFEVGLTPIASKTLK-a30-b15	SPD5_CAEEL	reverse_SPD5_CAEEL	xlink	intra-protein xl	LUM2_1123298_inj1.41538.41538.5_LUM2_1123298_inj1.41538.41538.5	1149	36	1113	5981.05	1197.22	5	-1	1	9	2.33	0.12	0.07	0.26	0.13	0.14	0.05	219	0.88	11.02	0	reverse_SPD5_CAEEL:36:x:SPD5_CAEEL:1149		EK
LDVYDDXVEKVR-KELKLTK-a10-b2	reverse_SPD5_CAEEL	SPD5_CAEEL	xlink	intra-protein xl	LUM2_1123298_inj1.29030.29030.3_LUM2_1123298_inj1.29030.29030.3	1097	1158	61	2337.26	780.096	3	0.8	1	4	3.4	0.13	0.04	0.09	0.06	0.03	0.02	156	0	11.01	0	reverse_SPD5_CAEEL:1097:x:SPD5_CAEEL:1158		KE
TEIGKIATDMGGAVK-DANPDSSGXR-a5-b5	SPD5_CAEEL	reverse_SPD5_CAEEL	xlink	intra-protein xl	LUM2_1123298_inj1.18348.18348.3_LUM2_1123298_inj1.18348.18348.3	1183	588	595	2536.19	846.404	3	-1	1	2	1.85	0.11	0	0.25	0.16	0.09	0.04	363	0.78	11.01	0	reverse_SPD5_CAEEL:588:x:SPD5_CAEEL:1183		KD
ELMESKESSAHEVKNEAEK-VMRDVNEKIEK-a12-b8	reverse_SPD5_CAEEL	SPD5_CAEEL	xlink	intra-protein xl	LUM2_1123298_inj1.20093.20093.4_LUM2_1123298_inj1.20093.20093.4	309	1009	700	3515.72	879.937	4	-1.7	1	6	3.07	0.1	0.07	0.23	0.07	0.15	0.05	138	0	11	0	reverse_SPD5_CAEEL:309:x:SPD5_CAEEL:1009		EK
LQQIHDELEAVK-KTLESIEK-a9-b1	reverse_SPD5_CAEEL	reverse_SPD5_CAEEL	xlink	intra-protein xl	LUM2_1123298_inj1.68616.68616.3_LUM2_1123298_inj1.68616.68616.3	975	236	739	2350.28	784.436	3	4.1	1	4	4.39	0.18	0.02	0.09	0.04	0.05	0.02	71	0	11	0	reverse_SPD5_CAEEL:236:x:reverse_SPD5_CAEEL:975		EK
ELELSATDANNTTVGSFRGTLDDILKK-ILPRESQLDDLEESKLPLXDTSSAVR-a26-b13	SPD5_CAEEL	SPD5_CAEEL	xlink	intra-protein xl	LUM2_1123298_inj1.41281.41281.6_LUM2_1123298_inj1.41281.41281.6	191	432	241	5846.98	975.505	6	1.3	1	7	1.04	0.04	0.1	0.31	0.13	0.17	0.06	327	0	10.99	0	SPD5_CAEEL:191:x:SPD5_CAEEL:432		KE
VEGLKSNVQHLNAELEAFQSK-LDVYDDMVEKVR-a5-b2	reverse_SPD5_CAEEL	reverse_SPD5_CAEEL	xlink	intra-protein xl	LUM2_1123298_inj1.01370.01370.3_LUM2_1123298_inj1.01370.01370.3	416	1089	673	3802.93	1268.65	3	2.6	1	4	2.07	0.04	0.1	0.18	0.1	0.08	0.03	234	0.86	10.98	0	reverse_SPD5_CAEEL:1089:x:reverse_SPD5_CAEEL:416		KD
KIKDANPDSSGMR-KSDEFLK-a4-b1	reverse_SPD5_CAEEL	SPD5_CAEEL	xlink	intra-protein xl	LUM2_1123298_inj1.67577.67577.3_LUM2_1123298_inj1.67577.67577.3	584	845	261	2265.15	756.058	3	3.8	1	2	3.84	0.06	0.12	0.06	0.01	0.05	0.02	30	0.95	10.97	0	reverse_SPD5_CAEEL:584:x:SPD5_CAEEL:845		DK
LFEDSKK-EEMAHK-a6-b2	reverse_SPD5_CAEEL	reverse_SPD5_CAEEL	xlink	intra-protein xl	LUM2_1123298_inj1.14007.14007.3_LUM2_1123298_inj1.14007.14007.3	354	1038	684	1590.77	531.263	3	-3.1	1	3	3.97	0.12	0.12	0.02	0.01	0.01	0	7	0.88	10.95	0	reverse_SPD5_CAEEL:1038:x:reverse_SPD5_CAEEL:354		KE
ELELSATDANNTTVGSFR-LEPGXGSMNHTKK-a3-b12	SPD5_CAEEL	reverse_SPD5_CAEEL	xlink	intra-protein xl	LUM2_1123298_inj1.24302.24302.3_LUM2_1123298_inj1.24302.24302.3	168	117	51	3350.58	1117.87	3	-1.8	1	3	2.11	0.14	-0.05	0.33	0.02	0.31	0.07	362	0.63	10.94	0	reverse_SPD5_CAEEL:117:x:SPD5_CAEEL:168		EK
TXVKNSTFDSSSMLLGGQTSDELKIQIGK-LDVYDDMVEKVRK-a4-b2	SPD5_CAEEL	reverse_SPD5_CAEEL	xlink	intra-protein xl	LUM2_1123298_inj1.40207.40207.5_LUM2_1123298_inj1.40207.40207.5	332	1089	757	4721.37	945.282	5	1.9	1	6	1.88	0.07	0.03	0.31	0.14	0.17	0.07	306	0.94	10.93	0	reverse_SPD5_CAEEL:1089:x:SPD5_CAEEL:332		KD
QAEFEKXQRAFNDESTEIR-EFEAQKHAXEER-a6-b1	reverse_SPD5_CAEEL	SPD5_CAEEL	xlink	intra-protein xl	LUM2_1123298_inj1.49606.49606.3_LUM2_1123298_inj1.49606.49606.3	1048	152	896	3845.74	1282.92	3	1.6	1	4	1.6	0.08	0.01	0.11	0.05	0.05	0.02	396	0	10.91	0	reverse_SPD5_CAEEL:1048:x:SPD5_CAEEL:152		KE
DANPDSSGXRELIEEFLAASSK-KLKQVIADVAXTSEHLLQR-a1-b1	reverse_SPD5_CAEEL	reverse_SPD5_CAEEL	xlink	intra-protein xl	LUM2_1123298_inj1.34998.34998.6_LUM2_1123298_inj1.34998.34998.6	584	118	466	4559.31	760.893	6	2.6	1	9	2.3	0.15	0.11	0.53	0.06	0.47	0.1	133	0	10.9	0	reverse_SPD5_CAEEL:118:x:reverse_SPD5_CAEEL:584		DK
XVKAYEHQQERER-EEXAHKQAEFEK-a12-b6	reverse_SPD5_CAEEL	reverse_SPD5_CAEEL	xlink	intra-protein xl	LUM2_1123298_inj1.18976.18976.3_LUM2_1123298_inj1.18976.18976.3	207	1042	835	3192.48	1065.17	3	3.3	1	5	3.54	0.15	-0.06	0.13	0.07	0.06	0.02	249	0.94	10.89	0	reverse_SPD5_CAEEL:1042:x:reverse_SPD5_CAEEL:207		EK
SQMALLDEEMLKYQEMKEQVNEQGLK-KLKQVIADVAMTSEHLLQR-a22-b3	reverse_SPD5_CAEEL	reverse_SPD5_CAEEL	xlink	intra-protein xl	LUM2_1123298_inj1.44800.44800.5_LUM2_1123298_inj1.44800.44800.5	1083	120	963	5272.69	1055.55	5	-1.6	1	11	3.01	0.13	0.04	0.32	0.14	0.17	0.06	165	0	10.89	0	reverse_SPD5_CAEEL:1083:x:reverse_SPD5_CAEEL:120		EK
LHLHLSKPKQMVIPSNKFSK-IETSEDNFAR-a7-b5	reverse_SPD5_CAEEL	SPD5_CAEEL	xlink	intra-protein xl	LUM2_1123298_inj1.31584.31584.4_LUM2_1123298_inj1.31584.31584.4	691	143	548	3493.86	874.474	4	3.6	1	5	2.11	0.1	0.08	0.14	0.07	0.08	0.03	247	0	10.88	0	reverse_SPD5_CAEEL:691:x:SPD5_CAEEL:143		KE
QALVEYXNKCSKLEHEIR-LKKTHNMSGXGPELK-a16-b2	SPD5_CAEEL	SPD5_CAEEL	xlink	intra-protein xl	LUM2_1123298_inj1.36963.36963.3_LUM2_1123298_inj1.36963.36963.3	326	1081	755	3930.94	1311.32	3	-3.6	1	4	2.41	0.06	0.05	0.13	0.03	0.1	0.03	254	0	10.86	0	SPD5_CAEEL:1081:x:SPD5_CAEEL:326		EK
IATDMGGAVKEIR-KADALK-a4-b1	SPD5_CAEEL	reverse_SPD5_CAEEL	xlink	intra-protein xl	LUM2_1123298_inj1.48980.48980.3_LUM2_1123298_inj1.48980.48980.3	1187	896	291	1986.1	663.04	3	1.4	1	2	2.94	0.12	0.12	0.1	0.05	0.05	0.02	107	0	10.85	0	reverse_SPD5_CAEEL:896:x:SPD5_CAEEL:1187		DK
KLIDDLTGR-QYXQLEGR-a1-b6	reverse_SPD5_CAEEL	reverse_SPD5_CAEEL	xlink	intra-protein xl	LUM2_1123298_inj1.27397.27397.3_LUM2_1123298_inj1.27397.27397.3	1008	1117	109	2051.04	684.689	3	-2.2	1	3	2.43	0.09	0.1	0.12	0.03	0.09	0.02	192	0.79	10.84	0	reverse_SPD5_CAEEL:1008:x:reverse_SPD5_CAEEL:1117		KE
IATDXGGAVK-LITIKTKLAK-a4-b5	SPD5_CAEEL	reverse_SPD5_CAEEL	xlink	intra-protein xl	LUM2_1123298_inj1.61248.61248.4_LUM2_1123298_inj1.61248.61248.4	1187	1124	63	2087.24	522.818	4	1.3	1	3	2.97	0.07	0.19	0.06	0.02	0.04	0.01	34	0	10.82	0	reverse_SPD5_CAEEL:1124:x:SPD5_CAEEL:1187		DK
XKLAFETSINDKLNVSAILEAAEK-EEYGSTLTFDPDNKKLIDDLTGR-a2-b19	SPD5_CAEEL	reverse_SPD5_CAEEL	xlink	intra-protein xl	LUM2_1123298_inj1.45306.45306.5_LUM2_1123298_inj1.45306.45306.5	621	1012	391	5258.66	1052.74	5	1	1	9	2.3	0.11	0.08	0.33	0.24	0.09	0.06	191	0	10.81	0	reverse_SPD5_CAEEL:1012:x:SPD5_CAEEL:621		KD
DQLNYIDDLETKLADAK-MEQYKLMEEDLLAXQSR-a1-b5	SPD5_CAEEL	SPD5_CAEEL	xlink	intra-protein xl	LUM2_1123298_inj1.65547.65547.3_LUM2_1123298_inj1.65547.65547.3	287	126	161	4075.93	1359.65	3	-2.9	1	1	2.69	0.07	0.04	0.16	0.03	0.13	0.03	233	0	10.8	0	SPD5_CAEEL:126:x:SPD5_CAEEL:287		DK
WNSXDIGKFLILKQHLFDR-TEIGKIATDMGGAVKEIR-a8-b2	reverse_SPD5_CAEEL	SPD5_CAEEL	xlink	intra-protein xl	LUM2_1123298_inj1.42379.42379.3_LUM2_1123298_inj1.42379.42379.3	80	1180	1100	4246.26	1416.43	3	4.9	1	3	1.03	0.08	-0.07	0.18	0.09	0.09	0.03	536	0	10.79	0	reverse_SPD5_CAEEL:80:x:SPD5_CAEEL:1180		KE
MKLAFETSINDKLNVSAILEAAEK-WGNLEESLEDALNQSKK-a12-b5	SPD5_CAEEL	reverse_SPD5_CAEEL	xlink	intra-protein xl	LUM2_1123298_inj1.40284.40284.5_LUM2_1123298_inj1.40284.40284.5	631	325	306	4576.32	916.271	5	-4.4	1	11	3.08	0.16	0.01	0.32	0.16	0.16	0.06	186	0	10.79	0	reverse_SPD5_CAEEL:325:x:SPD5_CAEEL:631		KE
DATQSFLSQKSFKNSPIVMQKPK-DIESLLKAELDNIK-a21-b3	SPD5_CAEEL	reverse_SPD5_CAEEL	xlink	intra-protein xl	LUM2_1123298_inj1.49170.49170.3_LUM2_1123298_inj1.49170.49170.3	506	981	475	4190.24	1397.76	3	3.4	1	4	2.11	0.06	-0.02	0.12	0.07	0.05	0.02	369	0	10.78	0	reverse_SPD5_CAEEL:981:x:SPD5_CAEEL:506		KE
MGSSDPNADKIK-VDGEQETR-a10-b4	SPD5_CAEEL	SPD5_CAEEL	xlink	intra-protein xl	LUM2_1123298_inj1.26111.26111.3_LUM2_1123298_inj1.26111.26111.3	616	801	185	2176.01	726.343	3	-0.1	1	3	2.96	0.14	0.01	0.09	0.03	0.05	0.02	228	0	10.78	0	SPD5_CAEEL:616:x:SPD5_CAEEL:801		KE
VAGGMDTAIKGIETK-TELDDIYNLQDR-a10-b2	reverse_SPD5_CAEEL	reverse_SPD5_CAEEL	xlink	intra-protein xl	LUM2_1123298_inj1.33726.33726.3_LUM2_1123298_inj1.33726.33726.3	16	903	887	2965.48	989.502	3	4.2	1	4	2.58	0.14	0.14	0.11	0.07	0.04	0.02	122	0	10.78	0	reverse_SPD5_CAEEL:16:x:reverse_SPD5_CAEEL:903		KE
LMAGIATNDVDSIGQGNETGGTSXR-SFKNSPIVXQKPK-a11-b3	SPD5_CAEEL	SPD5_CAEEL	xlink	intra-protein xl	LUM2_1123298_inj1.49100.49100.3_LUM2_1123298_inj1.49100.49100.3	405	498	93	4010.94	1337.99	3	-1.5	1	4	1.55	0.07	0.02	0.15	0.05	0.1	0.03	374	0.93	10.77	0	SPD5_CAEEL:405:x:SPD5_CAEEL:498		DK
EEYGSTLTFDPDNK-MGXDTITKK-a2-b8	reverse_SPD5_CAEEL	reverse_SPD5_CAEEL	xlink	intra-protein xl	LUM2_1123298_inj1.21203.21203.3_LUM2_1123298_inj1.21203.21203.3	995	368	627	2636.19	879.738	3	-3.3	1	4	2.5	0.12	0.05	0.06	0.04	0.02	0.01	235	0.85	10.77	0	reverse_SPD5_CAEEL:368:x:reverse_SPD5_CAEEL:995		EK
EFEAQKHAXEER-ALAERIQSXK-a6-b4	SPD5_CAEEL	reverse_SPD5_CAEEL	xlink	intra-protein xl	LUM2_1123298_inj1.25823.25823.4_LUM2_1123298_inj1.25823.25823.4	157	615	458	2663.27	666.826	4	-2.8	1	3	2.92	0.07	0.15	0.12	0.06	0.06	0.02	70	0.92	10.77	0	reverse_SPD5_CAEEL:615:x:SPD5_CAEEL:157		KE
QAEFEK-XTERKK-a3-b5	reverse_SPD5_CAEEL	SPD5_CAEEL	xlink	intra-protein xl	LUM2_1123298_inj1.13363.13363.3_LUM2_1123298_inj1.13363.13363.3	1045	931	114	1539.77	514.265	3	-0.8	1	3	4.35	0.12	0.08	0.03	0.01	0.02	0	10	0	10.77	0	reverse_SPD5_CAEEL:1045:x:SPD5_CAEEL:931		EK
QLTAESVELDEFXR-IKDANPDSSGXR-a11-b2	reverse_SPD5_CAEEL	reverse_SPD5_CAEEL	xlink	intra-protein xl	LUM2_1123298_inj1.65668.65668.3_LUM2_1123298_inj1.65668.65668.3	452	583	131	2970.38	991.134	3	2.6	1	4	3.43	0.08	0.02	0.35	0.06	0.29	0.07	138	0	10.75	0	reverse_SPD5_CAEEL:452:x:reverse_SPD5_CAEEL:583		EK
SQNLADELSEELNGWR-GTLDDILKK-a6-b8	SPD5_CAEEL	SPD5_CAEEL	xlink	intra-protein xl	LUM2_1123298_inj1.45388.45388.3_LUM2_1123298_inj1.45388.45388.3	869	191	678	2843.43	948.818	3	0.5	1	4	2.23	0.06	0.02	0.09	0.05	0.04	0.02	307	0.84	10.74	0	SPD5_CAEEL:191:x:SPD5_CAEEL:869		DK
DIESLLKAELDNIKR-KTLESIEK-a14-b7	reverse_SPD5_CAEEL	reverse_SPD5_CAEEL	xlink	intra-protein xl	LUM2_1123298_inj1.66506.66506.3_LUM2_1123298_inj1.66506.66506.3	992	242	750	2684.5	895.841	3	1.6	1	4	3.13	0.14	0.03	0.18	0.07	0.11	0.04	170	0	10.73	0	reverse_SPD5_CAEEL:242:x:reverse_SPD5_CAEEL:992		KE
LSTSEIAADYCSTKMTER-TEQEGDVRALAENLECR-a14-b6	SPD5_CAEEL	reverse_SPD5_CAEEL	xlink	intra-protein xl	LUM2_1123298_inj1.64529.64529.3_LUM2_1123298_inj1.64529.64529.3	926	400	526	4032.84	1345.29	3	-0.9	1	4	2.57	0.16	-0.04	0.12	0.05	0.08	0.02	329	0	10.73	0	reverse_SPD5_CAEEL:400:x:SPD5_CAEEL:926		KD
RPQGEVHELNSDENLVSNDEM-IKTEIGKIATDXGGAVK-a5-b7	reverse_SPD5_CAEEL	SPD5_CAEEL	xlink	intra-protein xl	LUM2_1123298_inj1.51557.51557.4_LUM2_1123298_inj1.51557.51557.4	1182	1183	1	4140	1036.01	4	-3.1	1	8	2.65	0.09	0.01	0.41	0.05	0.36	0.08	221	0.94	10.72	0	reverse_SPD5_CAEEL:1182:x:SPD5_CAEEL:1183		EK
TKEAENKVEHASSEK-RVKEVXDDYVDLK-a2-b11	SPD5_CAEEL	SPD5_CAEEL	xlink	intra-protein xl	LUM2_1123298_inj1.42350.42350.3_LUM2_1123298_inj1.42350.42350.3	883	110	773	3292.63	1098.55	3	0.9	1	4	1.97	0.09	-0.02	0.11	0.04	0.07	0.02	374	0	10.72	0	SPD5_CAEEL:110:x:SPD5_CAEEL:883		KD
KEEELATSLESK-NELEMARTRDXR-a1-b10	reverse_SPD5_CAEEL	SPD5_CAEEL	xlink	intra-protein xl	LUM2_1123298_inj1.44784.44784.3_LUM2_1123298_inj1.44784.44784.3	337	723	386	2881.4	961.475	3	4	1	3	3.15	0.14	0.06	0.17	0.02	0.15	0.03	133	0.88	10.71	0	reverse_SPD5_CAEEL:337:x:SPD5_CAEEL:723		KD
EFEAQKHAMEER-YKALEIEK-a3-b2	SPD5_CAEEL	reverse_SPD5_CAEEL	xlink	intra-protein xl	LUM2_1123298_inj1.69072.69072.3_LUM2_1123298_inj1.69072.69072.3	154	261	107	2478.22	827.081	3	-0.6	1	4	4.29	0.11	0.01	0.18	0.14	0.04	0.03	79	0.89	10.71	0	reverse_SPD5_CAEEL:261:x:SPD5_CAEEL:154		EK
NSPIVXQKPK-AYEHQQER-a8-b3	SPD5_CAEEL	reverse_SPD5_CAEEL	xlink	intra-protein xl	LUM2_1123298_inj1.43622.43622.3_LUM2_1123298_inj1.43622.43622.3	506	201	305	2198.08	733.702	3	-3	2	4	3.28	0.11	0.15	0.07	0.05	0.02	0.01	36	0.84	10.7	0	reverse_SPD5_CAEEL:201:x:SPD5_CAEEL:506		KE
AQLEAATGQGILGAAGNAXVPNSTFMIGNGR-SFKNSPIVXQKPK-a4-b11	SPD5_CAEEL	SPD5_CAEEL	xlink	intra-protein xl	LUM2_1123298_inj1.37278.37278.4_LUM2_1123298_inj1.37278.37278.4	254	506	252	4533.28	1134.33	4	-3.7	1	5	1.69	0.1	-0.03	0.19	0.12	0.07	0.04	399	0.75	10.68	0	SPD5_CAEEL:254:x:SPD5_CAEEL:506		EK
CLEDCVLQISSINSPIIKAKLTK-QMKEFEAQKHAXEER-a18-b13	reverse_SPD5_CAEEL	SPD5_CAEEL	xlink	intra-protein xl	LUM2_1123298_inj1.37854.37854.4_LUM2_1123298_inj1.37854.37854.4	230	161	69	4518.27	1130.58	4	-0.4	1	4	0.94	0.1	0.03	0.18	0.1	0.08	0.03	416	0	10.66	0	reverse_SPD5_CAEEL:230:x:SPD5_CAEEL:161		KE
KDGEVNLVPQSMSRRPQGEVHELNSDENLVSNDEX-SNVQHLNAELEAFQSKLTSNEEKAK-a1-b22	reverse_SPD5_CAEEL	reverse_SPD5_CAEEL	xlink	intra-protein xl	LUM2_1123298_inj1.42588.42588.5_LUM2_1123298_inj1.42588.42588.5	1164	438	726	6764.25	1353.86	5	3.3	1	7	1.23	0.04	0.14	0.33	0.11	0.22	0.07	234	0	10.66	0	reverse_SPD5_CAEEL:1164:x:reverse_SPD5_CAEEL:438		KE
ENVDRMVKAYEHQQER-GELQXYQRRYSEAK-a8-b12	reverse_SPD5_CAEEL	SPD5_CAEEL	xlink	intra-protein xl	LUM2_1123298_inj1.58190.58190.3_LUM2_1123298_inj1.58190.58190.3	198	92	106	3786.8	1263.28	3	1.5	1	4	1.77	0.1	0.03	0.16	0.1	0.06	0.03	328	0.84	10.65	0	reverse_SPD5_CAEEL:198:x:SPD5_CAEEL:92		KE
DQLNYIDDLETKLADAKK-WNSXDIGK-a12-b5	SPD5_CAEEL	reverse_SPD5_CAEEL	xlink	intra-protein xl	LUM2_1123298_inj1.17188.17188.3_LUM2_1123298_inj1.17188.17188.3	298	77	221	3039.48	1014.17	3	-2.6	1	5	3.14	0.14	-0.01	0.17	0.05	0.11	0.04	215	0	10.65	0	reverse_SPD5_CAEEL:77:x:SPD5_CAEEL:298		KD
TMVKNSTFDSSSMLLGGQTSDELKIQIGK-ELGVIAANEFDERYKALEIEK-a24-b20	SPD5_CAEEL	reverse_SPD5_CAEEL	xlink	intra-protein xl	LUM2_1123298_inj1.45131.45131.5_LUM2_1123298_inj1.45131.45131.5	352	266	86	5532.82	1107.57	5	4.3	1	8	2.05	0.06	-0.02	0.24	0.15	0.09	0.04	352	0	10.65	0	reverse_SPD5_CAEEL:266:x:SPD5_CAEEL:352		KE
HAXEERIK-LEKKYK-a4-b4	SPD5_CAEEL	reverse_SPD5_CAEEL	xlink	intra-protein xl	LUM2_1123298_inj1.30803.30803.3_LUM2_1123298_inj1.30803.30803.3	161	43	118	1817.99	607.004	3	3.8	1	1	3.17	0.07	0.12	0.05	0.04	0.01	0.01	81	0.94	10.63	0	reverse_SPD5_CAEEL:43:x:SPD5_CAEEL:161		EK
MGMDTITKKLENEEHK-EQQHEYAKVMR-a13-b8	reverse_SPD5_CAEEL	SPD5_CAEEL	xlink	intra-protein xl	LUM2_1123298_inj1.54607.54607.3_LUM2_1123298_inj1.54607.54607.3	373	1001	628	3302.59	1101.87	3	2.6	1	2	3.4	0.16	-0.01	0.13	0.12	0.02	0.02	188	0	10.62	0	reverse_SPD5_CAEEL:373:x:SPD5_CAEEL:1001		EK
EEELATSLESKLFEDSK-FSKQSLFSQTADR-a1-b3	reverse_SPD5_CAEEL	reverse_SPD5_CAEEL	xlink	intra-protein xl	LUM2_1123298_inj1.59375.59375.3_LUM2_1123298_inj1.59375.59375.3	338	704	366	3449.67	1150.9	3	-3.8	1	3	1.28	0	0.05	0.21	0.06	0.15	0.04	360	0.68	10.62	0	reverse_SPD5_CAEEL:338:x:reverse_SPD5_CAEEL:704		EK
IKELELSATDANNTTVGSFRGTLDDILK-RSAEAAQSVISKELISFNLSMNHLDK-a2-b4	SPD5_CAEEL	reverse_SPD5_CAEEL	xlink	intra-protein xl	LUM2_1123298_inj1.40447.40447.6_LUM2_1123298_inj1.40447.40447.6	165	534	369	5890.01	982.677	6	-5	2	9	2.06	0.07	0.03	0.46	0.1	0.36	0.08	256	0	10.61	0	reverse_SPD5_CAEEL:534:x:SPD5_CAEEL:165		KE
KAENLRMGMDTITK-MGXDTITKK-a3-b8	reverse_SPD5_CAEEL	reverse_SPD5_CAEEL	xlink	intra-protein xl	LUM2_1123298_inj1.32975.32975.3_LUM2_1123298_inj1.32975.32975.3	357	368	11	2628.31	877.112	3	0.1	1	3	2.5	0.1	0.05	0.18	0.15	0.03	0.03	221	0.95	10.58	0	reverse_SPD5_CAEEL:357:x:reverse_SPD5_CAEEL:368		EK
RPQGEVHELNSDENLVSNDEM-KTITDMGMR-a13-b1	reverse_SPD5_CAEEL	SPD5_CAEEL	xlink	intra-protein xl	LUM2_1123298_inj1.46422.46422.3_LUM2_1123298_inj1.46422.46422.3	1190	831	359	3444.57	1149.2	3	-1.1	1	4	3.01	0.1	-0.04	0.13	0.1	0.03	0.02	272	0	10.58	0	reverse_SPD5_CAEEL:1190:x:SPD5_CAEEL:831		EK
DNISTEFALK-AKLTKK-a6-b2	reverse_SPD5_CAEEL	reverse_SPD5_CAEEL	xlink	intra-protein xl	LUM2_1123298_inj1.08840.08840.3_LUM2_1123298_inj1.08840.08840.3	574	232	342	1806.02	603.015	3	-1.6	1	3	3.27	0.12	0.15	0.05	0.04	0.02	0.01	28	0.9	10.58	0	reverse_SPD5_CAEEL:232:x:reverse_SPD5_CAEEL:574		EK
KTHNMSGXGPELKETIGNVINESR-NEARLVNLEGNVK-a1-b2	SPD5_CAEEL	reverse_SPD5_CAEEL	xlink	intra-protein xl	LUM2_1123298_inj1.46004.46004.3_LUM2_1123298_inj1.46004.46004.3	1082	831	251	4094.06	1365.69	3	-1.8	1	5	1.98	0.02	-0.04	0.14	0.08	0.07	0.03	390	0.95	10.58	0	reverse_SPD5_CAEEL:831:x:SPD5_CAEEL:1082		KE
AKQLTAESVELDEFMR-AKQLTAESVELDEFXR-a7-b2	reverse_SPD5_CAEEL	reverse_SPD5_CAEEL	xlink	intra-protein xl	LUM2_1123298_inj1.54467.54467.3_LUM2_1123298_inj1.54467.54467.3	446	441	5	3729.83	1244.29	3	2.8	1	6	2.33	0.08	0.03	0.15	0.07	0.08	0.03	265	0	10.57	0	reverse_SPD5_CAEEL:441:x:reverse_SPD5_CAEEL:446		EK
QNSTKTPXGSVSTGVPPVNENNSSMMK-EAENKVEHASSEKSEXLER-a5-b15	reverse_SPD5_CAEEL	SPD5_CAEEL	xlink	intra-protein xl	LUM2_1123298_inj1.33164.33164.4_LUM2_1123298_inj1.33164.33164.4	152	898	746	5037.3	1260.33	4	-0.6	1	4	1.02	0.08	-0.05	0.18	0.09	0.1	0.03	499	0	10.56	0	reverse_SPD5_CAEEL:152:x:SPD5_CAEEL:898		KE
MGXDTITK-ALEIEKK-a4-b6	reverse_SPD5_CAEEL	reverse_SPD5_CAEEL	xlink	intra-protein xl	LUM2_1123298_inj1.08547.08547.3_LUM2_1123298_inj1.08547.08547.3	364	267	97	1722.89	575.304	3	-0.9	1	1	2.68	0.09	0.2	0.03	0.02	0.01	0.01	37	0.95	10.55	0	reverse_SPD5_CAEEL:267:x:reverse_SPD5_CAEEL:364		DK
LHLHLSKPKQXVIPSNKFSK-TRAXELENKLESVENQLK-a17-b7	reverse_SPD5_CAEEL	reverse_SPD5_CAEEL	xlink	intra-protein xl	LUM2_1123298_inj1.48502.48502.3_LUM2_1123298_inj1.48502.48502.3	701	484	217	4476.4	1493.14	3	0.5	1	5	2.83	0.12	-0.02	0.13	0.08	0.06	0.02	270	0	10.55	0	reverse_SPD5_CAEEL:484:x:reverse_SPD5_CAEEL:701		KE
ALAERIQSXK-MRTKEAENK-a4-b4	reverse_SPD5_CAEEL	SPD5_CAEEL	xlink	intra-protein xl	LUM2_1123298_inj1.46787.46787.3_LUM2_1123298_inj1.46787.46787.3	615	883	268	2249.16	750.729	3	0.4	1	4	3.09	0.14	0.07	0.08	0.06	0.03	0.01	135	0.95	10.53	0	reverse_SPD5_CAEEL:615:x:SPD5_CAEEL:883		EK
LMEEDLLAMQSRIETSEDNFAR-VXTRIEHELKSCK-a4-b10	SPD5_CAEEL	reverse_SPD5_CAEEL	xlink	intra-protein xl	LUM2_1123298_inj1.42753.42753.3_LUM2_1123298_inj1.42753.42753.3	130	877	747	4225.01	1409.34	3	-5	1	3	1.3	0.05	-0.04	0.15	0.05	0.1	0.03	457	0.86	10.52	0	reverse_SPD5_CAEEL:877:x:SPD5_CAEEL:130		EK
KTLESIEKSIR-SENIVNGITEK-a8-b2	reverse_SPD5_CAEEL	reverse_SPD5_CAEEL	xlink	intra-protein xl	LUM2_1123298_inj1.67632.67632.3_LUM2_1123298_inj1.67632.67632.3	243	96	147	2487.35	830.125	3	-0.9	1	3	3.25	0.12	0.04	0.22	0.12	0.1	0.04	139	0	10.51	0	reverse_SPD5_CAEEL:243:x:reverse_SPD5_CAEEL:96		KE
EVMDDYVDLKLGQENVQEK-LDVYDDMVEKVR-a10-b2	SPD5_CAEEL	reverse_SPD5_CAEEL	xlink	intra-protein xl	LUM2_1123298_inj1.57445.57445.3_LUM2_1123298_inj1.57445.57445.3	112	1089	977	3713.76	1238.93	3	-4.9	1	4	1.76	0.08	0	0.12	0.05	0.08	0.02	365	0	10.5	0	reverse_SPD5_CAEEL:1089:x:SPD5_CAEEL:112		KD
LEDSTQGGLLXSSSDFTSNK-TEIGKIATDMGGAVK-a15-b5	reverse_SPD5_CAEEL	SPD5_CAEEL	xlink	intra-protein xl	LUM2_1123298_inj1.53531.53531.3_LUM2_1123298_inj1.53531.53531.3	862	1183	321	3603.74	1202.25	3	2.1	1	2	2.31	0.14	-0.03	0.38	0.32	0.06	0.06	299	0.68	10.49	0	reverse_SPD5_CAEEL:862:x:SPD5_CAEEL:1183		DK
KIKDANPDSSGXR-KRETXK-a8-b1	reverse_SPD5_CAEEL	reverse_SPD5_CAEEL	xlink	intra-protein xl	LUM2_1123298_inj1.43660.43660.3_LUM2_1123298_inj1.43660.43660.3	588	268	320	2223.1	742.042	3	-3.9	1	1	3.06	0.1	0.09	0.06	0.05	0.01	0.01	118	0	10.48	0	reverse_SPD5_CAEEL:268:x:reverse_SPD5_CAEEL:588		DK
XSQIREALAR-ENDKAR-a6-b4	SPD5_CAEEL	SPD5_CAEEL	xlink	intra-protein xl	LUM2_1123298_inj1.38191.38191.3_LUM2_1123298_inj1.38191.38191.3	584	308	276	1902.96	635.329	3	-2.4	1	2	4.17	0.08	0.07	0.03	0.02	0.01	0.01	25	0.79	10.48	0	SPD5_CAEEL:308:x:SPD5_CAEEL:584		EK
IVHLETEMEKLSTSEIAADYCSTKMTER-DQFEVGLTPIASKTLKLEK-a24-b18	SPD5_CAEEL	reverse_SPD5_CAEEL	xlink	intra-protein xl	LUM2_1123298_inj1.42003.42003.5_LUM2_1123298_inj1.42003.42003.5	926	41	885	5369.73	1074.95	5	4	1	8	1.29	0.08	0.06	0.34	0.22	0.12	0.06	320	0	10.47	0	reverse_SPD5_CAEEL:41:x:SPD5_CAEEL:926		KE
EEYGSTLTFDPDNK-QALVEYMNKCSK-a10-b9	reverse_SPD5_CAEEL	SPD5_CAEEL	xlink	intra-protein xl	LUM2_1123298_inj1.52750.52750.3_LUM2_1123298_inj1.52750.52750.3	1003	319	684	3066.4	1023.14	3	2.5	1	2	2.05	0.1	0.05	0.13	0.1	0.04	0.02	261	0	10.47	0	reverse_SPD5_CAEEL:1003:x:SPD5_CAEEL:319		DK
KLKQVIADVAXTSEHLLQR-DFLHQKLILFK-a14-b6	reverse_SPD5_CAEEL	SPD5_CAEEL	xlink	intra-protein xl	LUM2_1123298_inj1.46690.46690.3_LUM2_1123298_inj1.46690.46690.3	131	1114	983	3578	1193.68	3	-3.8	1	4	2.63	0.14	-0.06	0.11	0.08	0.03	0.02	332	0	10.46	0	reverse_SPD5_CAEEL:131:x:SPD5_CAEEL:1114		EK
LSTSEIAADYCSTKXTERK-NDPDFTLTSGYEER-a14-b12	SPD5_CAEEL	SPD5_CAEEL	xlink	intra-protein xl	LUM2_1123298_inj1.64291.64291.3_LUM2_1123298_inj1.64291.64291.3	926	204	722	3830.74	1277.92	3	4.4	2	4	2.39	0.1	-0.02	0.15	0.08	0.07	0.03	311	0.87	10.46	0	SPD5_CAEEL:204:x:SPD5_CAEEL:926		KE
QSAEKAESYR-HEENELKK-a7-b7	reverse_SPD5_CAEEL	SPD5_CAEEL	xlink	intra-protein xl	LUM2_1123298_inj1.06446.06446.3_LUM2_1123298_inj1.06446.06446.3	1107	830	277	2175.06	726.029	3	4.1	1	4	3.09	0.11	0.07	0.06	0.02	0.04	0.01	130	0	10.44	0	reverse_SPD5_CAEEL:1107:x:SPD5_CAEEL:830		EK
IKDANPDSSGMR-DANPDSSGXR-a2-b5	reverse_SPD5_CAEEL	reverse_SPD5_CAEEL	xlink	intra-protein xl	LUM2_1123298_inj1.16567.16567.4_LUM2_1123298_inj1.16567.16567.4	583	588	5	2336.02	585.012	4	2.7	1	3	2.26	0.01	0.19	0.07	0.05	0.02	0.01	103	0	10.44	0	reverse_SPD5_CAEEL:583:x:reverse_SPD5_CAEEL:588		KD
LADSENVRAQLEAATGQGILGAAGNAXVPNSTFMIGNGR-KTLESIEKSIR-a3-b8	SPD5_CAEEL	reverse_SPD5_CAEEL	xlink	intra-protein xl	LUM2_1123298_inj1.47318.47318.5_LUM2_1123298_inj1.47318.47318.5	245	243	2	5201.66	1041.34	5	0.2	1	7	3.1	0.11	0.09	0.16	0.1	0.06	0.03	95	0	10.44	0	reverse_SPD5_CAEEL:243:x:SPD5_CAEEL:245		DK
IATDXGGAVK-QAEFEKXQR-a4-b6	SPD5_CAEEL	reverse_SPD5_CAEEL	xlink	intra-protein xl	LUM2_1123298_inj1.11214.11214.4_LUM2_1123298_inj1.11214.11214.4	1187	1048	139	2141.03	536.266	4	3.9	1	5	2.84	0.15	0.03	0.13	0.08	0.06	0.02	198	0.94	10.43	0	reverse_SPD5_CAEEL:1048:x:SPD5_CAEEL:1187		DK
LDVYDDMVEKVRK-KRETMK-a6-b1	reverse_SPD5_CAEEL	reverse_SPD5_CAEEL	xlink	intra-protein xl	LUM2_1123298_inj1.35065.35065.3_LUM2_1123298_inj1.35065.35065.3	1093	268	825	2382.25	795.091	3	4.3	1	1	2.67	0.12	0.06	0.1	0.09	0.01	0.01	184	0.9	10.43	0	reverse_SPD5_CAEEL:1093:x:reverse_SPD5_CAEEL:268		DK
RETXKTSCYDAAIESTSLK-ALAERIQSXK-a5-b4	reverse_SPD5_CAEEL	reverse_SPD5_CAEEL	xlink	intra-protein xl	LUM2_1123298_inj1.29786.29786.4_LUM2_1123298_inj1.29786.29786.4	273	615	342	3349.62	838.413	4	-3.4	1	5	2.1	0.12	0.06	0.82	0.06	0.77	0.21	108	0.84	10.43	0	reverse_SPD5_CAEEL:273:x:reverse_SPD5_CAEEL:615		KE
RSMSQPVLNVEGDK-DNISTEFALKXKK-a13-b12	SPD5_CAEEL	reverse_SPD5_CAEEL	xlink	intra-protein xl	LUM2_1123298_inj1.51791.51791.3_LUM2_1123298_inj1.51791.51791.3	34	580	546	3080.57	1027.87	3	3.3	1	3	2.03	0.14	0.07	0.38	0.07	0.32	0.07	207	0.93	10.41	0	reverse_SPD5_CAEEL:580:x:SPD5_CAEEL:34		DK
FTSNSDIVEKLQNEVSELKNELEMAR-DATQSFLSQKSFKNSPIVMQKPK-a14-b10	SPD5_CAEEL	SPD5_CAEEL	xlink	intra-protein xl	LUM2_1123298_inj1.39600.39600.5_LUM2_1123298_inj1.39600.39600.5	708	495	213	5612.83	1123.57	5	-4.2	1	8	1.71	0.09	0.06	0.2	0.13	0.07	0.04	279	0	10.4	0	SPD5_CAEEL:495:x:SPD5_CAEEL:708		EK
MEQYKLMEEDLLAMQSRIETSEDNFAR-SFKNSPIVMQKPKSLHLHLK-a9-b13	SPD5_CAEEL	SPD5_CAEEL	xlink	intra-protein xl	LUM2_1123298_inj1.40568.40568.5_LUM2_1123298_inj1.40568.40568.5	130	508	378	5589.83	1118.97	5	1.7	1	7	1.43	0.1	0.02	0.31	0.11	0.2	0.06	342	0	10.37	0	SPD5_CAEEL:130:x:SPD5_CAEEL:508		EK
TPXGSVSTGVPPVNENNSSMMKLEHELADKELQLK-LKQVIADVAMTSEHLLQR-a15-b2	reverse_SPD5_CAEEL	reverse_SPD5_CAEEL	xlink	intra-protein xl	LUM2_1123298_inj1.40456.40456.6_LUM2_1123298_inj1.40456.40456.6	167	120	47	5858.98	977.505	6	3	1	4	1.46	0.1	0.02	0.3	0.18	0.12	0.06	336	0	10.34	0	reverse_SPD5_CAEEL:120:x:reverse_SPD5_CAEEL:167		EK
VXTRIEHELKSCK-GELQMYQR-a10-b2	reverse_SPD5_CAEEL	SPD5_CAEEL	xlink	intra-protein xl	LUM2_1123298_inj1.28808.28808.3_LUM2_1123298_inj1.28808.28808.3	877	82	795	2651.29	884.77	3	-3.9	1	4	3.1	0.13	0.03	0.09	0.06	0.03	0.02	168	0.82	10.34	0	reverse_SPD5_CAEEL:877:x:SPD5_CAEEL:82		KE
DVNEKIEKLQLEK-SENIVNGITEK-a5-b10	SPD5_CAEEL	reverse_SPD5_CAEEL	xlink	intra-protein xl	LUM2_1123298_inj1.41624.41624.3_LUM2_1123298_inj1.41624.41624.3	1009	104	905	2769.46	924.162	3	-4.8	2	5	3.04	0.1	0.09	0.08	0.05	0.03	0.01	110	0	10.32	0	reverse_SPD5_CAEEL:104:x:SPD5_CAEEL:1009		KE
MGXDTITKK-KLENEEHK-a8-b6	reverse_SPD5_CAEEL	reverse_SPD5_CAEEL	xlink	intra-protein xl	LUM2_1123298_inj1.24530.24530.3_LUM2_1123298_inj1.24530.24530.3	368	374	6	2047.01	683.344	3	-0.4	1	3	3.23	0.11	0.07	0.1	0.06	0.03	0.02	108	0.94	10.32	0	reverse_SPD5_CAEEL:368:x:reverse_SPD5_CAEEL:374		KE
IRDQFEVGLTPIASKTLK-ITILRGELQMYQRR-a15-b7	reverse_SPD5_CAEEL	SPD5_CAEEL	xlink	intra-protein xl	LUM2_1123298_inj1.36986.36986.3_LUM2_1123298_inj1.36986.36986.3	36	82	46	3773.1	1258.71	3	-4.3	1	4	1.59	0.06	-0.01	0.15	0.11	0.04	0.03	389	0	10.32	0	reverse_SPD5_CAEEL:36:x:SPD5_CAEEL:82		KE
KQSAEKAESYR-EIELAKYR-a1-b3	reverse_SPD5_CAEEL	SPD5_CAEEL	xlink	intra-protein xl	LUM2_1123298_inj1.36612.36612.3_LUM2_1123298_inj1.36612.36612.3	1100	935	165	2298.19	767.071	3	-2.6	1	3	2.92	0.08	0.03	0.07	0.05	0.02	0.01	191	0.93	10.31	0	reverse_SPD5_CAEEL:1100:x:SPD5_CAEEL:935		KE
TEQEGDVRALAENLECRVEGLK-KLENEEHKLSSILQR-a4-b1	reverse_SPD5_CAEEL	reverse_SPD5_CAEEL	xlink	intra-protein xl	LUM2_1123298_inj1.48577.48577.3_LUM2_1123298_inj1.48577.48577.3	398	369	29	4320.2	1441.07	3	-3.4	1	6	2.48	0.12	-0.01	0.14	0.08	0.06	0.03	276	0.86	10.3	0	reverse_SPD5_CAEEL:369:x:reverse_SPD5_CAEEL:398		EK
NSTFDSSSXLLGGQTSDELK-NMYEVLAQRAKDNEK-a5-b11	SPD5_CAEEL	reverse_SPD5_CAEEL	xlink	intra-protein xl	LUM2_1123298_inj1.00813.00813.3_LUM2_1123298_inj1.00813.00813.3	337	891	554	3921.84	1308.29	3	2.3	1	5	2.34	0.14	0.02	0.24	0.08	0.15	0.05	243	0	10.29	0	reverse_SPD5_CAEEL:891:x:SPD5_CAEEL:337		DK
RPQGEVHELNSDENLVSNDEM-FLILKQHLFDR-a13-b5	reverse_SPD5_CAEEL	reverse_SPD5_CAEEL	xlink	intra-protein xl	LUM2_1123298_inj1.01024.01024.3_LUM2_1123298_inj1.01024.01024.3	1190	85	1105	3821.88	1274.97	3	1.1	1	2	2.08	0.11	0	0.23	0.17	0.06	0.04	305	0.88	10.28	0	reverse_SPD5_CAEEL:1190:x:reverse_SPD5_CAEEL:85		EK
ELXESKESSAHEVKNEAEK-NQQQFASMWEDFESVK-a6-b13	reverse_SPD5_CAEEL	SPD5_CAEEL	xlink	intra-protein xl	LUM2_1123298_inj1.59512.59512.3_LUM2_1123298_inj1.59512.59512.3	303	458	155	4144.85	1382.62	3	-4.1	1	2	2.67	0.08	0.04	0.13	0.04	0.09	0.02	202	0	10.28	0	reverse_SPD5_CAEEL:303:x:SPD5_CAEEL:458		KE
FLILKQHLFDRLVR-IREEXAHKQAEFEK-a5-b11	reverse_SPD5_CAEEL	reverse_SPD5_CAEEL	xlink	intra-protein xl	LUM2_1123298_inj1.64823.64823.3_LUM2_1123298_inj1.64823.64823.3	85	1045	960	3539.91	1180.98	3	-2.9	1	5	2.19	0.07	0.05	0.09	0.04	0.05	0.02	253	0.91	10.27	0	reverse_SPD5_CAEEL:1045:x:reverse_SPD5_CAEEL:85		KE
GIQIKLEDSTQGGLLMSSSDFTSNKVXTR-DNISTEFALKMK-a5-b1	reverse_SPD5_CAEEL	reverse_SPD5_CAEEL	xlink	intra-protein xl	LUM2_1123298_inj1.39662.39662.4_LUM2_1123298_inj1.39662.39662.4	847	569	278	4536.28	1135.08	4	4.8	1	2	0.94	0.06	0.03	0.24	0.12	0.12	0.05	382	0	10.27	0	reverse_SPD5_CAEEL:569:x:reverse_SPD5_CAEEL:847		KD
EEYGSTLTFDPDNKK-NDPDFTLTSGYEER-a14-b4	reverse_SPD5_CAEEL	SPD5_CAEEL	xlink	intra-protein xl	LUM2_1123298_inj1.57800.57800.3_LUM2_1123298_inj1.57800.57800.3	1007	196	811	3367.49	1123.5	3	-3.3	1	4	2.18	0.05	0.02	0.14	0.07	0.07	0.02	290	0	10.27	0	reverse_SPD5_CAEEL:1007:x:SPD5_CAEEL:196		KD
SQNLADELSEELNGWR-LFEDSKK-a10-b6	SPD5_CAEEL	reverse_SPD5_CAEEL	xlink	intra-protein xl	LUM2_1123298_inj1.19439.19439.4_LUM2_1123298_inj1.19439.19439.4	873	354	519	2707.3	677.832	4	-4.4	1	5	3.68	0.16	0.06	0.16	0.06	0.1	0.04	49	0.81	10.27	0	reverse_SPD5_CAEEL:354:x:SPD5_CAEEL:873		EK
QSAEKAESYR-NELEXAR-a5-b4	reverse_SPD5_CAEEL	SPD5_CAEEL	xlink	intra-protein xl	LUM2_1123298_inj1.58704.58704.3_LUM2_1123298_inj1.58704.58704.3	1105	717	388	2026.93	676.651	3	-3.9	1	4	3.66	0.11	0.06	0.09	0.03	0.06	0.02	70	0	10.26	0	reverse_SPD5_CAEEL:1105:x:SPD5_CAEEL:717		KE
VAGGXDTAIKGIETK-LQLEKDALEHELK-a10-b4	reverse_SPD5_CAEEL	SPD5_CAEEL	xlink	intra-protein xl	LUM2_1123298_inj1.51409.51409.3_LUM2_1123298_inj1.51409.51409.3	16	1016	1000	3052.62	1018.55	3	3.8	1	5	3.22	0.2	-0.03	0.17	0.12	0.05	0.03	206	0.87	10.26	0	reverse_SPD5_CAEEL:16:x:SPD5_CAEEL:1016		KE
ESSAHEVKNEAEKTR-QAEFEKMQR-a13-b3	reverse_SPD5_CAEEL	reverse_SPD5_CAEEL	xlink	intra-protein xl	LUM2_1123298_inj1.42378.42378.3_LUM2_1123298_inj1.42378.42378.3	316	1045	729	2861.39	954.803	3	4.7	1	3	2.09	0.1	0.09	0.09	0.05	0.04	0.02	215	0.75	10.26	0	reverse_SPD5_CAEEL:1045:x:reverse_SPD5_CAEEL:316		KE
GSSGNLPSRMDR-YKALEIEKK-a11-b2	reverse_SPD5_CAEEL	reverse_SPD5_CAEEL	xlink	intra-protein xl	LUM2_1123298_inj1.29387.29387.3_LUM2_1123298_inj1.29387.29387.3	476	261	215	2378.25	793.757	3	4.1	1	5	3.08	0.12	0.01	0.16	0.12	0.04	0.03	178	0.68	10.26	0	reverse_SPD5_CAEEL:261:x:reverse_SPD5_CAEEL:476		DK
YQEMKEQVNEQGLKLDVYDDMVEK-EFEAQKHAMEER-a5-b11	reverse_SPD5_CAEEL	SPD5_CAEEL	xlink	intra-protein xl	LUM2_1123298_inj1.36409.36409.4_LUM2_1123298_inj1.36409.36409.4	1078	162	916	4416.02	1105.01	4	-2.8	1	4	1.54	0.06	-0.02	0.12	0.09	0.03	0.02	397	0	10.26	0	reverse_SPD5_CAEEL:1078:x:SPD5_CAEEL:162		KE
TSNQKCAQPHYTSPTR-LEPGXGSMNHTKK-a5-b2	SPD5_CAEEL	reverse_SPD5_CAEEL	xlink	intra-protein xl	LUM2_1123298_inj1.55879.55879.3_LUM2_1123298_inj1.55879.55879.3	1052	107	945	3301.52	1101.52	3	-4.6	1	6	2.95	0.17	0.02	0.2	0.09	0.11	0.04	168	0.87	10.23	0	reverse_SPD5_CAEEL:107:x:SPD5_CAEEL:1052		KE
SPLNGSSGRLSDVQINTNRMFEDLEVSEATLQK-VKAENALEEARQLISSLK-a12-b2	SPD5_CAEEL	SPD5_CAEEL	xlink	intra-protein xl	LUM2_1123298_inj1.41210.41210.4_LUM2_1123298_inj1.41210.41210.4	737	807	70	5614.86	1404.72	4	-4.5	1	5	1.38	0.18	-0.05	0.35	0.25	0.1	0.06	407	0.89	10.23	0	SPD5_CAEEL:737:x:SPD5_CAEEL:807		DK
EVIDSNSTFKFLPSYSANLLSSSAVDEADPAITFR-DIESLLKAELDNIK-a26-b7	reverse_SPD5_CAEEL	reverse_SPD5_CAEEL	xlink	intra-protein xl	LUM2_1123298_inj1.45898.45898.5_LUM2_1123298_inj1.45898.45898.5	521	985	464	5372.73	1075.55	5	2.4	1	9	2.21	0.09	0.03	0.45	0.25	0.2	0.09	208	0	10.23	0	reverse_SPD5_CAEEL:521:x:reverse_SPD5_CAEEL:985		DK
IVHLETEXEKLSTSEIAADYCSTK-EMETELHVIRELMESK-a10-b5	SPD5_CAEEL	reverse_SPD5_CAEEL	xlink	intra-protein xl	LUM2_1123298_inj1.30089.30089.4_LUM2_1123298_inj1.30089.30089.4	912	292	620	4725.26	1182.32	4	2.3	2	6	2.39	0.16	-0.02	0.48	0.35	0.13	0.08	250	0	10.23	0	reverse_SPD5_CAEEL:292:x:SPD5_CAEEL:912		KE
XKLAFETSINDKLNVSAILEAAEK-NXYEVLAQRAKDNEK-a6-b11	SPD5_CAEEL	reverse_SPD5_CAEEL	xlink	intra-protein xl	LUM2_1123298_inj1.51501.51501.3_LUM2_1123298_inj1.51501.51501.3	625	891	266	4456.26	1486.43	3	-0.3	1	6	2.78	0.08	-0.05	0.14	0.05	0.09	0.03	294	0	10.22	0	reverse_SPD5_CAEEL:891:x:SPD5_CAEEL:625		EK
AEELANEAKVRTEQEGDVR-AELDNIKR-a15-b7	reverse_SPD5_CAEEL	reverse_SPD5_CAEEL	xlink	intra-protein xl	LUM2_1123298_inj1.51910.51910.3_LUM2_1123298_inj1.51910.51910.3	398	992	594	3082.58	1028.53	3	4.3	1	4	2.59	0.04	0.08	0.2	0.16	0.03	0.03	160	0.86	10.22	0	reverse_SPD5_CAEEL:398:x:reverse_SPD5_CAEEL:992		EK
EDFENAAIVGLER-LFEDSKK-a12-b6	SPD5_CAEEL	reverse_SPD5_CAEEL	xlink	intra-protein xl	LUM2_1123298_inj1.11256.11256.3_LUM2_1123298_inj1.11256.11256.3	952	354	598	2309.15	770.726	3	0.2	1	4	3.69	0.09	0.03	0.07	0.05	0.02	0.01	105	0.94	10.21	0	reverse_SPD5_CAEEL:354:x:SPD5_CAEEL:952		EK
VAGGXDTAIKGIETKIR-LGEVRCELNEALAR-a15-b3	reverse_SPD5_CAEEL	SPD5_CAEEL	xlink	intra-protein xl	LUM2_1123298_inj1.56258.56258.3_LUM2_1123298_inj1.56258.56258.3	21	786	765	3385.77	1129.6	3	-3.9	1	6	3.01	0.17	-0.01	0.13	0.07	0.06	0.02	204	0.85	10.2	0	reverse_SPD5_CAEEL:21:x:SPD5_CAEEL:786		KE
IATDXGGAVKEIR-DANPDSSGXR-a10-b5	SPD5_CAEEL	reverse_SPD5_CAEEL	xlink	intra-protein xl	LUM2_1123298_inj1.48154.48154.3_LUM2_1123298_inj1.48154.48154.3	1193	588	605	2422.11	808.379	3	-3.4	1	4	3.44	0.13	0.08	0.07	0.05	0.03	0.01	69	0.83	10.19	0	reverse_SPD5_CAEEL:588:x:SPD5_CAEEL:1193		KD
XRTKEAENK-RLSRER-a4-b5	SPD5_CAEEL	SPD5_CAEEL	xlink	intra-protein xl	LUM2_1123298_inj1.17482.17482.3_LUM2_1123298_inj1.17482.17482.3	883	992	109	1919.02	640.68	3	1.8	1	2	3.87	0.08	0.07	0.04	0.02	0.02	0.01	40	0	10.19	0	SPD5_CAEEL:883:x:SPD5_CAEEL:992		KE
TEIGKIATDMGGAVK-NSPIVMQKPK-a9-b8	SPD5_CAEEL	SPD5_CAEEL	xlink	intra-protein xl	LUM2_1123298_inj1.66270.66270.3_LUM2_1123298_inj1.66270.66270.3	1187	506	681	2612.4	871.808	3	-1.2	1	6	4.37	0.15	0.01	0.08	0.04	0.04	0.01	45	0.89	10.19	0	SPD5_CAEEL:1187:x:SPD5_CAEEL:506		DK
XFEDLEVSEATLQK-TKEAENK-a6-b2	SPD5_CAEEL	SPD5_CAEEL	xlink	intra-protein xl	LUM2_1123298_inj1.23039.23039.3_LUM2_1123298_inj1.23039.23039.3	750	883	133	2455.18	819.4	3	-0.7	1	3	2.82	0.2	0.07	0.07	0.03	0.04	0.02	130	0	10.18	0	SPD5_CAEEL:750:x:SPD5_CAEEL:883		EK
EEYGSTLTFDPDNKK-MFEDLEVSEATLQK-a14-b4	reverse_SPD5_CAEEL	SPD5_CAEEL	xlink	intra-protein xl	LUM2_1123298_inj1.22779.22779.3_LUM2_1123298_inj1.22779.22779.3	1007	748	259	3363.58	1122.2	3	4	1	5	2.15	0.08	-0.05	0.13	0.07	0.06	0.02	355	0	10.18	0	reverse_SPD5_CAEEL:1007:x:SPD5_CAEEL:748		KD
GTLDDILKK-LGQENVQEK-a8-b8	SPD5_CAEEL	SPD5_CAEEL	xlink	intra-protein xl	LUM2_1123298_inj1.17715.17715.3_LUM2_1123298_inj1.17715.17715.3	191	120	71	2027.09	676.705	3	0.9	1	3	2.82	0.1	0.06	0.11	0.07	0.04	0.02	157	0.75	10.17	0	SPD5_CAEEL:120:x:SPD5_CAEEL:191		KE
EQVNEQGLKLDVYDDXVEKVR-FSKQSLFSQTADR-a15-b3	reverse_SPD5_CAEEL	reverse_SPD5_CAEEL	xlink	intra-protein xl	LUM2_1123298_inj1.52395.52395.3_LUM2_1123298_inj1.52395.52395.3	1093	704	389	4017.98	1340.34	3	2.2	1	4	2.06	0.09	0	0.15	0.07	0.08	0.03	300	0	10.17	0	reverse_SPD5_CAEEL:1093:x:reverse_SPD5_CAEEL:704		DK
YQEMKEQVNEQGLK-ELQLKEIKENVDR-a5-b1	reverse_SPD5_CAEEL	reverse_SPD5_CAEEL	xlink	intra-protein xl	LUM2_1123298_inj1.44456.44456.3_LUM2_1123298_inj1.44456.44456.3	1078	183	895	3317.69	1106.9	3	-1.2	1	4	2.44	0.12	0.02	0.23	0.1	0.14	0.04	222	0	10.16	0	reverse_SPD5_CAEEL:1078:x:reverse_SPD5_CAEEL:183		KE
EALARLFERLK-TKITILR-a8-b2	SPD5_CAEEL	SPD5_CAEEL	xlink	intra-protein xl	LUM2_1123298_inj1.68641.68641.3_LUM2_1123298_inj1.68641.68641.3	591	75	516	2170.33	724.451	3	-0.2	1	2	3.51	0.13	0.01	0.08	0.05	0.03	0.01	137	0	10.16	0	SPD5_CAEEL:591:x:SPD5_CAEEL:75		EK
AENLRMGMDTITK-NEAEKTRMR-a9-b5	reverse_SPD5_CAEEL	reverse_SPD5_CAEEL	xlink	intra-protein xl	LUM2_1123298_inj1.49649.49649.3_LUM2_1123298_inj1.49649.49649.3	364	316	48	2594.27	865.765	3	-0.8	1	5	3.63	0.11	-0.03	0.39	0.19	0.19	0.07	140	0.92	10.15	0	reverse_SPD5_CAEEL:316:x:reverse_SPD5_CAEEL:364		DK
ENDKARQALVEYMNK-ESSAHEVKNEAEKTR-a3-b8	SPD5_CAEEL	reverse_SPD5_CAEEL	xlink	intra-protein xl	LUM2_1123298_inj1.43002.43002.3_LUM2_1123298_inj1.43002.43002.3	307	311	4	3503.72	1168.91	3	2.4	1	5	2.98	0.2	-0.03	0.16	0.06	0.1	0.03	221	0	10.14	0	reverse_SPD5_CAEEL:311:x:SPD5_CAEEL:307		DK
QSLFSQTADR-KTLKAK-a9-b4	reverse_SPD5_CAEEL	SPD5_CAEEL	xlink	intra-protein xl	LUM2_1123298_inj1.25410.25410.3_LUM2_1123298_inj1.25410.25410.3	713	967	254	1821.01	608.011	3	0.1	1	4	3.95	0.15	0.08	0.04	0.01	0.03	0.01	14	0.89	10.14	0	reverse_SPD5_CAEEL:713:x:SPD5_CAEEL:967		DK
LFEDSKKAENLR-EFLRALAER-a6-b1	reverse_SPD5_CAEEL	reverse_SPD5_CAEEL	xlink	intra-protein xl	LUM2_1123298_inj1.20896.20896.3_LUM2_1123298_inj1.20896.20896.3	354	608	254	2534.37	845.797	3	3.1	1	3	2.66	0.06	0.05	0.08	0.03	0.05	0.01	190	0	10.13	0	reverse_SPD5_CAEEL:354:x:reverse_SPD5_CAEEL:608		KE
LQNEVSELKNELEXAR-VKEVXDDYVDLK-a4-b2	SPD5_CAEEL	SPD5_CAEEL	xlink	intra-protein xl	LUM2_1123298_inj1.57211.57211.3_LUM2_1123298_inj1.57211.57211.3	708	102	606	3368.66	1123.89	3	4.2	1	4	2.42	0.11	-0.04	0.16	0.07	0.09	0.03	312	0.92	10.11	0	SPD5_CAEEL:102:x:SPD5_CAEEL:708		EK
WGNLEESLEDALNQSKK-EFEAQKHAXEER-a16-b1	reverse_SPD5_CAEEL	SPD5_CAEEL	xlink	intra-protein xl	LUM2_1123298_inj1.33526.33526.3_LUM2_1123298_inj1.33526.33526.3	336	152	184	3461.6	1154.87	3	-4.9	1	5	2.24	0.1	0.01	0.1	0.05	0.06	0.02	277	0	10.08	0	reverse_SPD5_CAEEL:336:x:SPD5_CAEEL:152		KE
KDGEVNLVPQSMSR-NEAEKTRMR-a2-b5	reverse_SPD5_CAEEL	reverse_SPD5_CAEEL	xlink	intra-protein xl	LUM2_1123298_inj1.55262.55262.3_LUM2_1123298_inj1.55262.55262.3	1165	316	849	2674.32	892.449	3	-2.1	1	4	2.7	0.1	0.05	0.1	0.06	0.04	0.02	177	0.93	10.07	0	reverse_SPD5_CAEEL:1165:x:reverse_SPD5_CAEEL:316		DK
TKEAENKVEHASSEK-LEHEIRTXVK-a7-b2	SPD5_CAEEL	SPD5_CAEEL	xlink	intra-protein xl	LUM2_1123298_inj1.39410.39410.3_LUM2_1123298_inj1.39410.39410.3	888	324	564	2938.49	980.504	3	1.8	1	2	2.56	0.09	0.02	0.1	0.08	0.02	0.02	230	0.94	10.06	0	SPD5_CAEEL:324:x:SPD5_CAEEL:888		KE
YREDFENAAIVGLERISK-VXTRIEHELKSCK-a14-b10	SPD5_CAEEL	reverse_SPD5_CAEEL	xlink	intra-protein xl	LUM2_1123298_inj1.01941.01941.3_LUM2_1123298_inj1.01941.01941.3	952	877	75	3736.91	1246.64	3	1.4	1	3	2.69	0.11	0.02	0.14	0.09	0.04	0.02	205	0	10.02	0	reverse_SPD5_CAEEL:877:x:SPD5_CAEEL:952		EK
GIDMSNWKNETVDQLITDLGQLHQDNLXLEEQIKK-LAKNEEWTQIIPISR-a34-b6	SPD5_CAEEL	reverse_SPD5_CAEEL	xlink	intra-protein xl	LUM2_1123298_inj1.40427.40427.5_LUM2_1123298_inj1.40427.40427.5	1153	1132	21	5891.01	1179.21	5	4.2	1	7	1.47	0.05	0.07	0.45	0.25	0.2	0.09	235	0	10.02	0	reverse_SPD5_CAEEL:1132:x:SPD5_CAEEL:1153		KE
LEPGMGSXNHTKK-WNSMDIGKFLILK-a12-b5	reverse_SPD5_CAEEL	reverse_SPD5_CAEEL	xlink	intra-protein xl	LUM2_1123298_inj1.02025.02025.3_LUM2_1123298_inj1.02025.02025.3	117	77	40	2990.51	997.845	3	-1.8	1	3	3.28	0.21	0.02	0.12	0.08	0.04	0.02	124	0.91	10.01	0	reverse_SPD5_CAEEL:117:x:reverse_SPD5_CAEEL:77		KD
FTSNSDIVEKLQNEVSELK-IRDQFEVGLTPIASKTLK-a17-b15	SPD5_CAEEL	reverse_SPD5_CAEEL	xlink	intra-protein xl	LUM2_1123298_inj1.55436.55436.3_LUM2_1123298_inj1.55436.55436.3	711	36	675	4176.23	1393.08	3	-0.9	1	6	2.88	0.07	-0.04	0.1	0.06	0.04	0.02	257	0.67	9.96	0	reverse_SPD5_CAEEL:36:x:SPD5_CAEEL:711		EK
XEDNSVLNEDSNLEHVEGQPRR-LILFKGIDMSNWK-a9-b5	SPD5_CAEEL	SPD5_CAEEL	xlink	intra-protein xl	LUM2_1123298_inj1.52008.52008.4_LUM2_1123298_inj1.52008.52008.4	9	1119	1110	4128.99	1033.26	4	-2.5	1	6	2.57	0.09	0.03	0.37	0.11	0.26	0.08	164	0.92	9.96	0	SPD5_CAEEL:1119:x:SPD5_CAEEL:9		EK
LKQVIADVAXTSEHLLQR-EEXAHKQAEFEKMQR-a2-b11	reverse_SPD5_CAEEL	reverse_SPD5_CAEEL	xlink	intra-protein xl	LUM2_1123298_inj1.00254.00254.3_LUM2_1123298_inj1.00254.00254.3	120	1047	927	3955.96	1319.66	3	-3.6	1	3	2.74	0.11	0.04	0.19	0.13	0.06	0.03	169	0	9.96	0	reverse_SPD5_CAEEL:1047:x:reverse_SPD5_CAEEL:120		KE
AEELANEAKVRTEQEGDVR-LEPGMGSXNHTKK-a15-b12	reverse_SPD5_CAEEL	reverse_SPD5_CAEEL	xlink	intra-protein xl	LUM2_1123298_inj1.52031.52031.3_LUM2_1123298_inj1.52031.52031.3	398	117	281	3569.72	1190.92	3	1.1	1	5	2.41	0.1	-0.05	0.19	0.07	0.11	0.04	307	0.95	9.93	0	reverse_SPD5_CAEEL:117:x:reverse_SPD5_CAEEL:398		EK
SEMLERIVHLETEXEKLSTSEIAADYCSTK-LHLHLSKPKQXVIPSNKFSK-a2-b9	SPD5_CAEEL	reverse_SPD5_CAEEL	xlink	intra-protein xl	LUM2_1123298_inj1.41328.41328.6_LUM2_1123298_inj1.41328.41328.6	898	693	205	5844.94	975.164	6	-3.3	1	6	1.45	0.06	0.04	0.32	0.2	0.12	0.06	294	0.94	9.92	0	reverse_SPD5_CAEEL:693:x:SPD5_CAEEL:898		EK
IVHLETEMEKLSTSEIAADYCSTKXTER-EREQQHEYAKVMR-a5-b10	SPD5_CAEEL	SPD5_CAEEL	xlink	intra-protein xl	LUM2_1123298_inj1.28666.28666.6_LUM2_1123298_inj1.28666.28666.6	907	1001	94	4972.34	829.732	6	-0.8	1	4	2.03	0.08	0.07	0.17	0.12	0.05	0.03	213	0	9.92	0	SPD5_CAEEL:1001:x:SPD5_CAEEL:907		EK
ELIEEFLAASSK-QSAEKAESYRR-a1-b5	reverse_SPD5_CAEEL	reverse_SPD5_CAEEL	xlink	intra-protein xl	LUM2_1123298_inj1.24259.24259.3_LUM2_1123298_inj1.24259.24259.3	594	1105	511	2641.32	881.449	3	-4.6	1	2	1.64	0.12	0.05	0.13	0.09	0.04	0.02	280	0.95	9.92	0	reverse_SPD5_CAEEL:1105:x:reverse_SPD5_CAEEL:594		EK
RFTIAPDAEDVASSSLLNASYSPLFKFTSNSDIVEK-NEARLVNLEGNVK-a26-b9	SPD5_CAEEL	reverse_SPD5_CAEEL	xlink	intra-protein xl	LUM2_1123298_inj1.43135.43135.5_LUM2_1123298_inj1.43135.43135.5	694	838	144	5355.7	1072.15	5	-4.1	1	7	1.85	0.11	0.01	0.37	0.16	0.21	0.09	252	0	9.92	0	reverse_SPD5_CAEEL:838:x:SPD5_CAEEL:694		KE
KTHNMSGXGPELK-LDVYDDXVEKVRK-a11-b10	SPD5_CAEEL	reverse_SPD5_CAEEL	xlink	intra-protein xl	LUM2_1123298_inj1.30381.30381.3_LUM2_1123298_inj1.30381.30381.3	1092	1097	5	3051.5	1018.17	3	5	1	4	2.5	0.21	0.02	0.59	0.15	0.45	0.11	149	0.94	9.89	0	reverse_SPD5_CAEEL:1097:x:SPD5_CAEEL:1092		EK
VAGGXDTAIKGIETKIR-QSLFSQTADR-a15-b9	reverse_SPD5_CAEEL	reverse_SPD5_CAEEL	xlink	intra-protein xl	LUM2_1123298_inj1.50173.50173.3_LUM2_1123298_inj1.50173.50173.3	21	713	692	2908.5	970.507	3	-3.8	1	1	2.07	0.07	0.01	0.11	0.1	0.01	0.02	286	0.84	9.88	0	reverse_SPD5_CAEEL:21:x:reverse_SPD5_CAEEL:713		KD
LAFETSINDKLNVSAILEAAEKDLHNXSLNFSILEK-SMSQPVLNVEGDKR-a9-b13	SPD5_CAEEL	SPD5_CAEEL	xlink	intra-protein xl	LUM2_1123298_inj1.40683.40683.5_LUM2_1123298_inj1.40683.40683.5	630	35	595	5573.85	1115.78	5	1.7	1	4	0.73	0.08	0.05	0.25	0.16	0.09	0.05	366	0.93	9.86	0	SPD5_CAEEL:35:x:SPD5_CAEEL:630		DK
GIDMSNWKNETVDQLITDLGQLHQDNLXLEEQIK-SIPIIQTWEENKALKTK-a10-b15	SPD5_CAEEL	SPD5_CAEEL	xlink	intra-protein xl	LUM2_1123298_inj1.39215.39215.5_LUM2_1123298_inj1.39215.39215.5	1129	73	1056	5964.04	1193.82	5	1.2	1	7	1.97	0.07	0.05	0.45	0.41	0.05	0.07	221	0.95	9.86	0	SPD5_CAEEL:1129:x:SPD5_CAEEL:73		EK
GIQIKLEDSTQGGLLMSSSDFTSNKVXTR-ELISFNLSXNHLDKEAAELIASVNLK-a5-b1	reverse_SPD5_CAEEL	reverse_SPD5_CAEEL	xlink	intra-protein xl	LUM2_1123298_inj1.39908.39908.6_LUM2_1123298_inj1.39908.39908.6	847	543	304	6055.08	1010.19	6	3.7	1	7	0.99	0.06	0.09	0.25	0.17	0.08	0.04	289	0.88	9.86	0	reverse_SPD5_CAEEL:543:x:reverse_SPD5_CAEEL:847		KE
KAENLRXGMDTITK-SCKNXYEVLAQR-a3-b3	reverse_SPD5_CAEEL	reverse_SPD5_CAEEL	xlink	intra-protein xl	LUM2_1123298_inj1.47535.47535.3_LUM2_1123298_inj1.47535.47535.3	357	880	523	3118.49	1040.51	3	-4	1	5	3.01	0.12	0.03	0.11	0.06	0.06	0.02	147	0.85	9.85	0	reverse_SPD5_CAEEL:357:x:reverse_SPD5_CAEEL:880		EK
QMVIPSNKFSK-VDGEQETRVK-a8-b6	reverse_SPD5_CAEEL	SPD5_CAEEL	xlink	intra-protein xl	LUM2_1123298_inj1.43164.43164.3_LUM2_1123298_inj1.43164.43164.3	701	803	102	2419.25	807.424	3	-2	1	3	2.59	0.08	0.03	0.07	0.02	0.04	0.01	212	0.82	9.84	0	reverse_SPD5_CAEEL:701:x:SPD5_CAEEL:803		KE
XEDNSVLNEDSNLEHVEGQPRR-VXRDVNEKIEK-a10-b8	SPD5_CAEEL	SPD5_CAEEL	xlink	intra-protein xl	LUM2_1123298_inj1.36257.36257.4_LUM2_1123298_inj1.36257.36257.4	10	1009	999	3940.87	986.224	4	0.3	1	3	1.44	0.08	0.02	0.2	0.08	0.13	0.05	326	0	9.84	0	SPD5_CAEEL:10:x:SPD5_CAEEL:1009		DK
SENIVNGITEKLEPGXGSMNHTKK-XEDNSVLNEDSNLEHVEGQPR-a23-b17	reverse_SPD5_CAEEL	SPD5_CAEEL	xlink	intra-protein xl	LUM2_1123298_inj1.27217.27217.4_LUM2_1123298_inj1.27217.27217.4	117	17	100	5038.32	1260.59	4	-2.7	1	7	1.87	0.08	-0.05	0.16	0.08	0.08	0.03	372	0.87	9.83	0	reverse_SPD5_CAEEL:117:x:SPD5_CAEEL:17		KE
EEYGSTLTFDPDNKK-YREDFENAAIVGLER-a14-b14	reverse_SPD5_CAEEL	SPD5_CAEEL	xlink	intra-protein xl	LUM2_1123298_inj1.53644.53644.3_LUM2_1123298_inj1.53644.53644.3	1007	952	55	3505.66	1169.56	3	-0.9	1	5	2.42	0.06	0.02	0.09	0.06	0.03	0.02	240	0.92	9.82	0	reverse_SPD5_CAEEL:1007:x:SPD5_CAEEL:952		KE
QALVEYXNKCSK-IREEXAHK-a9-b3	SPD5_CAEEL	reverse_SPD5_CAEEL	xlink	intra-protein xl	LUM2_1123298_inj1.32420.32420.3_LUM2_1123298_inj1.32420.32420.3	319	1037	718	2496.19	833.072	3	0.3	1	4	3.13	0.12	0.07	0.09	0.07	0.02	0.02	95	0.9	9.81	0	reverse_SPD5_CAEEL:1037:x:SPD5_CAEEL:319		KE
TMVKNSTFDSSSMLLGGQTSDELK-LDVYDDXVEK-a4-b9	SPD5_CAEEL	reverse_SPD5_CAEEL	xlink	intra-protein xl	LUM2_1123298_inj1.59076.59076.3_LUM2_1123298_inj1.59076.59076.3	332	1096	764	3798.76	1267.26	3	3.3	1	4	2.26	0.12	0.01	0.1	0.07	0.03	0.02	259	0.93	9.81	0	reverse_SPD5_CAEEL:1096:x:SPD5_CAEEL:332		KE
EEELATSLESK-KTITDMGXR-a3-b1	reverse_SPD5_CAEEL	SPD5_CAEEL	xlink	intra-protein xl	LUM2_1123298_inj1.16112.16112.3_LUM2_1123298_inj1.16112.16112.3	340	831	491	2284.08	762.369	3	-4.3	1	3	3.23	0.2	0.1	0.07	0.05	0.03	0.01	31	0.94	9.81	0	reverse_SPD5_CAEEL:340:x:SPD5_CAEEL:831		EK
LEPGMGSXNHTKK-EEMAHKQAEFEK-a12-b1	reverse_SPD5_CAEEL	reverse_SPD5_CAEEL	xlink	intra-protein xl	LUM2_1123298_inj1.49581.49581.3_LUM2_1123298_inj1.49581.49581.3	117	1037	920	2902.35	968.457	3	1.9	2	2	1.81	0.07	0	0.16	0.14	0.02	0.03	315	0.85	9.79	0	reverse_SPD5_CAEEL:1037:x:reverse_SPD5_CAEEL:117		KE
EEYGSTLTFDPDNKK-EVXDDYVDLK-a14-b8	reverse_SPD5_CAEEL	SPD5_CAEEL	xlink	intra-protein xl	LUM2_1123298_inj1.26233.26233.4_LUM2_1123298_inj1.26233.26233.4	1007	110	897	2966.34	742.594	4	2.4	1	5	2.12	0.09	0.05	0.12	0.04	0.08	0.02	222	0	9.79	0	reverse_SPD5_CAEEL:1007:x:SPD5_CAEEL:110		KD
QLLHESTMAVDAIVQKLK-MKLAFETSINDK-a16-b11	SPD5_CAEEL	SPD5_CAEEL	xlink	intra-protein xl	LUM2_1123298_inj1.47110.47110.3_LUM2_1123298_inj1.47110.47110.3	1079	630	449	3400.82	1134.61	3	2	1	4	1.49	0.08	0	0.09	0.05	0.04	0.02	353	0.91	9.78	0	SPD5_CAEEL:1079:x:SPD5_CAEEL:630		KD
EALARLFER-ELKLTK-a8-b3	SPD5_CAEEL	SPD5_CAEEL	xlink	intra-protein xl	LUM2_1123298_inj1.07043.07043.3_LUM2_1123298_inj1.07043.07043.3	591	1160	569	1816.06	606.361	3	1.5	1	3	3.45	0.11	0.1	0.03	0.02	0.01	0.01	30	0	9.77	0	SPD5_CAEEL:1160:x:SPD5_CAEEL:591		EK
XGSSDPNADKIK-XGSSDPNADK-a10-b9	SPD5_CAEEL	SPD5_CAEEL	xlink	intra-protein xl	LUM2_1123298_inj1.19145.19145.3_LUM2_1123298_inj1.19145.19145.3	616	615	1	2295.99	766.338	3	-2.1	1	5	3.8	0.14	0.03	0.05	0.03	0.02	0.01	66	0	9.77	0	SPD5_CAEEL:615:x:SPD5_CAEEL:616		KD
VEHASSEKSEMLER-VMTRIEHELKSCK-a2-b10	SPD5_CAEEL	reverse_SPD5_CAEEL	xlink	intra-protein xl	LUM2_1123298_inj1.50790.50790.3_LUM2_1123298_inj1.50790.50790.3	890	877	13	3242.59	1081.87	3	3.3	1	5	2.83	0.12	-0.02	0.15	0.06	0.08	0.03	217	0.84	9.75	0	reverse_SPD5_CAEEL:877:x:SPD5_CAEEL:890		EK
QLTAESVELDEFMRNTNIQVDSLR-QALVEYMNKCSK-a5-b9	reverse_SPD5_CAEEL	SPD5_CAEEL	xlink	intra-protein xl	LUM2_1123298_inj1.56489.56489.3_LUM2_1123298_inj1.56489.56489.3	446	319	127	4259.08	1420.7	3	3.2	1	4	1.96	0.08	0.01	0.22	0.09	0.13	0.05	270	0	9.72	0	reverse_SPD5_CAEEL:446:x:SPD5_CAEEL:319		EK
KSQNLADELSEELNGWRXR-ESSAHEVK-a1-b6	SPD5_CAEEL	reverse_SPD5_CAEEL	xlink	intra-protein xl	LUM2_1123298_inj1.53488.53488.4_LUM2_1123298_inj1.53488.53488.4	863	309	554	3158.49	790.63	4	-5	1	4	2.18	0.12	0.02	0.17	0.11	0.07	0.03	232	0.94	9.71	0	reverse_SPD5_CAEEL:309:x:SPD5_CAEEL:863		KE
NSTFDSSSMLLGGQTSDELKIQIGKVNGELNVLR-LEPGMGSXNHTKKLK-a29-b13	SPD5_CAEEL	reverse_SPD5_CAEEL	xlink	intra-protein xl	LUM2_1123298_inj1.42963.42963.5_LUM2_1123298_inj1.42963.42963.5	361	118	243	5317.71	1064.55	5	-0.7	1	6	1.25	0.15	0.01	0.37	0.21	0.16	0.07	322	0.94	9.7	0	reverse_SPD5_CAEEL:118:x:SPD5_CAEEL:361		EK
IEKVAGGXDTAIKGIETK-LERNEARLVNLEGNVK-a3-b5	reverse_SPD5_CAEEL	reverse_SPD5_CAEEL	xlink	intra-protein xl	LUM2_1123298_inj1.05737.05737.3_LUM2_1123298_inj1.05737.05737.3	6	831	825	3711	1238.01	3	1.1	1	3	2.55	0.07	-0.01	0.21	0.1	0.11	0.04	239	0	9.7	0	reverse_SPD5_CAEEL:6:x:reverse_SPD5_CAEEL:831		KE
EAENKVEHASSEK-SFKNSPIVXQKPK-a12-b11	SPD5_CAEEL	SPD5_CAEEL	xlink	intra-protein xl	LUM2_1123298_inj1.41994.41994.3_LUM2_1123298_inj1.41994.41994.3	895	506	389	2957.5	986.841	3	2.4	1	3	2.37	0.14	-0.02	0.25	0.21	0.03	0.05	255	0.7	9.69	0	SPD5_CAEEL:506:x:SPD5_CAEEL:895		EK
SEMLERIVHLETEMEK-VKAENALEEAR-a2-b2	SPD5_CAEEL	SPD5_CAEEL	xlink	intra-protein xl	LUM2_1123298_inj1.38744.38744.3_LUM2_1123298_inj1.38744.38744.3	898	807	91	3183.59	1062.2	3	-0.3	1	5	2.89	0.16	0.04	0.18	0.04	0.14	0.04	131	0.83	9.68	0	SPD5_CAEEL:807:x:SPD5_CAEEL:898		EK
GIDMSNWKNETVDQLITDLGQLHQDNLXLEEQIKK-KINDLEAKLLSEIDK-a34-b12	SPD5_CAEEL	SPD5_CAEEL	xlink	intra-protein xl	LUM2_1123298_inj1.41713.41713.5_LUM2_1123298_inj1.41713.41713.5	1153	218	935	5821.97	1165.4	5	-1.5	1	6	1.52	0.1	0.12	0.62	0.53	0.09	0.1	143	0	9.68	0	SPD5_CAEEL:1153:x:SPD5_CAEEL:218		KE
TEIGKIATDMGGAVKEIR-ETIGNVINESRVLR-a15-b9	SPD5_CAEEL	SPD5_CAEEL	xlink	intra-protein xl	LUM2_1123298_inj1.01172.01172.3_LUM2_1123298_inj1.01172.01172.3	1193	1103	90	3468.89	1157.3	3	4	1	4	3.21	0.12	0.03	0.1	0.06	0.04	0.02	123	0	9.67	0	SPD5_CAEEL:1103:x:SPD5_CAEEL:1193		KE
EQQHEYAKVMR-AKDNEK-a8-b5	SPD5_CAEEL	reverse_SPD5_CAEEL	xlink	intra-protein xl	LUM2_1123298_inj1.14556.14556.3_LUM2_1123298_inj1.14556.14556.3	1001	894	107	2103.01	702.011	3	-4	1	3	3.32	0.1	0.09	0.06	0.03	0.03	0.01	45	0.72	9.65	0	reverse_SPD5_CAEEL:894:x:SPD5_CAEEL:1001		KE
IKELELSATDANNTTVGSFR-KINDLEAKLLSEIDK-a10-b1	SPD5_CAEEL	SPD5_CAEEL	xlink	intra-protein xl	LUM2_1123298_inj1.00096.00096.3_LUM2_1123298_inj1.00096.00096.3	173	207	34	3875.03	1292.69	3	-4.6	1	3	2.17	0.06	-0.01	0.29	0.14	0.15	0.05	259	0	9.65	0	SPD5_CAEEL:173:x:SPD5_CAEEL:207		DK
LVNLEGNVK-KADALK-a5-b1	reverse_SPD5_CAEEL	reverse_SPD5_CAEEL	xlink	intra-protein xl	LUM2_1123298_inj1.27523.27523.3_LUM2_1123298_inj1.27523.27523.3	838	896	58	1610.94	537.988	3	3.5	1	3	2.89	0.09	0.15	0.04	0.02	0.02	0.01	25	0	9.63	0	reverse_SPD5_CAEEL:838:x:reverse_SPD5_CAEEL:896		EK
VRTEQEGDVRALAENLECR-AKLTKK-a8-b5	reverse_SPD5_CAEEL	reverse_SPD5_CAEEL	xlink	intra-protein xl	LUM2_1123298_inj1.32849.32849.3_LUM2_1123298_inj1.32849.32849.3	400	235	165	2913.56	972.193	3	3.7	1	3	2.67	0.08	-0.01	0.09	0.06	0.03	0.02	224	0.79	9.6	0	reverse_SPD5_CAEEL:235:x:reverse_SPD5_CAEEL:400		DK
VEHASSEKSEMLER-NSPIVMQKPK-a2-b8	SPD5_CAEEL	SPD5_CAEEL	xlink	intra-protein xl	LUM2_1123298_inj1.21736.21736.3_LUM2_1123298_inj1.21736.21736.3	890	506	384	2753.38	918.802	3	-1.1	1	5	3.34	0.13	0.01	0.09	0.05	0.04	0.02	121	0.93	9.6	0	SPD5_CAEEL:506:x:SPD5_CAEEL:890		EK
MVKAYEHQQERER-GELQMYQR-a3-b2	reverse_SPD5_CAEEL	SPD5_CAEEL	xlink	intra-protein xl	LUM2_1123298_inj1.20243.20243.3_LUM2_1123298_inj1.20243.20243.3	198	82	116	2708.29	903.771	3	-0.3	1	4	3.08	0.1	-0.01	0.06	0.03	0.03	0.01	188	0	9.59	0	reverse_SPD5_CAEEL:198:x:SPD5_CAEEL:82		KE
ELELSATDANNTTVGSFR-QMKEFEAQKHAMEER-a3-b3	SPD5_CAEEL	SPD5_CAEEL	xlink	intra-protein xl	LUM2_1123298_inj1.64357.64357.3_LUM2_1123298_inj1.64357.64357.3	168	151	17	3796.77	1266.6	3	-2.6	1	4	1.41	0.07	0.05	0.12	0.06	0.07	0.02	289	0	9.58	0	SPD5_CAEEL:151:x:SPD5_CAEEL:168		EK
VEGLKSNVQHLNAELEAFQSK-KLENEEHKLSSILQR-a5-b5	reverse_SPD5_CAEEL	reverse_SPD5_CAEEL	xlink	intra-protein xl	LUM2_1123298_inj1.00018.00018.3_LUM2_1123298_inj1.00018.00018.3	416	373	43	4145.19	1382.74	3	1.5	1	4	1.82	0.1	0.02	0.18	0.1	0.07	0.03	274	0	9.56	0	reverse_SPD5_CAEEL:373:x:reverse_SPD5_CAEEL:416		KE
ESSAHEVKNEAEK-LDVYDDXVEKVRK-a12-b10	reverse_SPD5_CAEEL	reverse_SPD5_CAEEL	xlink	intra-protein xl	LUM2_1123298_inj1.28668.28668.3_LUM2_1123298_inj1.28668.28668.3	315	1097	782	3063.48	1022.17	3	0.2	1	5	2.84	0.14	0.04	0.09	0.05	0.04	0.02	136	0.87	9.55	0	reverse_SPD5_CAEEL:1097:x:reverse_SPD5_CAEEL:315		EK
GIQIKLEDSTQGGLLMSSSDFTSNKVMTR-KSQNLADELSEELNGWRMR-a5-b8	reverse_SPD5_CAEEL	SPD5_CAEEL	xlink	intra-protein xl	LUM2_1123298_inj1.53826.53826.4_LUM2_1123298_inj1.53826.53826.4	847	870	23	5399.65	1350.92	4	-0.6	1	5	1.24	0.1	-0.04	0.35	0.19	0.17	0.07	381	0.9	9.52	0	reverse_SPD5_CAEEL:847:x:SPD5_CAEEL:870		KE
ALAENLECRVEGLK-ARQALVEYMNKCSK-a4-b11	reverse_SPD5_CAEEL	SPD5_CAEEL	xlink	intra-protein xl	LUM2_1123298_inj1.41845.41845.3_LUM2_1123298_inj1.41845.41845.3	406	319	87	3279.65	1094.22	3	-1.4	1	5	2.35	0.12	0.01	0.22	0.02	0.2	0.04	216	0.72	9.52	0	reverse_SPD5_CAEEL:406:x:SPD5_CAEEL:319		EK
LITIKTKLAK-NELEXARTR-a7-b4	reverse_SPD5_CAEEL	SPD5_CAEEL	xlink	intra-protein xl	LUM2_1123298_inj1.56779.56779.3_LUM2_1123298_inj1.56779.56779.3	1126	717	409	2244.3	749.108	3	0.8	1	2	2.65	0.07	0.02	0.07	0.06	0.02	0.01	200	0	9.5	0	reverse_SPD5_CAEEL:1126:x:SPD5_CAEEL:717		KE
LQQIHDELEAVKDIESLLKAELDNIK-NTNIQVDSLRGSSGNLPSRMDR-a12-b21	reverse_SPD5_CAEEL	reverse_SPD5_CAEEL	xlink	intra-protein xl	LUM2_1123298_inj1.43431.43431.5_LUM2_1123298_inj1.43431.43431.5	978	476	502	5401.77	1081.36	5	-4.6	1	7	1.07	0.06	0.09	0.34	0.27	0.07	0.06	258	0	9.5	0	reverse_SPD5_CAEEL:476:x:reverse_SPD5_CAEEL:978		KD
LDVYDDXVEKVR-DANPDSSGMR-a10-b5	reverse_SPD5_CAEEL	reverse_SPD5_CAEEL	xlink	intra-protein xl	LUM2_1123298_inj1.17813.17813.3_LUM2_1123298_inj1.17813.17813.3	1097	588	509	2527.14	843.389	3	4.1	1	3	2.93	0.04	0.08	0.08	0.06	0.02	0.01	89	0	9.5	0	reverse_SPD5_CAEEL:1097:x:reverse_SPD5_CAEEL:588		KD
QSAEKAESYRR-AELDNIKR-a5-b4	reverse_SPD5_CAEEL	reverse_SPD5_CAEEL	xlink	intra-protein xl	LUM2_1123298_inj1.36248.36248.3_LUM2_1123298_inj1.36248.36248.3	1105	989	116	2263.18	755.4	3	4	1	3	2.43	0.15	-0.01	0.11	0.05	0.05	0.02	236	0	9.48	0	reverse_SPD5_CAEEL:1105:x:reverse_SPD5_CAEEL:989		KD
KQSAEKAESYR-ALAERIQSXK-a1-b4	reverse_SPD5_CAEEL	reverse_SPD5_CAEEL	xlink	intra-protein xl	LUM2_1123298_inj1.35768.35768.3_LUM2_1123298_inj1.35768.35768.3	1100	615	485	2439.24	814.089	3	-4.1	1	4	3.27	0.16	0.03	0.11	0.06	0.05	0.02	96	0	9.47	0	reverse_SPD5_CAEEL:1100:x:reverse_SPD5_CAEEL:615		KE
KAENLRXGMDTITK-EEMAHKQAEFEK-a3-b6	reverse_SPD5_CAEEL	reverse_SPD5_CAEEL	xlink	intra-protein xl	LUM2_1123298_inj1.29992.29992.3_LUM2_1123298_inj1.29992.29992.3	357	1042	685	3080.46	1027.83	3	-3.7	1	4	2.33	0.14	-0.03	0.13	0.09	0.05	0.02	266	0.94	9.47	0	reverse_SPD5_CAEEL:1042:x:reverse_SPD5_CAEEL:357		EK
QALVEYXNK-KQSAEK-a5-b1	SPD5_CAEEL	reverse_SPD5_CAEEL	xlink	intra-protein xl	LUM2_1123298_inj1.17174.17174.3_LUM2_1123298_inj1.17174.17174.3	315	1100	785	1781.9	594.973	3	-1	1	1	2.58	0.09	0.14	0.05	0.04	0.01	0.01	61	0	9.47	0	reverse_SPD5_CAEEL:1100:x:SPD5_CAEEL:315		EK
EQVNEQGLKLDVYDDXVEK-LDVYDDXVEKVR-a9-b9	reverse_SPD5_CAEEL	reverse_SPD5_CAEEL	xlink	intra-protein xl	LUM2_1123298_inj1.35635.35635.4_LUM2_1123298_inj1.35635.35635.4	1087	1096	9	3745.75	937.446	4	-4.8	1	6	3.84	0.2	0.01	0.13	0.08	0.06	0.02	52	0	9.45	0	reverse_SPD5_CAEEL:1087:x:reverse_SPD5_CAEEL:1096		KE
EEMAHKQAEFEK-IETSEDNFAR-a6-b2	reverse_SPD5_CAEEL	SPD5_CAEEL	xlink	intra-protein xl	LUM2_1123298_inj1.57145.57145.3_LUM2_1123298_inj1.57145.57145.3	1042	140	902	2638.18	880.403	3	-4.4	1	2	2.81	0.06	0.05	0.07	0.01	0.06	0.01	140	0	9.43	0	reverse_SPD5_CAEEL:1042:x:SPD5_CAEEL:140		KE
GIDMSNWKNETVDQLITDLGQLHQDNLMLEEQIK-SIPIIQTWEENKALKTK-a3-b12	SPD5_CAEEL	SPD5_CAEEL	xlink	intra-protein xl	LUM2_1123298_inj1.41704.41704.5_LUM2_1123298_inj1.41704.41704.5	1122	70	1052	5948.05	1190.62	5	3.2	1	5	0.96	0.08	0.1	0.79	0.76	0.02	0.11	213	0	9.4	0	SPD5_CAEEL:1122:x:SPD5_CAEEL:70		DK
LSTSEIAADYCSTKXTERK-ASQDDLEQR-a14-b4	SPD5_CAEEL	reverse_SPD5_CAEEL	xlink	intra-protein xl	LUM2_1123298_inj1.56811.56811.3_LUM2_1123298_inj1.56811.56811.3	926	961	35	3248.5	1083.84	3	1	1	2	2.99	0.12	0.02	0.22	0.2	0.02	0.03	135	0	9.38	0	reverse_SPD5_CAEEL:961:x:SPD5_CAEEL:926		KD
SCKNMYEVLAQR-ENDKAR-a7-b4	reverse_SPD5_CAEEL	SPD5_CAEEL	xlink	intra-protein xl	LUM2_1123298_inj1.18478.18478.3_LUM2_1123298_inj1.18478.18478.3	884	308	576	2211.05	738.026	3	0.7	1	2	2.3	0.07	0.13	0.05	0.02	0.03	0.01	99	0.82	9.37	0	reverse_SPD5_CAEEL:884:x:SPD5_CAEEL:308		EK
IRDQFEVGLTPIASK-KTLESIEK-a3-b1	reverse_SPD5_CAEEL	reverse_SPD5_CAEEL	xlink	intra-protein xl	LUM2_1123298_inj1.57128.57128.3_LUM2_1123298_inj1.57128.57128.3	24	236	212	2601.43	868.151	3	-3.6	1	4	3.12	0.11	0.02	0.1	0.04	0.06	0.02	124	0.9	9.36	0	reverse_SPD5_CAEEL:236:x:reverse_SPD5_CAEEL:24		DK
AKIIPSNISSIQLVCDELCR-IATDMGGAVKEIR-a17-b10	SPD5_CAEEL	SPD5_CAEEL	xlink	intra-protein xl	LUM2_1123298_inj1.52471.52471.3_LUM2_1123298_inj1.52471.52471.3	984	1193	209	3656.89	1219.97	3	-5	1	6	2.82	0.17	-0.03	0.19	0.05	0.14	0.04	195	0.74	9.36	0	SPD5_CAEEL:1193:x:SPD5_CAEEL:984		EK
LAFETSINDKLNVSAILEAAEKDLHNXSLNFSILEK-AKQLTAESVELDEFMR-a35-b2	SPD5_CAEEL	reverse_SPD5_CAEEL	xlink	intra-protein xl	LUM2_1123298_inj1.40384.40384.5_LUM2_1123298_inj1.40384.40384.5	656	441	215	5881	1177.21	5	3.1	1	7	1.78	0.08	0.08	0.27	0.07	0.2	0.07	169	0	9.36	0	reverse_SPD5_CAEEL:441:x:SPD5_CAEEL:656		EK
LXEEDLLAMQSR-VKEVMDDYVDLK-a3-b2	SPD5_CAEEL	SPD5_CAEEL	xlink	intra-protein xl	LUM2_1123298_inj1.19782.19782.3_LUM2_1123298_inj1.19782.19782.3	129	102	27	2885.38	962.801	3	-2.4	1	3	2.84	0.19	-0.05	0.13	0.08	0.05	0.02	222	0.85	9.32	0	SPD5_CAEEL:102:x:SPD5_CAEEL:129		EK
ELKLTKSAIPTLGVEFQDR-ESSAHEVKNEAEK-a6-b1	SPD5_CAEEL	reverse_SPD5_CAEEL	xlink	intra-protein xl	LUM2_1123298_inj1.45505.45505.3_LUM2_1123298_inj1.45505.45505.3	1163	304	859	3582.87	1195.3	3	4.1	1	4	2.11	0.09	-0.01	0.11	0.08	0.03	0.02	274	0.94	9.31	0	reverse_SPD5_CAEEL:304:x:SPD5_CAEEL:1163		KE
KTHNMSGMGPELK-KKEIELAK-a11-b1	SPD5_CAEEL	SPD5_CAEEL	xlink	intra-protein xl	LUM2_1123298_inj1.39046.39046.3_LUM2_1123298_inj1.39046.39046.3	1092	931	161	2368.26	790.428	3	0.2	2	3	2.34	0.15	0.08	0.08	0.05	0.03	0.02	137	0.88	9.31	0	SPD5_CAEEL:1092:x:SPD5_CAEEL:931		EK
TKITILRGELQMYQR-RVKEVMDDYVDLK-a2-b4	SPD5_CAEEL	SPD5_CAEEL	xlink	intra-protein xl	LUM2_1123298_inj1.57490.57490.3_LUM2_1123298_inj1.57490.57490.3	75	103	28	3439.84	1147.62	3	1.4	1	4	2.36	0.08	-0.02	0.23	0.16	0.07	0.04	240	0.89	9.29	0	SPD5_CAEEL:103:x:SPD5_CAEEL:75		KE
EQQHEYAKVMR-MRTKEAENK-a1-b4	SPD5_CAEEL	SPD5_CAEEL	xlink	intra-protein xl	LUM2_1123298_inj1.67472.67472.3_LUM2_1123298_inj1.67472.67472.3	994	883	111	2505.23	836.085	3	4	1	2	3.15	0.07	0.01	0.25	0.24	0.01	0.04	115	0.75	9.27	0	SPD5_CAEEL:883:x:SPD5_CAEEL:994		EK
MVKAYEHQQERER-NSPIVMQKPK-a10-b8	reverse_SPD5_CAEEL	SPD5_CAEEL	xlink	intra-protein xl	LUM2_1123298_inj1.36045.36045.3_LUM2_1123298_inj1.36045.36045.3	205	506	301	2825.44	942.82	3	-1.8	1	3	1.92	0.08	0.02	0.1	0.05	0.05	0.02	260	0.93	9.27	0	reverse_SPD5_CAEEL:205:x:SPD5_CAEEL:506		EK
ENVDRXVKAYEHQQER-RIEKVAGGMDTAIK-a15-b4	reverse_SPD5_CAEEL	reverse_SPD5_CAEEL	xlink	intra-protein xl	LUM2_1123298_inj1.22930.22930.3_LUM2_1123298_inj1.22930.22930.3	205	6	199	3516.77	1173.26	3	2.7	1	4	1.76	0.09	0.06	0.27	0.1	0.18	0.05	199	0.87	9.22	0	reverse_SPD5_CAEEL:205:x:reverse_SPD5_CAEEL:6		EK
TPSTYHPQACKQNSTK-GELQMYQR-a11-b2	reverse_SPD5_CAEEL	SPD5_CAEEL	xlink	intra-protein xl	LUM2_1123298_inj1.13062.13062.3_LUM2_1123298_inj1.13062.13062.3	147	82	65	2852.33	951.784	3	-1.3	1	4	3.16	0.21	0.04	0.11	0.05	0.06	0.02	72	0.8	9.22	0	reverse_SPD5_CAEEL:147:x:SPD5_CAEEL:82		KE
KIKDANPDSSGXR-KTLESIEK-a4-b1	reverse_SPD5_CAEEL	reverse_SPD5_CAEEL	xlink	intra-protein xl	LUM2_1123298_inj1.38496.38496.3_LUM2_1123298_inj1.38496.38496.3	584	236	348	2362.22	788.415	3	1.8	1	4	3.11	0.15	0.08	0.09	0.07	0.02	0.02	45	0.9	9.21	0	reverse_SPD5_CAEEL:236:x:reverse_SPD5_CAEEL:584		DK
LEDSTQGGLLXSSSDFTSNKVMTR-DNISTEFALKMKK-a20-b1	reverse_SPD5_CAEEL	reverse_SPD5_CAEEL	xlink	intra-protein xl	LUM2_1123298_inj1.51584.51584.4_LUM2_1123298_inj1.51584.51584.4	867	569	298	4125	1032.26	4	-1.5	1	6	1.97	0.07	0.09	0.55	0.52	0.03	0.08	123	0.91	9.21	0	reverse_SPD5_CAEEL:569:x:reverse_SPD5_CAEEL:867		KD
EAENKVEHASSEKSEXLER-TEIGKIATDXGGAVKEIR-a3-b15	SPD5_CAEEL	SPD5_CAEEL	xlink	intra-protein xl	LUM2_1123298_inj1.55185.55185.3_LUM2_1123298_inj1.55185.55185.3	886	1193	307	4104.02	1369.02	3	3.2	1	5	2.09	0.06	0.01	0.13	0.08	0.05	0.02	244	0.93	9.18	0	SPD5_CAEEL:1193:x:SPD5_CAEEL:886		EK
EAAELIASVNLKDNISTEFALKMK-NEARLVNLEGNVK-a22-b9	reverse_SPD5_CAEEL	reverse_SPD5_CAEEL	xlink	intra-protein xl	LUM2_1123298_inj1.64631.64631.3_LUM2_1123298_inj1.64631.64631.3	578	838	260	4071.18	1358.07	3	2.8	1	5	2.95	0.12	-0.08	0.18	0.12	0.06	0.03	238	0.8	9.18	0	reverse_SPD5_CAEEL:578:x:reverse_SPD5_CAEEL:838		KE
IEKVAGGXDTAIKGIETK-FLILKQHLFDRLVR-a9-b5	reverse_SPD5_CAEEL	reverse_SPD5_CAEEL	xlink	intra-protein xl	LUM2_1123298_inj1.37146.37146.3_LUM2_1123298_inj1.37146.37146.3	12	85	73	3655.06	1219.36	3	-2.5	1	3	2.16	0.07	-0.05	0.12	0.08	0.05	0.02	305	0	9.18	0	reverse_SPD5_CAEEL:12:x:reverse_SPD5_CAEEL:85		DK
SAEAAQSVISKELISFNLSMNHLDKEAAELIASVNLK-TITDMGMRLNEAKK-a29-b13	reverse_SPD5_CAEEL	SPD5_CAEEL	xlink	intra-protein xl	LUM2_1123298_inj1.52009.52009.5_LUM2_1123298_inj1.52009.52009.5	560	844	284	5558.86	1112.78	5	-2.5	1	4	0.66	0.05	-0.02	0.21	0.15	0.06	0.04	422	0	9.16	0	reverse_SPD5_CAEEL:560:x:SPD5_CAEEL:844		EK
DANPDSSGMR-QAEFEKMQR-a5-b6	reverse_SPD5_CAEEL	reverse_SPD5_CAEEL	xlink	intra-protein xl	LUM2_1123298_inj1.27844.27844.3_LUM2_1123298_inj1.27844.27844.3	588	1048	460	2195.97	733	3	2.9	1	4	3.1	0.14	0.03	0.08	0.02	0.05	0.01	103	0	9.15	0	reverse_SPD5_CAEEL:1048:x:reverse_SPD5_CAEEL:588		DK
ADALKTELDDIYNLQDR-QLISSLKHEENELKK-a16-b14	reverse_SPD5_CAEEL	SPD5_CAEEL	xlink	intra-protein xl	LUM2_1123298_inj1.01749.01749.3_LUM2_1123298_inj1.01749.01749.3	912	830	82	3768.95	1257.32	3	-1.3	1	3	2.19	0.09	-0.03	0.16	0.09	0.07	0.03	274	0.82	9.14	0	reverse_SPD5_CAEEL:912:x:SPD5_CAEEL:830		DK
ETMKTSCYDAAIESTSLKEXETELHVIR-SFKNSPIVXQKPKSLHLHLK-a23-b11	reverse_SPD5_CAEEL	SPD5_CAEEL	xlink	intra-protein xl	LUM2_1123298_inj1.45616.45616.5_LUM2_1123298_inj1.45616.45616.5	292	506	214	5616.84	1124.38	5	-1.4	1	5	0.81	0.07	0.02	0.21	0.12	0.09	0.04	355	0.89	9.14	0	reverse_SPD5_CAEEL:292:x:SPD5_CAEEL:506		EK
ETXKTSCYDAAIESTSLK-EAENKVEHASSEK-a1-b5	reverse_SPD5_CAEEL	SPD5_CAEEL	xlink	intra-protein xl	LUM2_1123298_inj1.18113.18113.3_LUM2_1123298_inj1.18113.18113.3	270	888	618	3488.6	1163.88	3	2.8	1	4	2.39	0.07	0.05	0.18	0.16	0.02	0.03	161	0	9.11	0	reverse_SPD5_CAEEL:270:x:SPD5_CAEEL:888		EK
AESYRRQYMQLEGR-KQSAEKAESYR-a12-b1	reverse_SPD5_CAEEL	reverse_SPD5_CAEEL	xlink	intra-protein xl	LUM2_1123298_inj1.29662.29662.3_LUM2_1123298_inj1.29662.29662.3	1117	1100	17	3063.48	1022.17	3	-4.2	1	3	2.41	0.05	0.04	0.15	0.08	0.07	0.03	169	0.89	9.1	0	reverse_SPD5_CAEEL:1100:x:reverse_SPD5_CAEEL:1117		EK
LQLEKDALEHELKMXSSNNENVPPVGTSVSGMPTK-QYMQLEGRLITIKTK-a13-b6	SPD5_CAEEL	reverse_SPD5_CAEEL	xlink	intra-protein xl	LUM2_1123298_inj1.48494.48494.5_LUM2_1123298_inj1.48494.48494.5	1025	1117	92	5628.86	1126.78	5	-0.6	1	6	2.19	0.08	-0.02	0.24	0.15	0.09	0.05	241	0	9.1	0	reverse_SPD5_CAEEL:1117:x:SPD5_CAEEL:1025		KE
GIDMSNWKNETVDQLITDLGQLHQDNLXLEEQIK-NSPIVXQKPKSLHLHLK-a3-b8	SPD5_CAEEL	SPD5_CAEEL	xlink	intra-protein xl	LUM2_1123298_inj1.40156.40156.6_LUM2_1123298_inj1.40156.40156.6	1122	506	616	5951.04	992.848	6	0.4	1	5	1.76	0.07	0.07	0.25	0.22	0.03	0.04	191	0.89	9.1	0	SPD5_CAEEL:1122:x:SPD5_CAEEL:506		DK
KTHNMSGMGPELKETIGNVINESR-LDVYDDMVEKVR-a1-b2	SPD5_CAEEL	reverse_SPD5_CAEEL	xlink	intra-protein xl	LUM2_1123298_inj1.51576.51576.4_LUM2_1123298_inj1.51576.51576.4	1082	1089	7	4104	1027.01	4	-1.9	1	6	1.83	0.06	0.07	0.2	0.15	0.05	0.03	187	0.93	9.09	0	reverse_SPD5_CAEEL:1089:x:SPD5_CAEEL:1082		KD
LSREREQQHEYAK-KELKLTK-a10-b1	SPD5_CAEEL	SPD5_CAEEL	xlink	intra-protein xl	LUM2_1123298_inj1.01602.01602.3_LUM2_1123298_inj1.01602.01602.3	998	1157	159	2513.37	838.799	3	0.9	1	2	3.66	0.08	0.01	0.13	0.06	0.06	0.03	67	0	9.07	0	SPD5_CAEEL:1157:x:SPD5_CAEEL:998		EK
IEKVAGGMDTAIKGIETK-QVIADVAMTSEHLLQR-a3-b11	reverse_SPD5_CAEEL	reverse_SPD5_CAEEL	xlink	intra-protein xl	LUM2_1123298_inj1.30508.30508.4_LUM2_1123298_inj1.30508.30508.4	6	131	125	3651.93	913.991	4	-0.5	1	5	1.77	0.04	0.02	0.2	0.16	0.04	0.04	257	0.82	9.06	0	reverse_SPD5_CAEEL:131:x:reverse_SPD5_CAEEL:6		KE
LTKSAIPTLGVEFQDR-EVXDDYVDLK-a3-b1	SPD5_CAEEL	SPD5_CAEEL	xlink	intra-protein xl	LUM2_1123298_inj1.41969.41969.3_LUM2_1123298_inj1.41969.41969.3	1163	103	1060	2997.51	1000.18	3	3.1	1	4	1.88	0.11	-0.01	0.18	0.12	0.06	0.03	276	0.89	9.06	0	SPD5_CAEEL:103:x:SPD5_CAEEL:1163		KE
KSDEFLK-KAENLR-a1-b3	SPD5_CAEEL	reverse_SPD5_CAEEL	xlink	intra-protein xl	LUM2_1123298_inj1.23750.23750.3_LUM2_1123298_inj1.23750.23750.3	845	357	488	1576.86	526.627	3	-0.5	1	1	2.46	0.12	0.14	0.05	0.04	0.01	0.01	41	0	9.05	0	reverse_SPD5_CAEEL:357:x:SPD5_CAEEL:845		KE
SSAALFEEILERMGSSDPNADKIK-LFEDSKKAENLR-a22-b9	SPD5_CAEEL	reverse_SPD5_CAEEL	xlink	intra-protein xl	LUM2_1123298_inj1.46091.46091.3_LUM2_1123298_inj1.46091.46091.3	616	357	259	4038.03	1347.02	3	-1.2	1	4	2.05	0.06	-0.03	0.15	0.1	0.05	0.03	281	0	9.04	0	reverse_SPD5_CAEEL:357:x:SPD5_CAEEL:616		KE
XGSSDPNADKIK-HAMEER-a10-b4	SPD5_CAEEL	SPD5_CAEEL	xlink	intra-protein xl	LUM2_1123298_inj1.22040.22040.3_LUM2_1123298_inj1.22040.22040.3	616	161	455	2030.91	677.98	3	0.2	1	1	2.22	0.01	0.08	0.06	0.06	0.01	0.01	151	0	9.04	0	SPD5_CAEEL:161:x:SPD5_CAEEL:616		KE
TEIGKIATDXGGAVK-ARQALVEYMNK-a5-b7	SPD5_CAEEL	SPD5_CAEEL	xlink	intra-protein xl	LUM2_1123298_inj1.51478.51478.3_LUM2_1123298_inj1.51478.51478.3	1183	315	868	2809.45	937.492	3	2.2	1	4	2.07	0.12	-0.03	0.08	0.04	0.04	0.01	281	0.9	9.02	0	SPD5_CAEEL:1183:x:SPD5_CAEEL:315		KE
IQEELXLNDQHLQGLDTILQDVTENKWNSMDIGKFLILK-TITDMGMRLNEAK-a26-b4	reverse_SPD5_CAEEL	SPD5_CAEEL	xlink	intra-protein xl	LUM2_1123298_inj1.41472.41472.6_LUM2_1123298_inj1.41472.41472.6	72	835	763	6059.06	1010.85	6	1.8	1	6	2.11	0.07	0.03	0.32	0.29	0.03	0.05	188	0	9.01	0	reverse_SPD5_CAEEL:72:x:SPD5_CAEEL:835		KD
LILFKGIDMSNWKNETVDQLITDLGQLHQDNLMLEEQIK-DNISTEFALKXK-a5-b6	SPD5_CAEEL	reverse_SPD5_CAEEL	xlink	intra-protein xl	LUM2_1123298_inj1.38520.38520.5_LUM2_1123298_inj1.38520.38520.5	1119	574	545	5976.05	1196.22	5	1.8	1	6	1.5	0.08	0.02	0.4	0.14	0.26	0.12	220	0.93	9	0	reverse_SPD5_CAEEL:574:x:SPD5_CAEEL:1119		KE
ENVDRXVKAYEHQQER-ELGVIAANEFDER-a8-b1	reverse_SPD5_CAEEL	reverse_SPD5_CAEEL	xlink	intra-protein xl	LUM2_1123298_inj1.54200.54200.3_LUM2_1123298_inj1.54200.54200.3	198	247	49	3490.64	1164.55	3	-4.3	1	6	3.04	0.06	-0.01	0.1	0.05	0.05	0.02	151	0.88	8.99	0	reverse_SPD5_CAEEL:198:x:reverse_SPD5_CAEEL:247		KE
KLIDDLTGRFSGVTTNNADTASLELEK-VEGLKSNVQHLNAELEAFQSK-a26-b5	reverse_SPD5_CAEEL	reverse_SPD5_CAEEL	xlink	intra-protein xl	LUM2_1123298_inj1.48905.48905.4_LUM2_1123298_inj1.48905.48905.4	1033	416	617	5229.7	1308.43	4	3.8	1	6	1.15	0.07	0.03	0.17	0.08	0.08	0.03	308	0.9	8.98	0	reverse_SPD5_CAEEL:1033:x:reverse_SPD5_CAEEL:416		EK
QSAEKAESYR-KENDKAR-a5-b4	reverse_SPD5_CAEEL	SPD5_CAEEL	xlink	intra-protein xl	LUM2_1123298_inj1.14821.14821.3_LUM2_1123298_inj1.14821.14821.3	1105	307	798	2008.99	670.671	3	-1.9	1	2	2.77	0.1	0.01	0.12	0.1	0.02	0.02	159	0	8.97	0	reverse_SPD5_CAEEL:1105:x:SPD5_CAEEL:307		KD
KIQEELXLNDQHLQGLDTILQDVTENKWNSMDIGK-SFKNSPIVXQKPK-a32-b11	reverse_SPD5_CAEEL	SPD5_CAEEL	xlink	intra-protein xl	LUM2_1123298_inj1.46820.46820.5_LUM2_1123298_inj1.46820.46820.5	77	506	429	5612.85	1123.58	5	3.7	1	4	1	0.04	0.03	0.28	0.13	0.15	0.07	295	0	8.96	0	reverse_SPD5_CAEEL:77:x:SPD5_CAEEL:506		DK
REEYGSTLTFDPDNK-EFEAQKHAMEER-a11-b6	reverse_SPD5_CAEEL	SPD5_CAEEL	xlink	intra-protein xl	LUM2_1123298_inj1.57352.57352.3_LUM2_1123298_inj1.57352.57352.3	1003	157	846	3256.47	1086.5	3	-2.5	1	3	2.06	0.09	-0.01	0.09	0.05	0.04	0.02	258	0.84	8.94	0	reverse_SPD5_CAEEL:1003:x:SPD5_CAEEL:157		DK
LILFKGIDMSNWK-EEELATSLESK-a5-b9	SPD5_CAEEL	reverse_SPD5_CAEEL	xlink	intra-protein xl	LUM2_1123298_inj1.57484.57484.3_LUM2_1123298_inj1.57484.57484.3	1119	346	773	2780.42	927.815	3	-3.1	1	3	1.55	0.03	0.03	0.07	0.04	0.03	0.01	280	0.93	8.92	0	reverse_SPD5_CAEEL:346:x:SPD5_CAEEL:1119		KE
AKQLTAESVELDEFMR-LEPGXGSMNHTK-a2-b2	reverse_SPD5_CAEEL	reverse_SPD5_CAEEL	xlink	intra-protein xl	LUM2_1123298_inj1.55236.55236.3_LUM2_1123298_inj1.55236.55236.3	441	107	334	3164.5	1055.84	3	1.3	1	1	1.57	0.08	0.04	0.09	0.02	0.08	0.02	256	0.88	8.91	0	reverse_SPD5_CAEEL:107:x:reverse_SPD5_CAEEL:441		KE
GIDMSNWKNETVDQLITDLGQLHQDNLMLEEQIKK-RCLEDCVLQISSINSPIIK-a34-b4	SPD5_CAEEL	reverse_SPD5_CAEEL	xlink	intra-protein xl	LUM2_1123298_inj1.39838.39838.6_LUM2_1123298_inj1.39838.39838.6	1153	215	938	6322.2	1054.71	6	3.4	1	7	1.3	0.07	0.08	0.24	0.18	0.06	0.04	223	0	8.89	0	reverse_SPD5_CAEEL:215:x:SPD5_CAEEL:1153		KE
LHLHLSKPKQXVIPSNKFSK-SDEFLKSELSTALEEEKK-a9-b3	reverse_SPD5_CAEEL	SPD5_CAEEL	xlink	intra-protein xl	LUM2_1123298_inj1.32896.32896.3_LUM2_1123298_inj1.32896.32896.3	693	848	155	4411.35	1471.46	3	1.3	1	4	1.84	0.07	-0.06	0.13	0.06	0.07	0.02	341	0	8.89	0	reverse_SPD5_CAEEL:693:x:SPD5_CAEEL:848		KE
KIQEELXLNDQHLQGLDTILQDVTENKWNSMDIGK-VAGGMDTAIKGIETKIR-a32-b15	reverse_SPD5_CAEEL	reverse_SPD5_CAEEL	xlink	intra-protein xl	LUM2_1123298_inj1.41762.41762.6_LUM2_1123298_inj1.41762.41762.6	77	21	56	5852.98	976.505	6	1.1	1	7	2	0.04	0.16	0.13	0.06	0.07	0.03	63	0.94	8.88	0	reverse_SPD5_CAEEL:21:x:reverse_SPD5_CAEEL:77		DK
KSQNLADELSEELNGWR-FTSNSDIVEK-a1-b6	SPD5_CAEEL	SPD5_CAEEL	xlink	intra-protein xl	LUM2_1123298_inj1.34114.34114.3_LUM2_1123298_inj1.34114.34114.3	863	700	163	3108.49	1037.17	3	-2.9	1	4	2.49	0.06	0.06	0.12	0.05	0.07	0.02	127	0	8.88	0	SPD5_CAEEL:700:x:SPD5_CAEEL:863		KD
QLLHESTMAVDAIVQKLKK-DQLNYIDDLETKLADAKK-a11-b17	SPD5_CAEEL	SPD5_CAEEL	xlink	intra-protein xl	LUM2_1123298_inj1.40459.40459.3_LUM2_1123298_inj1.40459.40459.3	1074	303	771	4225.25	1409.42	3	-4.4	1	4	1.27	0.13	-0.03	0.18	0.12	0.06	0.03	342	0.7	8.87	0	SPD5_CAEEL:1074:x:SPD5_CAEEL:303		DK
EAENKVEHASSEKSEXLER-VDGEQETR-a13-b4	SPD5_CAEEL	SPD5_CAEEL	xlink	intra-protein xl	LUM2_1123298_inj1.49881.49881.3_LUM2_1123298_inj1.49881.49881.3	896	801	95	3132.42	1045.15	3	-1.3	1	2	2.07	0.05	0	0.1	0.07	0.03	0.02	250	0	8.87	0	SPD5_CAEEL:801:x:SPD5_CAEEL:896		KE
XKLAFETSINDK-QXKEFEAQK-a2-b4	SPD5_CAEEL	SPD5_CAEEL	xlink	intra-protein xl	LUM2_1123298_inj1.49675.49675.3_LUM2_1123298_inj1.49675.49675.3	621	152	469	2547.24	850.088	3	2.2	1	2	3.76	0.13	0.03	0.04	0.03	0.01	0.01	20	0	8.87	0	SPD5_CAEEL:152:x:SPD5_CAEEL:621		KE
LKQVIADVAXTSEHLLQR-IREEXAHKQAEFEK-a2-b11	reverse_SPD5_CAEEL	reverse_SPD5_CAEEL	xlink	intra-protein xl	LUM2_1123298_inj1.43017.43017.3_LUM2_1123298_inj1.43017.43017.3	120	1045	925	3809.97	1271	3	4.2	1	2	1.29	0.09	0.07	0.19	0.18	0.02	0.03	232	0	8.84	0	reverse_SPD5_CAEEL:1045:x:reverse_SPD5_CAEEL:120		KE
LFEDSKKAENLR-KQSAEKAESYR-a3-b1	reverse_SPD5_CAEEL	reverse_SPD5_CAEEL	xlink	intra-protein xl	LUM2_1123298_inj1.33004.33004.3_LUM2_1123298_inj1.33004.33004.3	351	1100	749	2726.4	909.808	3	0.3	1	6	3.56	0.14	-0.04	0.12	0.07	0.05	0.02	115	0	8.83	0	reverse_SPD5_CAEEL:1100:x:reverse_SPD5_CAEEL:351		EK
RFTIAPDAEDVASSSLLNASYSPLFKFTSNSDIVEK-EFLRALAERIQSMK-a26-b1	SPD5_CAEEL	reverse_SPD5_CAEEL	xlink	intra-protein xl	LUM2_1123298_inj1.37366.37366.6_LUM2_1123298_inj1.37366.37366.6	694	608	86	5591.86	932.985	6	0	1	3	1.26	0.03	0.09	0.27	0.25	0.02	0.04	211	0	8.83	0	reverse_SPD5_CAEEL:608:x:SPD5_CAEEL:694		KE
GIDMSNWKNETVDQLITDLGQLHQDNLMLEEQIK-LTKSAIPTLGVEFQDRIK-a25-b3	SPD5_CAEEL	SPD5_CAEEL	xlink	intra-protein xl	LUM2_1123298_inj1.42158.42158.6_LUM2_1123298_inj1.42158.42158.6	1144	1163	19	5965.06	995.185	6	0.4	1	5	1.57	0.06	0.07	0.23	0.12	0.1	0.04	200	0.91	8.83	0	SPD5_CAEEL:1144:x:SPD5_CAEEL:1163		DK
NSTFDSSSMLLGGQTSDELK-AKQLTAESVELDEFXR-a17-b2	SPD5_CAEEL	reverse_SPD5_CAEEL	xlink	intra-protein xl	LUM2_1123298_inj1.00385.00385.3_LUM2_1123298_inj1.00385.00385.3	349	441	92	3979.88	1327.63	3	3.7	1	1	2.27	0.1	0	0.26	0.02	0.24	0.05	190	0.63	8.81	0	reverse_SPD5_CAEEL:441:x:SPD5_CAEEL:349		DK
KTITDXGMR-VEHASSEK-a1-b7	SPD5_CAEEL	SPD5_CAEEL	xlink	intra-protein xl	LUM2_1123298_inj1.25032.25032.3_LUM2_1123298_inj1.25032.25032.3	831	895	64	1934.92	645.983	3	2.8	1	2	2.69	0.11	0.07	0.06	0.05	0.01	0.01	88	0.86	8.8	0	SPD5_CAEEL:831:x:SPD5_CAEEL:895		KE
MEDNSVLNEDSNLEHVEGQPRR-LHLHLSKPKQMVIPSNK-a3-b9	SPD5_CAEEL	reverse_SPD5_CAEEL	xlink	intra-protein xl	LUM2_1123298_inj1.37896.37896.5_LUM2_1123298_inj1.37896.37896.5	3	693	690	4518.28	904.664	5	-1.3	1	8	2.27	0.12	0.03	0.26	0.16	0.1	0.05	155	0	8.78	0	reverse_SPD5_CAEEL:693:x:SPD5_CAEEL:3		DK
NQQQFASXWEDFESVK-KSDEFLK-a13-b1	SPD5_CAEEL	SPD5_CAEEL	xlink	intra-protein xl	LUM2_1123298_inj1.13973.13973.3_LUM2_1123298_inj1.13973.13973.3	458	845	387	2836.3	946.441	3	-0.9	1	3	3.16	0.11	0.03	0.08	0.06	0.02	0.01	82	0	8.77	0	SPD5_CAEEL:458:x:SPD5_CAEEL:845		EK
TSCYDAAIESTSLKEMETELHVIR-DANPDSSGXR-a14-b5	reverse_SPD5_CAEEL	reverse_SPD5_CAEEL	xlink	intra-protein xl	LUM2_1123298_inj1.54645.54645.3_LUM2_1123298_inj1.54645.54645.3	287	588	301	3828.74	1277.26	3	4.6	2	2	1.76	0.09	-0.05	0.1	0.07	0.03	0.02	328	0.92	8.76	0	reverse_SPD5_CAEEL:287:x:reverse_SPD5_CAEEL:588		KD
EEYGSTLTFDPDNKK-ESSAHEVKNEAEK-a2-b8	reverse_SPD5_CAEEL	reverse_SPD5_CAEEL	xlink	intra-protein xl	LUM2_1123298_inj1.54180.54180.3_LUM2_1123298_inj1.54180.54180.3	995	311	684	3181.46	1061.49	3	-3.1	1	4	2.77	0.13	-0.02	0.1	0.04	0.05	0.02	171	0	8.73	0	reverse_SPD5_CAEEL:311:x:reverse_SPD5_CAEEL:995		EK
EVMDDYVDLKLGQENVQEK-MGSSDPNADK-a10-b5	SPD5_CAEEL	SPD5_CAEEL	xlink	intra-protein xl	LUM2_1123298_inj1.53484.53484.4_LUM2_1123298_inj1.53484.53484.4	112	611	499	3253.46	814.373	4	-4.8	1	3	2	0.14	-0.01	0.1	0.08	0.02	0.02	244	0	8.72	0	SPD5_CAEEL:112:x:SPD5_CAEEL:611		KD
SCKNMYEVLAQRAK-NEARLVNLEGNVK-a3-b2	reverse_SPD5_CAEEL	reverse_SPD5_CAEEL	xlink	intra-protein xl	LUM2_1123298_inj1.56430.56430.3_LUM2_1123298_inj1.56430.56430.3	880	831	49	3133.62	1045.55	3	1.7	1	4	2.12	0.21	0.01	0.5	0.39	0.12	0.09	150	0.76	8.68	0	reverse_SPD5_CAEEL:831:x:reverse_SPD5_CAEEL:880		KE
IQIGKVNGELNVLRAENR-DNISTEFALKXK-a16-b10	SPD5_CAEEL	reverse_SPD5_CAEEL	xlink	intra-protein xl	LUM2_1123298_inj1.30145.30145.3_LUM2_1123298_inj1.30145.30145.3	368	578	210	3415.83	1139.62	3	0.5	1	4	2	0.08	-0.03	0.36	0.02	0.35	0.08	228	0	8.67	0	reverse_SPD5_CAEEL:578:x:SPD5_CAEEL:368		EK
NQQQFASMWEDFESVK-EEMAHKQAEFEKMQR-a10-b12	SPD5_CAEEL	reverse_SPD5_CAEEL	xlink	intra-protein xl	LUM2_1123298_inj1.59437.59437.4_LUM2_1123298_inj1.59437.59437.4	455	1048	593	3845.74	962.442	4	3.5	1	4	2.35	0.07	0.05	0.09	0.04	0.06	0.02	144	0	8.67	0	reverse_SPD5_CAEEL:1048:x:SPD5_CAEEL:455		EK
ELGVIAANEFDER-LEPGMGSMNHTKK-a1-b12	reverse_SPD5_CAEEL	reverse_SPD5_CAEEL	xlink	intra-protein xl	LUM2_1123298_inj1.14728.14728.3_LUM2_1123298_inj1.14728.14728.3	247	117	130	2872.38	958.466	3	-3.4	1	5	2.67	0.07	0.14	0.05	0.04	0.01	0.01	9	0.63	8.66	0	reverse_SPD5_CAEEL:117:x:reverse_SPD5_CAEEL:247		EK
VNESDALRASQDDLEQRLQQIHDELEAVK-AKIIPSNISSIQLVCDELCRR-a15-b2	reverse_SPD5_CAEEL	SPD5_CAEEL	xlink	intra-protein xl	LUM2_1123298_inj1.41701.41701.6_LUM2_1123298_inj1.41701.41701.6	964	969	5	5801.97	968.003	6	4.9	1	10	1.79	0.1	0.01	0.34	0.27	0.08	0.06	216	0	8.66	0	reverse_SPD5_CAEEL:964:x:SPD5_CAEEL:969		EK
KTHNMSGMGPELK-SFKNSPIVMQKPK-a11-b11	SPD5_CAEEL	SPD5_CAEEL	xlink	intra-protein xl	LUM2_1123298_inj1.31467.31467.3_LUM2_1123298_inj1.31467.31467.3	1092	506	586	2913.51	972.176	3	1.1	1	2	1.25	0.06	0.03	0.07	0.05	0.02	0.01	290	0	8.65	0	SPD5_CAEEL:1092:x:SPD5_CAEEL:506		EK
QMVIPSNKFSK-DVNEKIEK-a8-b1	reverse_SPD5_CAEEL	SPD5_CAEEL	xlink	intra-protein xl	LUM2_1123298_inj1.49835.49835.3_LUM2_1123298_inj1.49835.49835.3	701	1005	304	2233.18	745.4	3	-0.2	1	2	2.28	0.03	0.06	0.29	0.01	0.28	0.06	108	0	8.63	0	reverse_SPD5_CAEEL:701:x:SPD5_CAEEL:1005		KD
AEELANEAK-KADALK-a7-b1	reverse_SPD5_CAEEL	reverse_SPD5_CAEEL	xlink	intra-protein xl	LUM2_1123298_inj1.24445.24445.3_LUM2_1123298_inj1.24445.24445.3	390	896	506	1599.85	534.291	3	0.8	1	2	2.8	0.09	0.1	0.05	0.03	0.02	0.01	28	0	8.61	0	reverse_SPD5_CAEEL:390:x:reverse_SPD5_CAEEL:896		EK
LKKTHNMSGXGPELK-SMSQPVLNVEGDK-a3-b10	SPD5_CAEEL	SPD5_CAEEL	xlink	intra-protein xl	LUM2_1123298_inj1.39566.39566.3_LUM2_1123298_inj1.39566.39566.3	1082	32	1050	3070.53	1024.52	3	2.4	1	2	1.78	0.04	0.03	0.11	0.07	0.03	0.02	233	0.92	8.6	0	SPD5_CAEEL:1082:x:SPD5_CAEEL:32		KE
DATQSFLSQKSFK-IETSEDNFARQXK-a10-b2	SPD5_CAEEL	SPD5_CAEEL	xlink	intra-protein xl	LUM2_1123298_inj1.36478.36478.3_LUM2_1123298_inj1.36478.36478.3	495	140	355	3051.45	1018.16	3	-4.2	1	2	1.16	0.1	0.04	0.11	0.02	0.09	0.02	270	0.61	8.6	0	SPD5_CAEEL:140:x:SPD5_CAEEL:495		KE
MEQYKLMEEDLLAXQSR-SFKNSPIVXQKPK-a8-b11	SPD5_CAEEL	SPD5_CAEEL	xlink	intra-protein xl	LUM2_1123298_inj1.57031.57031.4_LUM2_1123298_inj1.57031.57031.4	129	506	377	3630.8	908.707	4	1.4	1	5	2.01	0.12	0.06	0.14	0.08	0.06	0.03	145	0.9	8.57	0	SPD5_CAEEL:129:x:SPD5_CAEEL:506		EK
NDPDFTLTSGYEER-KRETXK-a12-b1	SPD5_CAEEL	reverse_SPD5_CAEEL	xlink	intra-protein xl	LUM2_1123298_inj1.27942.27942.3_LUM2_1123298_inj1.27942.27942.3	204	268	64	2432.13	811.718	3	1.5	1	3	2.65	0.08	0.05	0.1	0.07	0.03	0.02	101	0.85	8.56	0	reverse_SPD5_CAEEL:268:x:SPD5_CAEEL:204		EK
KTHNMSGMGPELK-KQSAEK-a11-b1	SPD5_CAEEL	reverse_SPD5_CAEEL	xlink	intra-protein xl	LUM2_1123298_inj1.22973.22973.3_LUM2_1123298_inj1.22973.22973.3	1092	1100	8	2100.05	701.026	3	4	1	4	3.02	0.1	0.02	0.07	0.03	0.05	0.02	100	0.95	8.55	0	reverse_SPD5_CAEEL:1100:x:SPD5_CAEEL:1092		EK
SENIVNGITEK-LFEDSKK-a10-b6	reverse_SPD5_CAEEL	reverse_SPD5_CAEEL	xlink	intra-protein xl	LUM2_1123298_inj1.28064.28064.3_LUM2_1123298_inj1.28064.28064.3	104	354	250	2050.05	684.358	3	-3.9	1	2	2.66	0.09	0.05	0.05	0.03	0.02	0.01	108	0.83	8.55	0	reverse_SPD5_CAEEL:104:x:reverse_SPD5_CAEEL:354		EK
EVIDSNSTFKFLPSYSANLLSSSAVDEADPAITFRR-QNSTKTPMGSVSTGVPPVNENNSSXMK-a29-b5	reverse_SPD5_CAEEL	reverse_SPD5_CAEEL	xlink	intra-protein xl	LUM2_1123298_inj1.43750.43750.5_LUM2_1123298_inj1.43750.43750.5	524	152	372	6766.24	1354.26	5	-1.1	1	7	0.86	0.07	0.02	0.54	0.08	0.46	0.11	270	0.95	8.54	0	reverse_SPD5_CAEEL:152:x:reverse_SPD5_CAEEL:524		DK
RCLEDCVLQISSINSPIIK-ARQALVEYMNKCSK-a4-b11	reverse_SPD5_CAEEL	SPD5_CAEEL	xlink	intra-protein xl	LUM2_1123298_inj1.00371.00371.3_LUM2_1123298_inj1.00371.00371.3	215	319	104	3922.98	1308.67	3	-1.6	1	4	1.83	0.11	0.05	0.17	0.03	0.13	0.03	178	0.87	8.54	0	reverse_SPD5_CAEEL:215:x:SPD5_CAEEL:319		EK
DQLNYIDDLETKLADAKK-ETXKTSCYDAAIESTSLK-a17-b13	SPD5_CAEEL	reverse_SPD5_CAEEL	xlink	intra-protein xl	LUM2_1123298_inj1.51486.51486.4_LUM2_1123298_inj1.51486.51486.4	303	282	21	4123.99	1032.01	4	1.9	1	7	2.08	0.14	0.02	0.4	0.36	0.04	0.07	154	0.87	8.52	0	reverse_SPD5_CAEEL:282:x:SPD5_CAEEL:303		KE
SELSTALEEEKK-LESVENQLK-a11-b2	SPD5_CAEEL	reverse_SPD5_CAEEL	xlink	intra-protein xl	LUM2_1123298_inj1.48567.48567.3_LUM2_1123298_inj1.48567.48567.3	862	488	374	2403.23	802.084	3	-4.2	1	3	2.04	0.03	0.08	0.13	0.1	0.03	0.02	129	0	8.51	0	reverse_SPD5_CAEEL:488:x:SPD5_CAEEL:862		KE
KAENLRMGMDTITK-EEMAHKQAEFEK-a1-b9	reverse_SPD5_CAEEL	reverse_SPD5_CAEEL	xlink	intra-protein xl	LUM2_1123298_inj1.29413.29413.3_LUM2_1123298_inj1.29413.29413.3	355	1045	690	3064.49	1022.5	3	3.1	1	2	1.03	0.09	0.01	0.13	0.08	0.05	0.02	317	0.92	8.46	0	reverse_SPD5_CAEEL:1045:x:reverse_SPD5_CAEEL:355		KE
ADALKTELDDIYNLQDRTQSER-TEIGKIATDMGGAVKEIR-a21-b15	reverse_SPD5_CAEEL	SPD5_CAEEL	xlink	intra-protein xl	LUM2_1123298_inj1.44606.44606.3_LUM2_1123298_inj1.44606.44606.3	917	1193	276	4463.27	1488.77	3	2.8	1	4	2.19	0.06	-0.05	0.12	0.08	0.04	0.02	266	0	8.46	0	reverse_SPD5_CAEEL:917:x:SPD5_CAEEL:1193		EK
WGNLEESLEDALNQSKK-NXYEVLAQRAKDNEK-a16-b14	reverse_SPD5_CAEEL	reverse_SPD5_CAEEL	xlink	intra-protein xl	LUM2_1123298_inj1.51876.51876.3_LUM2_1123298_inj1.51876.51876.3	336	894	558	3765.81	1256.28	3	-4.2	1	3	1.63	0.08	0.05	0.3	0.04	0.26	0.06	175	0	8.43	0	reverse_SPD5_CAEEL:336:x:reverse_SPD5_CAEEL:894		KE
KIQEELMLNDQHLQGLDTILQDVTENKWNSMDIGK-LVRSENIVNGITEK-a1-b13	reverse_SPD5_CAEEL	reverse_SPD5_CAEEL	xlink	intra-protein xl	LUM2_1123298_inj1.43782.43782.5_LUM2_1123298_inj1.43782.43782.5	46	104	58	5648.86	1130.78	5	-4	1	4	1.14	0.05	0.08	0.38	0.34	0.03	0.05	202	0.88	8.41	0	reverse_SPD5_CAEEL:104:x:reverse_SPD5_CAEEL:46		KE
REEYGSTLTFDPDNKK-KDGEVNLVPQSXSR-a11-b1	reverse_SPD5_CAEEL	reverse_SPD5_CAEEL	xlink	intra-protein xl	LUM2_1123298_inj1.50090.50090.3_LUM2_1123298_inj1.50090.50090.3	1003	1164	161	3455.65	1152.89	3	-2.9	1	3	2.44	0.12	-0.04	0.13	0.02	0.11	0.03	213	0	8.41	0	reverse_SPD5_CAEEL:1003:x:reverse_SPD5_CAEEL:1164		DK
YQEXKEQVNEQGLK-SENIVNGITEK-a5-b10	reverse_SPD5_CAEEL	reverse_SPD5_CAEEL	xlink	intra-protein xl	LUM2_1123298_inj1.47529.47529.3_LUM2_1123298_inj1.47529.47529.3	1078	104	974	2923.42	975.482	3	-0.5	1	3	2.94	0.09	-0.01	0.09	0.08	0.02	0.02	129	0.85	8.4	0	reverse_SPD5_CAEEL:104:x:reverse_SPD5_CAEEL:1078		KE
KEIELAKYR-TRAMELENK-a7-b5	SPD5_CAEEL	reverse_SPD5_CAEEL	xlink	intra-protein xl	LUM2_1123298_inj1.37559.37559.3_LUM2_1123298_inj1.37559.37559.3	938	482	456	2221.18	741.401	3	-4.4	1	1	2.91	0.17	0.03	0.08	0.01	0.07	0.01	82	0	8.4	0	reverse_SPD5_CAEEL:482:x:SPD5_CAEEL:938		KE
AKDNEKK-EEMAHK-a2-b2	reverse_SPD5_CAEEL	reverse_SPD5_CAEEL	xlink	intra-protein xl	LUM2_1123298_inj1.13136.13136.3_LUM2_1123298_inj1.13136.13136.3	891	1038	147	1556.76	519.928	3	-0.3	1	2	2.56	0.05	0.14	0.01	0.01	0	0	14	0	8.39	0	reverse_SPD5_CAEEL:1038:x:reverse_SPD5_CAEEL:891		KE
CELNEALARVDGEQETRVK-YKALEIEKK-a5-b2	SPD5_CAEEL	reverse_SPD5_CAEEL	xlink	intra-protein xl	LUM2_1123298_inj1.44212.44212.3_LUM2_1123298_inj1.44212.44212.3	793	261	532	3318.72	1107.25	3	-1.9	1	4	1.84	0.07	-0.03	0.14	0.08	0.07	0.03	270	0.83	8.39	0	reverse_SPD5_CAEEL:261:x:SPD5_CAEEL:793		EK
LITIKTKLAK-IEHELK-a5-b2	reverse_SPD5_CAEEL	reverse_SPD5_CAEEL	xlink	intra-protein xl	LUM2_1123298_inj1.65579.65579.3_LUM2_1123298_inj1.65579.65579.3	1124	873	251	1877.17	626.73	3	-2.6	1	2	2.91	0.07	0.07	0.04	0.02	0.02	0.01	54	0	8.39	0	reverse_SPD5_CAEEL:1124:x:reverse_SPD5_CAEEL:873		KE
KLIDDLTGRFSGVTTNNADTASLELEK-RFTIAPDAEDVASSSLLNASYSPLFK-a1-b10	reverse_SPD5_CAEEL	SPD5_CAEEL	xlink	intra-protein xl	LUM2_1123298_inj1.39774.39774.6_LUM2_1123298_inj1.39774.39774.6	1008	678	330	5687.89	948.989	6	0.6	1	8	1.12	0.1	0.04	0.24	0.11	0.13	0.04	252	0	8.36	0	reverse_SPD5_CAEEL:1008:x:SPD5_CAEEL:678		KD
TEIGKIATDMGGAVKEIR-KLENEEHKLSSILQR-a16-b1	SPD5_CAEEL	reverse_SPD5_CAEEL	xlink	intra-protein xl	LUM2_1123298_inj1.01664.01664.3_LUM2_1123298_inj1.01664.01664.3	1194	369	825	3692.99	1232.01	3	1.6	1	2	1.69	0.13	0.05	0.18	0.16	0.02	0.03	177	0	8.36	0	reverse_SPD5_CAEEL:369:x:SPD5_CAEEL:1194		EK
NDPDFTLTSGYEER-LADAKKENDK-a2-b6	SPD5_CAEEL	SPD5_CAEEL	xlink	intra-protein xl	LUM2_1123298_inj1.12122.12122.3_LUM2_1123298_inj1.12122.12122.3	194	304	110	2755.28	919.435	3	-3.9	1	4	2.56	0.05	0.06	0.08	0.03	0.05	0.01	99	0.9	8.34	0	SPD5_CAEEL:194:x:SPD5_CAEEL:304		DK
IEKVAGGXDTAIK-EQVNEQGLK-a3-b1	reverse_SPD5_CAEEL	reverse_SPD5_CAEEL	xlink	intra-protein xl	LUM2_1123298_inj1.36900.36900.3_LUM2_1123298_inj1.36900.36900.3	6	1079	1073	2373.23	792.083	3	2.6	1	2	2	0.06	0.09	0.09	0.03	0.07	0.02	115	0.92	8.34	0	reverse_SPD5_CAEEL:1079:x:reverse_SPD5_CAEEL:6		KE
GIQIKLEDSTQGGLLMSSSDFTSNKVMTR-EAAELIASVNLKDNISTEFALK-a25-b4	reverse_SPD5_CAEEL	reverse_SPD5_CAEEL	xlink	intra-protein xl	LUM2_1123298_inj1.46382.46382.5_LUM2_1123298_inj1.46382.46382.5	867	560	307	5499.82	1100.97	5	2.1	1	6	1.39	0.11	0.01	0.36	0.16	0.21	0.07	239	0	8.34	0	reverse_SPD5_CAEEL:560:x:reverse_SPD5_CAEEL:867		KE
KAENLRXGMDTITK-KTITDMGXR-a10-b1	reverse_SPD5_CAEEL	SPD5_CAEEL	xlink	intra-protein xl	LUM2_1123298_inj1.45228.45228.3_LUM2_1123298_inj1.45228.45228.3	364	831	467	2672.32	891.781	3	2.4	1	2	2.71	0.16	-0.01	0.09	0.08	0.01	0.02	145	0.94	8.33	0	reverse_SPD5_CAEEL:364:x:SPD5_CAEEL:831		DK
YSEAKEASQKR-IEHELKSCK-a10-b4	SPD5_CAEEL	reverse_SPD5_CAEEL	xlink	intra-protein xl	LUM2_1123298_inj1.34655.34655.3_LUM2_1123298_inj1.34655.34655.3	99	875	776	2420.21	807.745	3	-0.6	1	3	2.91	0.11	0.02	0.06	0.01	0.04	0.01	94	0.94	8.33	0	reverse_SPD5_CAEEL:875:x:SPD5_CAEEL:99		KE
QALVEYXNKCSKLEHEIR-WGNLEESLEDALNQSKK-a5-b16	SPD5_CAEEL	reverse_SPD5_CAEEL	xlink	intra-protein xl	LUM2_1123298_inj1.52944.52944.3_LUM2_1123298_inj1.52944.52944.3	315	336	21	4205.03	1402.69	3	-4.3	1	5	2.03	0.06	-0.02	0.15	0.08	0.07	0.03	231	0	8.31	0	reverse_SPD5_CAEEL:336:x:SPD5_CAEEL:315		EK
NELEXARTR-AELDNIKR-a2-b7	SPD5_CAEEL	reverse_SPD5_CAEEL	xlink	intra-protein xl	LUM2_1123298_inj1.18373.18373.3_LUM2_1123298_inj1.18373.18373.3	715	992	277	2074.05	692.359	3	-2	1	4	3.36	0.12	0.01	0.07	0.04	0.02	0.01	56	0	8.31	0	reverse_SPD5_CAEEL:992:x:SPD5_CAEEL:715		EK
NQQQFASXWEDFESVK-EEYGSTLTFDPDNKK-a10-b14	SPD5_CAEEL	reverse_SPD5_CAEEL	xlink	intra-protein xl	LUM2_1123298_inj1.35413.35413.3_LUM2_1123298_inj1.35413.35413.3	455	1007	552	3713.64	1238.89	3	-0.6	1	4	1.45	0.08	-0.03	0.13	0.03	0.1	0.02	301	0	8.25	0	reverse_SPD5_CAEEL:1007:x:SPD5_CAEEL:455		EK
MDRTRAXELENK-XVKAYEHQQER-a2-b3	reverse_SPD5_CAEEL	reverse_SPD5_CAEEL	xlink	intra-protein xl	LUM2_1123298_inj1.44092.44092.3_LUM2_1123298_inj1.44092.44092.3	476	198	278	2924.36	975.793	3	-4.8	1	3	1.99	0.06	0.11	0.06	0.02	0.04	0.01	94	0.75	8.22	0	reverse_SPD5_CAEEL:198:x:reverse_SPD5_CAEEL:476		DK
SIPIIQTWEENKALKTK-AESYRRQYXQLEGR-a12-b12	SPD5_CAEEL	reverse_SPD5_CAEEL	xlink	intra-protein xl	LUM2_1123298_inj1.02455.02455.3_LUM2_1123298_inj1.02455.02455.3	70	1117	1047	3781.97	1261.66	3	3.2	1	3	2.34	0.11	-0.01	0.15	0.07	0.08	0.03	174	0.92	8.21	0	reverse_SPD5_CAEEL:1117:x:SPD5_CAEEL:70		KE
TMVKNSTFDSSSMLLGGQTSDELKIQIGK-XKLAFETSINDKLNVSAILEAAEK-a24-b6	SPD5_CAEEL	SPD5_CAEEL	xlink	intra-protein xl	LUM2_1123298_inj1.45302.45302.5_LUM2_1123298_inj1.45302.45302.5	352	625	273	5746.93	1150.39	5	-1.3	1	9	1.73	0.08	-0.03	0.16	0.07	0.09	0.03	270	0.92	8.19	0	SPD5_CAEEL:352:x:SPD5_CAEEL:625		KE
EENSTLKSQFAELEANLHQVNSK-LEPGMGSMNHTKK-a2-b12	SPD5_CAEEL	reverse_SPD5_CAEEL	xlink	intra-protein xl	LUM2_1123298_inj1.01021.01021.3_LUM2_1123298_inj1.01021.01021.3	762	117	645	4025.96	1342.99	3	1.1	1	3	1.97	0.04	0	0.25	0.08	0.17	0.05	193	0.94	8.18	0	reverse_SPD5_CAEEL:117:x:SPD5_CAEEL:762		EK
NEARLVNLEGNVKGIQIK-TEIGKIATDXGGAVKEIR-a9-b5	reverse_SPD5_CAEEL	SPD5_CAEEL	xlink	intra-protein xl	LUM2_1123298_inj1.46744.46744.3_LUM2_1123298_inj1.46744.46744.3	838	1183	345	3880.12	1294.38	3	0.7	1	4	1.45	0.1	-0.03	0.16	0.1	0.06	0.03	301	0.95	8.17	0	reverse_SPD5_CAEEL:838:x:SPD5_CAEEL:1183		EK
VEHASSEK-KQSAEK-a2-b1	SPD5_CAEEL	reverse_SPD5_CAEEL	xlink	intra-protein xl	LUM2_1123298_inj1.11773.11773.3_LUM2_1123298_inj1.11773.11773.3	890	1100	210	1556.78	519.935	3	1.8	1	0	1.31	0.08	0.2	0.07	0.07	0	0.01	52	0.88	8.17	0	reverse_SPD5_CAEEL:1100:x:SPD5_CAEEL:890		EK
ETXKTSCYDAAIESTSLK-LDVYDDXVEK-a4-b5	reverse_SPD5_CAEEL	reverse_SPD5_CAEEL	xlink	intra-protein xl	LUM2_1123298_inj1.03135.03135.3_LUM2_1123298_inj1.03135.03135.3	273	1092	819	3273.45	1092.16	3	-4.7	1	3	2.73	0.14	-0.04	0.1	0.06	0.04	0.02	164	0	8.16	0	reverse_SPD5_CAEEL:1092:x:reverse_SPD5_CAEEL:273		KD
FSGVTTNNADTASLELEKIREEXAHK-IQIGKVNGELNVLR-a18-b9	reverse_SPD5_CAEEL	SPD5_CAEEL	xlink	intra-protein xl	LUM2_1123298_inj1.47152.47152.3_LUM2_1123298_inj1.47152.47152.3	1034	361	673	4440.31	1481.11	3	-0.2	1	3	1.37	0.04	-0.04	0.14	0.1	0.04	0.02	325	0	8.15	0	reverse_SPD5_CAEEL:1034:x:SPD5_CAEEL:361		KE
SAEAAQSVISKELISFNLSXNHLDKEAAELIASVNLK-DQLNYIDDLETKLADAK-a25-b15	reverse_SPD5_CAEEL	SPD5_CAEEL	xlink	intra-protein xl	LUM2_1123298_inj1.40621.40621.6_LUM2_1123298_inj1.40621.40621.6	556	301	255	5932.03	989.679	6	-0.8	1	6	1.39	0.08	-0.01	0.29	0.2	0.1	0.05	256	0.88	8.14	0	reverse_SPD5_CAEEL:556:x:SPD5_CAEEL:301		KD
HAXEER-XTERKK-a5-b5	SPD5_CAEEL	SPD5_CAEEL	xlink	intra-protein xl	LUM2_1123298_inj1.15797.15797.3_LUM2_1123298_inj1.15797.15797.3	162	931	769	1576.74	526.588	3	-3.7	1	1	2.66	0.08	0.11	0.02	0.01	0	0	11	0	8.13	0	SPD5_CAEEL:162:x:SPD5_CAEEL:931		EK
ELISFNLSXNHLDKEAAELIASVNLKDNISTEFALK-MGSSDPNADKIKK-a1-b12	reverse_SPD5_CAEEL	SPD5_CAEEL	xlink	intra-protein xl	LUM2_1123298_inj1.44548.44548.5_LUM2_1123298_inj1.44548.44548.5	543	618	75	5404.74	1081.96	5	-1.8	1	6	1.53	0.11	0.02	0.23	0.13	0.1	0.05	207	0	8.12	0	reverse_SPD5_CAEEL:543:x:SPD5_CAEEL:618		EK
IEKVAGGMDTAIKGIETK-VLRDFLHQKLILFK-a16-b9	reverse_SPD5_CAEEL	SPD5_CAEEL	xlink	intra-protein xl	LUM2_1123298_inj1.55790.55790.3_LUM2_1123298_inj1.55790.55790.3	19	1114	1095	3611.06	1204.69	3	-1.1	1	5	2.54	0.12	-0.05	0.08	0.05	0.03	0.02	203	0	8.12	0	reverse_SPD5_CAEEL:19:x:SPD5_CAEEL:1114		EK
ELISFNLSMNHLDKEAAELIASVNLK-VEHASSEKSEMLERIVHLETEMEK-a14-b19	reverse_SPD5_CAEEL	SPD5_CAEEL	xlink	intra-protein xl	LUM2_1123298_inj1.43729.43729.5_LUM2_1123298_inj1.43729.43729.5	556	907	351	5720.85	1145.18	5	-3.5	1	7	1.2	0.1	-0.03	0.35	0.11	0.24	0.06	290	0	8.11	0	reverse_SPD5_CAEEL:556:x:SPD5_CAEEL:907		KE
VAGGMDTAIKGIETK-MVKAYEHQQERER-a6-b3	reverse_SPD5_CAEEL	reverse_SPD5_CAEEL	xlink	intra-protein xl	LUM2_1123298_inj1.35131.35131.3_LUM2_1123298_inj1.35131.35131.3	12	198	186	3174.6	1059.21	3	3.2	1	1	0.7	0.02	0.11	0.13	0.1	0.02	0.02	229	0	8.11	0	reverse_SPD5_CAEEL:12:x:reverse_SPD5_CAEEL:198		DK
EEELATSLESKLFEDSK-NELEMARTRDMR-a11-b2	reverse_SPD5_CAEEL	SPD5_CAEEL	xlink	intra-protein xl	LUM2_1123298_inj1.50070.50070.3_LUM2_1123298_inj1.50070.50070.3	348	715	367	3456.67	1153.23	3	5	1	3	1.71	0.08	0	0.12	0.07	0.05	0.02	242	0	8.11	0	reverse_SPD5_CAEEL:348:x:SPD5_CAEEL:715		KE
IATDMGGAVKEIR-ALKTKITILR-a11-b3	SPD5_CAEEL	SPD5_CAEEL	xlink	intra-protein xl	LUM2_1123298_inj1.39060.39060.3_LUM2_1123298_inj1.39060.39060.3	1194	73	1121	2497.48	833.502	3	2.3	1	2	2.19	0.2	0.04	0.08	0.06	0.03	0.01	123	0	8.1	0	SPD5_CAEEL:1194:x:SPD5_CAEEL:73		EK
SXSQPVLNVEGDKRTSSTSATQQQVLSGAFSSADVR-KLKQVIADVAXTSEHLLQR-a13-b8	SPD5_CAEEL	reverse_SPD5_CAEEL	xlink	intra-protein xl	LUM2_1123298_inj1.41723.41723.6_LUM2_1123298_inj1.41723.41723.6	35	125	90	5961.05	994.516	6	3.3	1	5	1.48	0.06	0.18	0.14	0.09	0.05	0.03	42	0	8.1	0	reverse_SPD5_CAEEL:125:x:SPD5_CAEEL:35		KD
AMELENKLESVENQLKEVIDSNSTFK-DLHNMSLNFSILEKSIVSQAAEASRR-a17-b14	reverse_SPD5_CAEEL	SPD5_CAEEL	xlink	intra-protein xl	LUM2_1123298_inj1.41144.41144.6_LUM2_1123298_inj1.41144.41144.6	496	657	161	5891.99	983.006	6	3.7	1	4	1.51	0.08	0.06	0.33	0.23	0.1	0.06	154	0	8.05	0	reverse_SPD5_CAEEL:496:x:SPD5_CAEEL:657		EK
EEYGSTLTFDPDNK-AEELANEAKVR-a12-b9	reverse_SPD5_CAEEL	reverse_SPD5_CAEEL	xlink	intra-protein xl	LUM2_1123298_inj1.24895.24895.3_LUM2_1123298_inj1.24895.24895.3	1005	392	613	2825.34	942.788	3	2.1	1	2	1.92	0.04	0.06	0.07	0.05	0.02	0.01	145	0	8.03	0	reverse_SPD5_CAEEL:1005:x:reverse_SPD5_CAEEL:392		DK
EENSTLKSQFAELEANLHQVNSKLGEVR-MEDNSVLNEDSNLEHVEGQPR-a23-b3	SPD5_CAEEL	SPD5_CAEEL	xlink	intra-protein xl	LUM2_1123298_inj1.55198.55198.4_LUM2_1123298_inj1.55198.55198.4	783	3	780	5562.67	1391.68	4	3.1	1	5	2.78	0.09	-0.03	0.14	0.12	0.03	0.02	146	0	8.03	0	SPD5_CAEEL:3:x:SPD5_CAEEL:783		KD
NEARLVNLEGNVKGIQIK-VAGGXDTAIKGIETKIR-a2-b10	reverse_SPD5_CAEEL	reverse_SPD5_CAEEL	xlink	intra-protein xl	LUM2_1123298_inj1.01658.01658.3_LUM2_1123298_inj1.01658.01658.3	831	16	815	3751.07	1251.36	3	-2.4	1	1	2.09	0.09	0.02	0.15	0.03	0.11	0.03	165	0.92	8.01	0	reverse_SPD5_CAEEL:16:x:reverse_SPD5_CAEEL:831		EK
QMVIPSNKFSKQSLFSQTADR-SCKNXYEVLAQR-a8-b7	reverse_SPD5_CAEEL	reverse_SPD5_CAEEL	xlink	intra-protein xl	LUM2_1123298_inj1.57549.57549.3_LUM2_1123298_inj1.57549.57549.3	701	884	183	3906.9	1303.31	3	-4.9	1	3	1.26	0.06	-0.03	0.15	0.08	0.07	0.03	308	0.87	7.99	0	reverse_SPD5_CAEEL:701:x:reverse_SPD5_CAEEL:884		KE
LESVENQLKEVIDSNSTFK-EEXAHKQAEFEKMQR-a13-b12	reverse_SPD5_CAEEL	reverse_SPD5_CAEEL	xlink	intra-protein xl	LUM2_1123298_inj1.51464.51464.4_LUM2_1123298_inj1.51464.51464.4	499	1048	549	4067.97	1018	4	2.6	1	6	1.83	0.08	0.04	0.36	0.04	0.31	0.07	136	0.95	7.97	0	reverse_SPD5_CAEEL:1048:x:reverse_SPD5_CAEEL:499		DK
LTKSAIPTLGVEFQDRIK-LQLEKDALEHELK-a3-b6	SPD5_CAEEL	SPD5_CAEEL	xlink	intra-protein xl	LUM2_1123298_inj1.57968.57968.3_LUM2_1123298_inj1.57968.57968.3	1163	1018	145	3561.99	1188.34	3	2.5	1	5	2.73	0.1	0.01	0.09	0.05	0.04	0.02	108	0	7.97	0	SPD5_CAEEL:1018:x:SPD5_CAEEL:1163		KD
TQSERGNGIMFTSNPVMANGAAGLIGQGTAAELQAR-LHLHLSKPKQXVIPSNK-a32-b9	reverse_SPD5_CAEEL	reverse_SPD5_CAEEL	xlink	intra-protein xl	LUM2_1123298_inj1.43070.43070.5_LUM2_1123298_inj1.43070.43070.5	945	693	252	5584.86	1117.98	5	-3.2	1	7	1.08	0.06	0.07	0.18	0.06	0.11	0.04	205	0.91	7.96	0	reverse_SPD5_CAEEL:693:x:reverse_SPD5_CAEEL:945		EK
SPLNGSSGRLSDVQINTNRMFEDLEVSEATLQK-QLLHESTXAVDAIVQKLKK-a28-b18	SPD5_CAEEL	SPD5_CAEEL	xlink	intra-protein xl	LUM2_1123298_inj1.45291.45291.5_LUM2_1123298_inj1.45291.45291.5	753	1081	328	5783.96	1157.8	5	-3.2	1	6	1.32	0.07	0.03	0.32	0.26	0.07	0.05	214	0	7.94	0	SPD5_CAEEL:1081:x:SPD5_CAEEL:753		EK
GELQXYQRRYSEAK-LILFKGIDMSNWK-a2-b5	SPD5_CAEEL	SPD5_CAEEL	xlink	intra-protein xl	LUM2_1123298_inj1.45975.45975.3_LUM2_1123298_inj1.45975.45975.3	82	1119	1037	3319.67	1107.57	3	-3.5	1	4	2.11	0.05	-0.03	0.08	0.03	0.05	0.01	223	0.84	7.94	0	SPD5_CAEEL:1119:x:SPD5_CAEEL:82		EK
VEHASSEKSEMLER-EASQKR-a7-b5	SPD5_CAEEL	SPD5_CAEEL	xlink	intra-protein xl	LUM2_1123298_inj1.36301.36301.3_LUM2_1123298_inj1.36301.36301.3	895	99	796	2330.14	777.72	3	3	1	2	2.56	0.18	0.02	0.08	0.06	0.02	0.01	98	0	7.93	0	SPD5_CAEEL:895:x:SPD5_CAEEL:99		EK
ESQLDDLEESKLPLXDTSSAVR-YSEAKEASQKR-a1-b5	SPD5_CAEEL	SPD5_CAEEL	xlink	intra-protein xl	LUM2_1123298_inj1.49569.49569.3_LUM2_1123298_inj1.49569.49569.3	424	94	330	3755.81	1252.95	3	-0.6	1	3	1.52	0.04	0.01	0.1	0.06	0.05	0.02	241	0.87	7.92	0	SPD5_CAEEL:424:x:SPD5_CAEEL:94		EK
LQLEKDALEHELKMMSSNNENVPPVGTSVSGXPTK-QLLHESTMAVDAIVQKLK-a20-b16	SPD5_CAEEL	SPD5_CAEEL	xlink	intra-protein xl	LUM2_1123298_inj1.41054.41054.5_LUM2_1123298_inj1.41054.41054.5	1032	1079	47	5830.99	1167.2	5	4.3	1	8	1.51	0.09	0.01	0.15	0.09	0.06	0.03	224	0.9	7.91	0	SPD5_CAEEL:1032:x:SPD5_CAEEL:1079		EK
EDFENAAIVGLERISKEISELTK-KSQNLADELSEELNGWR-a1-b1	SPD5_CAEEL	SPD5_CAEEL	xlink	intra-protein xl	LUM2_1123298_inj1.36334.36334.5_LUM2_1123298_inj1.36334.36334.5	941	863	78	4560.29	913.066	5	-1.1	1	8	1.68	0.07	0.04	0.71	0.68	0.04	0.11	111	0	7.91	0	SPD5_CAEEL:863:x:SPD5_CAEEL:941		EK
IKELELSATDANNTTVGSFRGTLDDILK-SNVQHLNAELEAFQSKLTSNEEKAK-a24-b23	SPD5_CAEEL	reverse_SPD5_CAEEL	xlink	intra-protein xl	LUM2_1123298_inj1.41679.41679.5_LUM2_1123298_inj1.41679.41679.5	187	439	252	5816.98	1164.4	5	0.9	1	10	2.5	0.11	-0.04	0.39	0.33	0.06	0.07	146	0	7.91	0	reverse_SPD5_CAEEL:439:x:SPD5_CAEEL:187		DK
CAQPHYTSPTRQLLHESTMAVDAIVQKLK-SQFAELEANLHQVNSKLGEVR-a27-b19	SPD5_CAEEL	SPD5_CAEEL	xlink	intra-protein xl	LUM2_1123298_inj1.41147.41147.4_LUM2_1123298_inj1.41147.41147.4	1079	786	293	5671.9	1418.98	4	-0.2	1	2	0.91	0.06	0.07	0.2	0.16	0.03	0.03	221	0.72	7.89	0	SPD5_CAEEL:1079:x:SPD5_CAEEL:786		KE
WGNLEESLEDALNQSKK-NXYEVLAQRAKDNEK-a16-b12	reverse_SPD5_CAEEL	reverse_SPD5_CAEEL	xlink	intra-protein xl	LUM2_1123298_inj1.51399.51399.3_LUM2_1123298_inj1.51399.51399.3	336	892	556	3765.82	1256.28	3	-3	1	3	1.39	0.12	0.03	0.4	0.04	0.36	0.08	177	0.88	7.88	0	reverse_SPD5_CAEEL:336:x:reverse_SPD5_CAEEL:892		KD
IKELELSATDANNTTVGSFRGTLDDILK-LSDVQINTNRMFEDLEVSEATLQKAK-a2-b3	SPD5_CAEEL	SPD5_CAEEL	xlink	intra-protein xl	LUM2_1123298_inj1.40978.40978.6_LUM2_1123298_inj1.40978.40978.6	165	737	572	5981.04	997.848	6	-2.6	1	11	2.26	0.08	0.07	0.18	0.11	0.07	0.03	74	0.83	7.86	0	SPD5_CAEEL:165:x:SPD5_CAEEL:737		KD
DFLHQKLILFKGIDXSNWK-IKTEIGKIATDXGGAVK-a1-b2	SPD5_CAEEL	SPD5_CAEEL	xlink	intra-protein xl	LUM2_1123298_inj1.55484.55484.3_LUM2_1123298_inj1.55484.55484.3	1109	1178	69	4077.2	1360.07	3	4.7	1	4	1.78	0.05	-0.08	0.11	0.03	0.08	0.02	308	0.89	7.86	0	SPD5_CAEEL:1109:x:SPD5_CAEEL:1178		DK
YKKIQEELXLNDQHLQGLDTILQDVTENK-TEIGKIATDXGGAVKEIR-a24-b15	reverse_SPD5_CAEEL	SPD5_CAEEL	xlink	intra-protein xl	LUM2_1123298_inj1.46289.46289.5_LUM2_1123298_inj1.46289.46289.5	67	1193	1126	5357.74	1072.56	5	-2.3	1	6	1.62	0.13	0.06	0.26	0.15	0.12	0.05	139	0	7.85	0	reverse_SPD5_CAEEL:67:x:SPD5_CAEEL:1193		DK
RETXKTSCYDAAIESTSLK-NDPDFTLTSGYEER-a5-b12	reverse_SPD5_CAEEL	SPD5_CAEEL	xlink	intra-protein xl	LUM2_1123298_inj1.59697.59697.3_LUM2_1123298_inj1.59697.59697.3	273	204	69	3830.74	1277.92	3	3.4	2	3	1.17	0.05	0.03	0.13	0.04	0.09	0.03	253	0	7.85	0	reverse_SPD5_CAEEL:273:x:SPD5_CAEEL:204		KE
TSCYDAAIESTSLKEMETELHVIR-IRCDQLTGGDGNLSISLGQSR-a14-b4	reverse_SPD5_CAEEL	SPD5_CAEEL	xlink	intra-protein xl	LUM2_1123298_inj1.50059.50059.4_LUM2_1123298_inj1.50059.50059.4	287	377	90	5010.42	1253.61	4	2.3	1	4	1.46	0.05	-0.04	0.4	0.37	0.02	0.07	267	0.92	7.85	0	reverse_SPD5_CAEEL:287:x:SPD5_CAEEL:377		KD
TSFSNNQIQEGAGESQHSKLHLHLSKPK-DLHNMSLNFSILEKSIVSQAAEASRR-a26-b22	reverse_SPD5_CAEEL	SPD5_CAEEL	xlink	intra-protein xl	LUM2_1123298_inj1.40275.40275.6_LUM2_1123298_inj1.40275.40275.6	691	665	26	5999.06	1000.85	6	1.8	1	6	0.61	0.1	0.03	0.46	0.3	0.16	0.08	262	0	7.84	0	reverse_SPD5_CAEEL:691:x:SPD5_CAEEL:665		KE
SPLNGSSGRLSDVQINTNRMFEDLEVSEATLQK-SIPIIQTWEENKALK-a12-b12	SPD5_CAEEL	SPD5_CAEEL	xlink	intra-protein xl	LUM2_1123298_inj1.41655.41655.5_LUM2_1123298_inj1.41655.41655.5	737	70	667	5385.75	1078.16	5	0	1	7	2.2	0.09	0.02	0.3	0.17	0.13	0.06	115	0	7.82	0	SPD5_CAEEL:70:x:SPD5_CAEEL:737		DK
QAEFEKXQRAFNDESTEIR-EFEAQKHAMEER-a6-b3	reverse_SPD5_CAEEL	SPD5_CAEEL	xlink	intra-protein xl	LUM2_1123298_inj1.54852.54852.3_LUM2_1123298_inj1.54852.54852.3	1048	154	894	3829.76	1277.59	3	3.5	1	4	1.76	0.01	0.01	0.12	0.09	0.03	0.02	216	0	7.81	0	reverse_SPD5_CAEEL:1048:x:SPD5_CAEEL:154		KE
DNISTEFALKMKK-TRAMELENK-a10-b5	reverse_SPD5_CAEEL	reverse_SPD5_CAEEL	xlink	intra-protein xl	LUM2_1123298_inj1.34590.34590.3_LUM2_1123298_inj1.34590.34590.3	578	482	96	2596.32	866.45	3	-3.8	1	4	2.81	0.14	0	0.09	0.04	0.04	0.02	95	0	7.8	0	reverse_SPD5_CAEEL:482:x:reverse_SPD5_CAEEL:578		KE
YQEXKEQVNEQGLK-DANPDSSGXR-a5-b5	reverse_SPD5_CAEEL	reverse_SPD5_CAEEL	xlink	intra-protein xl	LUM2_1123298_inj1.58661.58661.3_LUM2_1123298_inj1.58661.58661.3	1078	588	490	2785.23	929.418	3	0.8	1	4	2.62	0.13	-0.01	0.08	0.04	0.04	0.01	125	0	7.8	0	reverse_SPD5_CAEEL:1078:x:reverse_SPD5_CAEEL:588		KD
LSDVQINTNRMFEDLEVSEATLQKAK-QMVIPSNKFSKQSLFSQTADR-a13-b8	SPD5_CAEEL	reverse_SPD5_CAEEL	xlink	intra-protein xl	LUM2_1123298_inj1.44014.44014.4_LUM2_1123298_inj1.44014.44014.4	747	701	46	5371.74	1343.94	4	4.1	1	4	1.1	0.12	-0.05	0.16	0.11	0.05	0.03	337	0	7.78	0	reverse_SPD5_CAEEL:701:x:SPD5_CAEEL:747		EK
MFEDLEVSEATLQK-MGMDTITKK-a9-b8	SPD5_CAEEL	reverse_SPD5_CAEEL	xlink	intra-protein xl	LUM2_1123298_inj1.67045.67045.3_LUM2_1123298_inj1.67045.67045.3	753	368	385	2644.27	882.432	3	-2.5	1	1	2.81	0.05	0.09	0.02	0.01	0.01	0	9	0.9	7.78	0	reverse_SPD5_CAEEL:368:x:SPD5_CAEEL:753		EK
KELKLTK-EASQKR-a2-b5	SPD5_CAEEL	SPD5_CAEEL	xlink	intra-protein xl	LUM2_1123298_inj1.24674.24674.3_LUM2_1123298_inj1.24674.24674.3	1158	99	1059	1557.91	520.312	3	-4	2	3	2.93	0.21	0.06	0.02	0.01	0.01	0	10	0.93	7.72	0	SPD5_CAEEL:1158:x:SPD5_CAEEL:99		EK
NETVDQLITDLGQLHQDNLMLEEQIKKYK-EIELAKYREDFENAAIVGLER-a26-b12	SPD5_CAEEL	SPD5_CAEEL	xlink	intra-protein xl	LUM2_1123298_inj1.40154.40154.5_LUM2_1123298_inj1.40154.40154.5	1153	944	209	5902.02	1181.41	5	1.4	1	7	1.5	0.08	0.02	0.47	0.28	0.19	0.08	162	0	7.68	0	SPD5_CAEEL:1153:x:SPD5_CAEEL:944		KE
QLISSLKHEENELKK-QELDDQSAR-a14-b5	SPD5_CAEEL	SPD5_CAEEL	xlink	intra-protein xl	LUM2_1123298_inj1.51267.51267.3_LUM2_1123298_inj1.51267.51267.3	830	238	592	2837.44	946.822	3	-3.8	1	4	3.22	0.13	-0.03	0.12	0.05	0.07	0.02	74	0	7.66	0	SPD5_CAEEL:238:x:SPD5_CAEEL:830		KD
GIDMSNWKNETVDQLITDLGQLHQDNLMLEEQIK-KLKQVIADVAMTSEHLLQR-a31-b3	SPD5_CAEEL	reverse_SPD5_CAEEL	xlink	intra-protein xl	LUM2_1123298_inj1.41664.41664.6_LUM2_1123298_inj1.41664.41664.6	1150	120	1030	6129.12	1022.53	6	-1.7	1	7	1.31	0.09	0.03	0.65	0.05	0.6	0.16	117	0	7.62	0	reverse_SPD5_CAEEL:120:x:SPD5_CAEEL:1150		EK
TSFSNNQIQEGAGESQHSKLHLHLSKPK-EDFENAAIVGLERISKEISELTK-a19-b4	reverse_SPD5_CAEEL	SPD5_CAEEL	xlink	intra-protein xl	LUM2_1123298_inj1.36085.36085.7_LUM2_1123298_inj1.36085.36085.7	684	944	260	5673.92	811.568	7	3	1	6	1.19	0.04	0.12	0.21	0.17	0.04	0.04	117	0	7.6	0	reverse_SPD5_CAEEL:684:x:SPD5_CAEEL:944		KE
AKEENSTLKSQFAELEANLHQVNSK-EAAELIASVNLKDNISTEFALKXK-a3-b12	SPD5_CAEEL	reverse_SPD5_CAEEL	xlink	intra-protein xl	LUM2_1123298_inj1.43535.43535.5_LUM2_1123298_inj1.43535.43535.5	761	568	193	5446.77	1090.36	5	-3.9	1	6	1.09	0.11	0.02	0.34	0.12	0.22	0.06	222	0	7.59	0	reverse_SPD5_CAEEL:568:x:SPD5_CAEEL:761		EK
KTHNMSGMGPELK-VDGEQETRVK-a1-b2	SPD5_CAEEL	SPD5_CAEEL	xlink	intra-protein xl	LUM2_1123298_inj1.18011.18011.3_LUM2_1123298_inj1.18011.18011.3	1082	799	283	2570.25	857.759	3	-2.3	1	2	1.81	0.07	0.04	0.07	0.04	0.03	0.01	155	0.86	7.55	0	SPD5_CAEEL:1082:x:SPD5_CAEEL:799		KD
DQFEVGLTPIASK-KTLKAK-a1-b1	reverse_SPD5_CAEEL	SPD5_CAEEL	xlink	intra-protein xl	LUM2_1123298_inj1.59751.59751.3_LUM2_1123298_inj1.59751.59751.3	24	964	940	2073.18	692.068	3	-1.6	1	2	1.91	0.15	0.08	0.06	0.04	0.02	0.01	88	0	7.52	0	reverse_SPD5_CAEEL:24:x:SPD5_CAEEL:964		DK
KSQNLADELSEELNGWRXR-DNEKKADALK-a11-b5	SPD5_CAEEL	reverse_SPD5_CAEEL	xlink	intra-protein xl	LUM2_1123298_inj1.11901.11901.3_LUM2_1123298_inj1.11901.11901.3	873	896	23	3403.66	1135.56	3	-4.7	1	3	2.96	0.02	-0.02	0.11	0.05	0.07	0.02	96	0.94	7.52	0	reverse_SPD5_CAEEL:896:x:SPD5_CAEEL:873		EK
LQLEKDALEHELKMMSSNNENVPPVGTSVSGXPTK-TKITILRGELQXYQR-a6-b2	SPD5_CAEEL	SPD5_CAEEL	xlink	intra-protein xl	LUM2_1123298_inj1.37747.37747.6_LUM2_1123298_inj1.37747.37747.6	1018	75	943	5672.89	946.489	6	3.8	1	9	2.41	0.1	0.08	0.1	0.06	0.04	0.02	28	0.88	7.49	0	SPD5_CAEEL:1018:x:SPD5_CAEEL:75		DK
CAQPHYTSPTRQLLHESTXAVDAIVQKLK-IIPSNISSIQLVCDELCRRLSR-a27-b15	SPD5_CAEEL	SPD5_CAEEL	xlink	intra-protein xl	LUM2_1123298_inj1.42581.42581.6_LUM2_1123298_inj1.42581.42581.6	1079	984	95	5948.04	992.348	6	-3.8	1	5	0.61	0.08	0.04	0.48	0.41	0.07	0.08	237	0	7.49	0	SPD5_CAEEL:1079:x:SPD5_CAEEL:984		KE
IKDANPDSSGXR-NELEMARTRDXR-a2-b10	reverse_SPD5_CAEEL	SPD5_CAEEL	xlink	intra-protein xl	LUM2_1123298_inj1.13614.13614.3_LUM2_1123298_inj1.13614.13614.3	583	723	140	2824.29	942.437	3	-4.7	1	5	2.94	0.09	0.01	0.07	0.04	0.03	0.01	58	0.92	7.48	0	reverse_SPD5_CAEEL:583:x:SPD5_CAEEL:723		KD
VSEFDEWMSAFQQQNR-LTSNEEKAK-a6-b7	reverse_SPD5_CAEEL	reverse_SPD5_CAEEL	xlink	intra-protein xl	LUM2_1123298_inj1.11697.11697.3_LUM2_1123298_inj1.11697.11697.3	744	439	305	3001.39	1001.47	3	-0.3	1	1	2.51	0.03	0.07	0.07	0.06	0.01	0.01	46	0	7.47	0	reverse_SPD5_CAEEL:439:x:reverse_SPD5_CAEEL:744		EK
KTLESIEKSIR-KTITDMGMR-a4-b1	reverse_SPD5_CAEEL	SPD5_CAEEL	xlink	intra-protein xl	LUM2_1123298_inj1.26255.26255.3_LUM2_1123298_inj1.26255.26255.3	239	831	592	2336.27	779.763	3	4.6	1	3	1.88	0.11	0.03	0.14	0.02	0.12	0.03	135	0	7.45	0	reverse_SPD5_CAEEL:239:x:SPD5_CAEEL:831		EK
GPPPXSSNFSGELTDNHNNQLSDK-LEPGMGSMNHTKKLK-a12-b13	reverse_SPD5_CAEEL	reverse_SPD5_CAEEL	xlink	intra-protein xl	LUM2_1123298_inj1.56344.56344.3_LUM2_1123298_inj1.56344.56344.3	726	118	608	4252.98	1418.67	3	-2.8	1	3	1.65	0.04	0.03	0.53	0.03	0.5	0.12	107	0.85	7.44	0	reverse_SPD5_CAEEL:118:x:reverse_SPD5_CAEEL:726		EK
DGEVNLVPQSXSRRPQGEVHELNSDENLVSNDEM-VASSTDMLPLKSEELDDLQSERPLIR-a32-b11	reverse_SPD5_CAEEL	reverse_SPD5_CAEEL	xlink	intra-protein xl	LUM2_1123298_inj1.42625.42625.5_LUM2_1123298_inj1.42625.42625.5	1196	765	431	6763.24	1353.66	5	2.1	1	5	0.62	0.07	0.04	0.38	0.24	0.14	0.07	244	0	7.41	0	reverse_SPD5_CAEEL:1196:x:reverse_SPD5_CAEEL:765		DK
SFKNSPIVXQKPK-LFEDSKKAENLR-a11-b9	SPD5_CAEEL	reverse_SPD5_CAEEL	xlink	intra-protein xl	LUM2_1123298_inj1.26339.26339.3_LUM2_1123298_inj1.26339.26339.3	506	357	149	2949.58	984.203	3	3.3	1	4	2.97	0.11	0	0.1	0.07	0.03	0.02	55	0	7.4	0	reverse_SPD5_CAEEL:357:x:SPD5_CAEEL:506		KE
VDASSFAGSLVQQQTASTSSTRK-DFLHQKLILFK-a2-b6	reverse_SPD5_CAEEL	SPD5_CAEEL	xlink	intra-protein xl	LUM2_1123298_inj1.47214.47214.3_LUM2_1123298_inj1.47214.47214.3	1143	1114	29	3737.99	1247	3	3.5	1	4	1.99	0.07	0	0.08	0.05	0.03	0.02	175	0.87	7.4	0	reverse_SPD5_CAEEL:1143:x:SPD5_CAEEL:1114		DK
DMRSPLNGSSGR-HEENELKK-a1-b7	SPD5_CAEEL	SPD5_CAEEL	xlink	intra-protein xl	LUM2_1123298_inj1.53952.53952.3_LUM2_1123298_inj1.53952.53952.3	723	830	107	2283.1	762.042	3	0.3	1	3	2.22	0.04	0.1	0.04	0.02	0.02	0.01	35	0.81	7.37	0	SPD5_CAEEL:723:x:SPD5_CAEEL:830		DK
DNISTEFALKXKK-EIKENVDRXVK-a12-b4	reverse_SPD5_CAEEL	reverse_SPD5_CAEEL	xlink	intra-protein xl	LUM2_1123298_inj1.41676.41676.3_LUM2_1123298_inj1.41676.41676.3	580	191	389	2897.51	966.843	3	2.6	1	2	1.74	0.07	0.04	0.16	0.12	0.04	0.03	140	0.87	7.35	0	reverse_SPD5_CAEEL:191:x:reverse_SPD5_CAEEL:580		KE
LNVSAILEAAEKDLHNMSLNFSILEK-LSDVQINTNRXFEDLEVSEATLQKAK-a25-b24	SPD5_CAEEL	SPD5_CAEEL	xlink	intra-protein xl	LUM2_1123298_inj1.41631.41631.5_LUM2_1123298_inj1.41631.41631.5	656	758	102	5875.01	1176.01	5	0.5	1	9	1.72	0.09	0.01	0.69	0.03	0.66	0.13	108	0.91	7.28	0	SPD5_CAEEL:656:x:SPD5_CAEEL:758		EK
EAAELIASVNLKDNISTEFALKXK-LKSSAALFEEILER-a22-b10	reverse_SPD5_CAEEL	SPD5_CAEEL	xlink	intra-protein xl	LUM2_1123298_inj1.59171.59171.3_LUM2_1123298_inj1.59171.59171.3	578	602	24	4237.27	1413.43	3	4.5	1	4	2.24	0.03	0.03	0.09	0.04	0.05	0.02	109	0.87	7.27	0	reverse_SPD5_CAEEL:578:x:SPD5_CAEEL:602		KE
CAQPHYTSPTRQLLHESTXAVDAIVQKLK-MKLAFETSINDKLNVSAILEAAEK-a27-b20	SPD5_CAEEL	SPD5_CAEEL	xlink	intra-protein xl	LUM2_1123298_inj1.38981.38981.5_LUM2_1123298_inj1.38981.38981.5	1079	639	440	5954.05	1191.82	5	-3.6	1	6	1.11	0.1	-0.01	0.62	0.25	0.37	0.12	195	0.83	7.26	0	SPD5_CAEEL:1079:x:SPD5_CAEEL:639		KE
SCKNXYEVLAQR-DANPDSSGMR-a3-b1	reverse_SPD5_CAEEL	reverse_SPD5_CAEEL	xlink	intra-protein xl	LUM2_1123298_inj1.30772.30772.3_LUM2_1123298_inj1.30772.30772.3	880	584	296	2544.12	849.047	3	0.8	1	2	2.28	0.09	0	0.08	0.06	0.02	0.01	125	0.73	7.25	0	reverse_SPD5_CAEEL:584:x:reverse_SPD5_CAEEL:880		KD
YQEMKEQVNEQGLK-KEEELATSLESK-a5-b4	reverse_SPD5_CAEEL	reverse_SPD5_CAEEL	xlink	intra-protein xl	LUM2_1123298_inj1.32675.32675.3_LUM2_1123298_inj1.32675.32675.3	1078	340	738	3067.49	1023.51	3	-2.3	1	3	2.36	0.1	-0.05	0.09	0.07	0.02	0.02	179	0	7.24	0	reverse_SPD5_CAEEL:1078:x:reverse_SPD5_CAEEL:340		KE
EAENKVEHASSEKSEXLER-XGSSDPNADK-a13-b5	SPD5_CAEEL	SPD5_CAEEL	xlink	intra-protein xl	LUM2_1123298_inj1.59522.59522.3_LUM2_1123298_inj1.59522.59522.3	896	611	285	3236.4	1079.81	3	-4.8	1	2	1.84	0.08	0.02	0.08	0.06	0.02	0.01	153	0	7.23	0	SPD5_CAEEL:611:x:SPD5_CAEEL:896		KD
TMVKNSTFDSSSMLLGGQTSDELKIQIGK-EDFENAAIVGLERISKEISELTK-a4-b20	SPD5_CAEEL	SPD5_CAEEL	xlink	intra-protein xl	LUM2_1123298_inj1.39745.39745.6_LUM2_1123298_inj1.39745.39745.6	332	960	628	5686.88	948.821	6	-2.5	1	4	0.53	0.07	0.02	0.23	0.12	0.11	0.04	283	0.87	7.2	0	SPD5_CAEEL:332:x:SPD5_CAEEL:960		KE
NDPDFTLTSGYEER-DATQSFLSQKSFK-a4-b10	SPD5_CAEEL	SPD5_CAEEL	xlink	intra-protein xl	LUM2_1123298_inj1.45348.45348.3_LUM2_1123298_inj1.45348.45348.3	196	495	299	3110.44	1037.82	3	-2.3	1	3	1.52	0.05	0.06	0.11	0.06	0.05	0.02	145	0.69	7.19	0	SPD5_CAEEL:196:x:SPD5_CAEEL:495		DK
YSEAKEASQKR-XGSSDPNADK-a5-b9	SPD5_CAEEL	SPD5_CAEEL	xlink	intra-protein xl	LUM2_1123298_inj1.33908.33908.3_LUM2_1123298_inj1.33908.33908.3	94	615	521	2314.04	772.355	3	-3.5	1	3	2.56	0.12	0.02	0.07	0.01	0.06	0.01	67	0	7.16	0	SPD5_CAEEL:615:x:SPD5_CAEEL:94		KD
ENVDRMVKAYEHQQER-QLISSLKHEENELK-a15-b7	reverse_SPD5_CAEEL	SPD5_CAEEL	xlink	intra-protein xl	LUM2_1123298_inj1.00510.00510.3_LUM2_1123298_inj1.00510.00510.3	205	823	618	3679.85	1227.63	3	4.5	1	1	2.48	0.05	-0.03	0.12	0.09	0.03	0.02	134	0	7.16	0	reverse_SPD5_CAEEL:205:x:SPD5_CAEEL:823		EK
TSNQKCAQPHYTSPTRQLLHESTMAVDAIVQK-SAIPTLGVEFQDRIKTEIGK-a5-b9	SPD5_CAEEL	SPD5_CAEEL	xlink	intra-protein xl	LUM2_1123298_inj1.42537.42537.5_LUM2_1123298_inj1.42537.42537.5	1052	1172	120	5821.97	1165.4	5	-3.2	1	6	1.22	0.09	-0.03	0.28	0.22	0.05	0.05	249	0	7.15	0	SPD5_CAEEL:1052:x:SPD5_CAEEL:1172		KE
EFEAQKHAMEERIK-KLIDDLTGR-a10-b1	SPD5_CAEEL	reverse_SPD5_CAEEL	xlink	intra-protein xl	LUM2_1123298_inj1.35876.35876.3_LUM2_1123298_inj1.35876.35876.3	161	1008	847	2756.42	919.815	3	-2.5	1	2	1.43	0.12	0.05	0.14	0.02	0.11	0.03	148	0.89	7.15	0	reverse_SPD5_CAEEL:1008:x:SPD5_CAEEL:161		EK
LEDSTQGGLLMSSSDFTSNK-EREQQHEYAKVMR-a15-b10	reverse_SPD5_CAEEL	SPD5_CAEEL	xlink	intra-protein xl	LUM2_1123298_inj1.32834.32834.4_LUM2_1123298_inj1.32834.32834.4	862	1001	139	3800.76	951.198	4	-3	1	4	1.71	0.11	0	0.12	0.07	0.05	0.02	175	0.8	7.14	0	reverse_SPD5_CAEEL:862:x:SPD5_CAEEL:1001		DK
SIPIIQTWEENKALKTK-MGSSDPNADKIKK-a15-b9	SPD5_CAEEL	SPD5_CAEEL	xlink	intra-protein xl	LUM2_1123298_inj1.47316.47316.3_LUM2_1123298_inj1.47316.47316.3	73	615	542	3369.78	1124.27	3	-3.6	1	4	1.82	0.01	0.05	0.07	0.04	0.03	0.01	130	0.91	7.14	0	SPD5_CAEEL:615:x:SPD5_CAEEL:73		KD
IKELELSATDANNTTVGSFRGTLDDILK-VEGLKSNVQHLNAELEAFQSK-a5-b5	SPD5_CAEEL	reverse_SPD5_CAEEL	xlink	intra-protein xl	LUM2_1123298_inj1.47178.47178.5_LUM2_1123298_inj1.47178.47178.5	168	416	248	5342.74	1069.56	5	-4.5	1	6	0.94	0.09	0.03	0.35	0.32	0.04	0.06	199	0	7.12	0	reverse_SPD5_CAEEL:416:x:SPD5_CAEEL:168		EK
MGSSDPNADKIK-VEHASSEK-a10-b2	SPD5_CAEEL	SPD5_CAEEL	xlink	intra-protein xl	LUM2_1123298_inj1.30692.30692.3_LUM2_1123298_inj1.30692.30692.3	616	890	274	2129	710.674	3	-2.8	1	2	2.68	0.08	0.07	0.01	0	0.01	0	1	0	7.1	0	SPD5_CAEEL:616:x:SPD5_CAEEL:890		KE
TSNQKCAQPHYTSPTRQLLHESTXAVDAIVQK-LKQVIADVAMTSEHLLQR-a5-b13	SPD5_CAEEL	reverse_SPD5_CAEEL	xlink	intra-protein xl	LUM2_1123298_inj1.39818.39818.5_LUM2_1123298_inj1.39818.39818.5	1052	131	921	5687.89	1138.59	5	-1.6	1	3	0.63	0.07	0.03	0.25	0.09	0.16	0.05	240	0.94	7.03	0	reverse_SPD5_CAEEL:131:x:SPD5_CAEEL:1052		KE
NSTFDSSSXLLGGQTSDELK-EREQQHEYAKVXR-a18-b10	SPD5_CAEEL	SPD5_CAEEL	xlink	intra-protein xl	LUM2_1123298_inj1.33518.33518.4_LUM2_1123298_inj1.33518.33518.4	350	1001	651	3832.75	959.195	4	-3.8	1	6	2.33	0.07	-0.02	0.13	0.07	0.06	0.02	125	0.74	7	0	SPD5_CAEEL:1001:x:SPD5_CAEEL:350		EK
VKEVMDDYVDLK-VMRDVNEKIEK-a2-b4	SPD5_CAEEL	SPD5_CAEEL	xlink	intra-protein xl	LUM2_1123298_inj1.31318.31318.3_LUM2_1123298_inj1.31318.31318.3	102	1005	903	2794.42	932.481	3	-1.6	1	4	2.83	0.06	0.01	0.07	0.04	0.03	0.01	54	0	6.99	0	SPD5_CAEEL:1005:x:SPD5_CAEEL:102		KD
DQLNYIDDLETKLADAKK-QLLHESTMAVDAIVQKLK-a1-b16	SPD5_CAEEL	SPD5_CAEEL	xlink	intra-protein xl	LUM2_1123298_inj1.14473.14473.3_LUM2_1123298_inj1.14473.14473.3	287	1079	792	4097.15	1366.73	3	-4.3	1	3	1.92	0.06	-0.03	0.18	0.15	0.02	0.03	185	0	6.98	0	SPD5_CAEEL:1079:x:SPD5_CAEEL:287		DK
AYEHQQERER-CSKLEHEIR-a9-b3	reverse_SPD5_CAEEL	SPD5_CAEEL	xlink	intra-protein xl	LUM2_1123298_inj1.35128.35128.3_LUM2_1123298_inj1.35128.35128.3	207	322	115	2497.2	833.407	3	3.6	1	2	1.77	0.05	0.05	0.1	0.06	0.04	0.02	116	0	6.98	0	reverse_SPD5_CAEEL:207:x:SPD5_CAEEL:322		EK
LTKSAIPTLGVEFQDR-YKALEIEKK-a12-b8	SPD5_CAEEL	reverse_SPD5_CAEEL	xlink	intra-protein xl	LUM2_1123298_inj1.55043.55043.3_LUM2_1123298_inj1.55043.55043.3	1172	267	905	2876.6	959.873	3	-1.7	1	2	1.84	0.12	0.07	0.07	0.05	0.02	0.01	80	0	6.97	0	reverse_SPD5_CAEEL:267:x:SPD5_CAEEL:1172		EK
IEKVAGGMDTAIKGIETK-IEKVAGGXDTAIK-a13-b9	reverse_SPD5_CAEEL	reverse_SPD5_CAEEL	xlink	intra-protein xl	LUM2_1123298_inj1.57047.57047.3_LUM2_1123298_inj1.57047.57047.3	16	12	4	3189.71	1064.25	3	4.8	1	5	2.6	0.11	-0.07	0.1	0.05	0.05	0.02	152	0.81	6.97	0	reverse_SPD5_CAEEL:12:x:reverse_SPD5_CAEEL:16		KD
TELDDIYNLQDRTQSER-MTERKK-a5-b5	reverse_SPD5_CAEEL	SPD5_CAEEL	xlink	intra-protein xl	LUM2_1123298_inj1.41683.41683.3_LUM2_1123298_inj1.41683.41683.3	906	931	25	2868.41	957.144	3	1.5	1	3	2.96	0.09	0	0.06	0.05	0.01	0.01	39	0	6.89	0	reverse_SPD5_CAEEL:906:x:SPD5_CAEEL:931		DK
FLILKQHLFDRLVR-KTITDMGMR-a5-b5	reverse_SPD5_CAEEL	SPD5_CAEEL	xlink	intra-protein xl	LUM2_1123298_inj1.69059.69059.3_LUM2_1123298_inj1.69059.69059.3	85	835	750	2830.59	944.538	3	2.8	1	2	3.11	0.05	0	0.06	0.03	0.03	0.01	26	0	6.86	0	reverse_SPD5_CAEEL:85:x:SPD5_CAEEL:835		KD
QVIADVAMTSEHLLQRTPSTYHPQACKQNSTK-LQQIHDELEAVKDIESLLK-a27-b15	reverse_SPD5_CAEEL	reverse_SPD5_CAEEL	xlink	intra-protein xl	LUM2_1123298_inj1.40513.40513.6_LUM2_1123298_inj1.40513.40513.6	147	981	834	5841.01	974.509	6	3.8	1	5	1.25	0.03	0.15	0.09	0.06	0.03	0.02	44	0.88	6.79	0	reverse_SPD5_CAEEL:147:x:reverse_SPD5_CAEEL:981		KE
SIPIIQTWEENK-LTKKTLESIEK-a9-b3	SPD5_CAEEL	reverse_SPD5_CAEEL	xlink	intra-protein xl	LUM2_1123298_inj1.68292.68292.3_LUM2_1123298_inj1.68292.68292.3	67	235	168	2727.5	910.173	3	-3.7	1	2	2.97	0.12	0.01	0.04	0.02	0.02	0.01	12	0	6.79	0	reverse_SPD5_CAEEL:235:x:SPD5_CAEEL:67		EK
LSTSEIAADYCSTKXTER-EEXAHKQAEFEKMQR-a9-b6	SPD5_CAEEL	reverse_SPD5_CAEEL	xlink	intra-protein xl	LUM2_1123298_inj1.46323.46323.3_LUM2_1123298_inj1.46323.46323.3	921	1042	121	3966.78	1323.27	3	-1.9	1	3	1.68	0.03	-0.06	0.09	0.04	0.05	0.02	249	0	6.78	0	reverse_SPD5_CAEEL:1042:x:SPD5_CAEEL:921		DK
LEHEIRTMVKNSTFDSSSXLLGGQTSDELK-IQIGKVNGELNVLRAENR-a10-b16	SPD5_CAEEL	SPD5_CAEEL	xlink	intra-protein xl	LUM2_1123298_inj1.38704.38704.5_LUM2_1123298_inj1.38704.38704.5	332	368	36	5372.77	1075.56	5	3.6	1	7	1.3	0.06	0.03	0.69	0.63	0.06	0.11	115	0.93	6.78	0	SPD5_CAEEL:332:x:SPD5_CAEEL:368		KE
TSFSNNQIQEGAGESQHSKLHLHLSKPKQXVIPSNK-DQFEVGLTPIASK-a26-b1	reverse_SPD5_CAEEL	reverse_SPD5_CAEEL	xlink	intra-protein xl	LUM2_1123298_inj1.43254.43254.5_LUM2_1123298_inj1.43254.43254.5	691	24	667	5400.76	1081.16	5	1.5	1	4	0.91	0.08	0.06	0.25	0.19	0.06	0.04	166	0.76	6.78	0	reverse_SPD5_CAEEL:24:x:reverse_SPD5_CAEEL:691		KD
ALAENLECRVEGLK-KINDLEAK-a11-b1	reverse_SPD5_CAEEL	SPD5_CAEEL	xlink	intra-protein xl	LUM2_1123298_inj1.52169.52169.3_LUM2_1123298_inj1.52169.52169.3	413	207	206	2512.34	838.456	3	4.8	1	3	2.29	0.12	-0.01	0.08	0.06	0.03	0.02	111	0	6.77	0	reverse_SPD5_CAEEL:413:x:SPD5_CAEEL:207		EK
WNSMDIGKFLILKQHLFDR-LGEVRCELNEALAR-a8-b3	reverse_SPD5_CAEEL	SPD5_CAEEL	xlink	intra-protein xl	LUM2_1123298_inj1.50254.50254.3_LUM2_1123298_inj1.50254.50254.3	80	786	706	3971.08	1324.7	3	2.8	1	3	1.72	0.06	-0.02	0.09	0.06	0.03	0.02	194	0.75	6.74	0	reverse_SPD5_CAEEL:80:x:SPD5_CAEEL:786		KE
LEDSTQGGLLMSSSDFTSNKVMTR-LFEDSKKAENLR-a3-b6	reverse_SPD5_CAEEL	reverse_SPD5_CAEEL	xlink	intra-protein xl	LUM2_1123298_inj1.52068.52068.3_LUM2_1123298_inj1.52068.52068.3	850	354	496	4033.96	1345.66	3	-2.2	1	4	2.94	0.14	-0.03	0.09	0.06	0.03	0.02	50	0	6.7	0	reverse_SPD5_CAEEL:354:x:reverse_SPD5_CAEEL:850		DK
TSFSNNQIQEGAGESQHSKLHLHLSKPK-RSAEAAQSVISKELISFNLSMNHLDK-a26-b25	reverse_SPD5_CAEEL	reverse_SPD5_CAEEL	xlink	intra-protein xl	LUM2_1123298_inj1.40418.40418.6_LUM2_1123298_inj1.40418.40418.6	691	555	136	5971.06	996.185	6	3.4	1	6	1.05	0.11	0.01	0.23	0.09	0.14	0.04	200	0.87	6.69	0	reverse_SPD5_CAEEL:555:x:reverse_SPD5_CAEEL:691		KD
QMVIPSNKFSKQSLFSQTADR-EFEAQKHAMEER-a11-b3	reverse_SPD5_CAEEL	SPD5_CAEEL	xlink	intra-protein xl	LUM2_1123298_inj1.43172.43172.3_LUM2_1123298_inj1.43172.43172.3	704	154	550	3896.9	1299.97	3	2.3	1	4	1.88	0.15	-0.03	0.19	0.13	0.06	0.03	156	0	6.66	0	reverse_SPD5_CAEEL:704:x:SPD5_CAEEL:154		KE
SCKNXYEVLAQR-LADAKKENDK-a3-b3	reverse_SPD5_CAEEL	SPD5_CAEEL	xlink	intra-protein xl	LUM2_1123298_inj1.33117.33117.3_LUM2_1123298_inj1.33117.33117.3	880	301	579	2626.29	876.437	3	1.1	1	2	1.79	0.1	0.11	0.04	0.01	0.03	0.01	21	0.94	6.66	0	reverse_SPD5_CAEEL:880:x:SPD5_CAEEL:301		KD
EVIDSNSTFKFLPSYSANLLSSSAVDEADPAITFRR-EISELTKKTLK-a29-b7	reverse_SPD5_CAEEL	SPD5_CAEEL	xlink	intra-protein xl	LUM2_1123298_inj1.43505.43505.5_LUM2_1123298_inj1.43505.43505.5	524	963	439	5217.68	1044.55	5	-4.8	1	7	1.95	0.08	0	0.24	0.14	0.1	0.06	102	0	6.65	0	reverse_SPD5_CAEEL:524:x:SPD5_CAEEL:963		DK
GIDMSNWKNETVDQLITDLGQLHQDNLXLEEQIKK-DQFEVGLTPIASKTLK-a3-b13	SPD5_CAEEL	reverse_SPD5_CAEEL	xlink	intra-protein xl	LUM2_1123298_inj1.38169.38169.5_LUM2_1123298_inj1.38169.38169.5	1122	36	1086	5839.99	1169.01	5	4	1	7	1.63	0.07	-0.01	0.3	0.26	0.04	0.05	165	0	6.64	0	reverse_SPD5_CAEEL:36:x:SPD5_CAEEL:1122		DK
SDEFLKSELSTALEEEK-VNGELNVLRAENRELR-a6-b4	SPD5_CAEEL	SPD5_CAEEL	xlink	intra-protein xl	LUM2_1123298_inj1.40874.40874.3_LUM2_1123298_inj1.40874.40874.3	851	361	490	3816.96	1273.33	3	1.9	1	6	2.65	0.12	-0.08	0.15	0.1	0.06	0.03	139	0.95	6.62	0	SPD5_CAEEL:361:x:SPD5_CAEEL:851		KE
AEELANEAK-QXKEFEAQK-a7-b3	reverse_SPD5_CAEEL	SPD5_CAEEL	xlink	intra-protein xl	LUM2_1123298_inj1.25646.25646.3_LUM2_1123298_inj1.25646.25646.3	390	151	239	2109.01	704.011	3	1.8	1	2	2.19	0.11	0.06	0.08	0.06	0.02	0.01	28	0	6.6	0	reverse_SPD5_CAEEL:390:x:SPD5_CAEEL:151		EK
NQQQFASMWEDFESVK-EEMAHKQAEFEKMQR-a13-b6	SPD5_CAEEL	reverse_SPD5_CAEEL	xlink	intra-protein xl	LUM2_1123298_inj1.55676.55676.4_LUM2_1123298_inj1.55676.55676.4	458	1042	584	3845.73	962.441	4	2.8	1	6	1.96	0.07	-0.04	0.14	0.07	0.07	0.03	164	0	6.56	0	reverse_SPD5_CAEEL:1042:x:SPD5_CAEEL:458		EK
VEHASSEKSEXLER-LEPGXGSMNHTKK-a2-b12	SPD5_CAEEL	reverse_SPD5_CAEEL	xlink	intra-protein xl	LUM2_1123298_inj1.33601.33601.3_LUM2_1123298_inj1.33601.33601.3	890	117	773	3073.43	1025.48	3	0.6	1	3	2.12	0.14	-0.02	0.13	0.07	0.06	0.02	118	0	6.55	0	reverse_SPD5_CAEEL:117:x:SPD5_CAEEL:890		EK
LKQVIADVAXTSEHLLQRTPSTYHPQACK-TLKAKIIPSNISSIQLVCDELCR-a2-b19	reverse_SPD5_CAEEL	SPD5_CAEEL	xlink	intra-protein xl	LUM2_1123298_inj1.38768.38768.6_LUM2_1123298_inj1.38768.38768.6	120	983	863	5977.08	997.188	6	-4.3	1	9	1.32	0.07	0.07	0.15	0.09	0.06	0.03	110	0.85	6.53	0	reverse_SPD5_CAEEL:120:x:SPD5_CAEEL:983		KD
ELXESKESSAHEVK-NDPDFTLTSGYEER-a6-b4	reverse_SPD5_CAEEL	SPD5_CAEEL	xlink	intra-protein xl	LUM2_1123298_inj1.57640.57640.3_LUM2_1123298_inj1.57640.57640.3	303	196	107	3243.45	1082.16	3	0.3	1	3	1.52	0.09	-0.06	0.11	0.08	0.03	0.02	237	0	6.49	0	reverse_SPD5_CAEEL:303:x:SPD5_CAEEL:196		KD
SMSQPVLNVEGDKRTSSTSATQQQVLSGAFSSADVR-TKITILRGELQXYQR-a34-b2	SPD5_CAEEL	SPD5_CAEEL	xlink	intra-protein xl	LUM2_1123298_inj1.36707.36707.5_LUM2_1123298_inj1.36707.36707.5	56	75	19	5614.87	1123.98	5	4.2	1	5	0.65	0.07	0.01	0.72	0.04	0.68	0.22	109	0.95	6.46	0	SPD5_CAEEL:56:x:SPD5_CAEEL:75		DK
EDFENAAIVGLERISK-KTITDMGMR-a12-b1	SPD5_CAEEL	SPD5_CAEEL	xlink	intra-protein xl	LUM2_1123298_inj1.38947.38947.3_LUM2_1123298_inj1.38947.38947.3	952	831	121	2823.43	942.153	3	3.3	1	2	1.2	0.09	0	0.11	0.06	0.05	0.02	195	0	6.46	0	SPD5_CAEEL:831:x:SPD5_CAEEL:952		EK
GIDMSNWKNETVDQLITDLGQLHQDNLMLEEQIKK-LERNEARLVNLEGNVK-a34-b12	SPD5_CAEEL	reverse_SPD5_CAEEL	xlink	intra-protein xl	LUM2_1123298_inj1.39928.39928.6_LUM2_1123298_inj1.39928.39928.6	1153	838	315	5931.02	989.511	6	-1	1	1	0.58	0.03	0.02	0.23	0.23	0.01	0.03	249	0	6.44	0	reverse_SPD5_CAEEL:838:x:SPD5_CAEEL:1153		KE
XRTKEAENK-GELQMYQR-a4-b2	SPD5_CAEEL	SPD5_CAEEL	xlink	intra-protein xl	LUM2_1123298_inj1.18455.18455.3_LUM2_1123298_inj1.18455.18455.3	883	82	801	2127.02	710.015	3	0.4	1	2	2.46	0.06	0.02	0.04	0.01	0.03	0.01	48	0	6.37	0	SPD5_CAEEL:82:x:SPD5_CAEEL:883		KE
IEKVAGGXDTAIK-ENVDRXVK-a3-b1	reverse_SPD5_CAEEL	reverse_SPD5_CAEEL	xlink	intra-protein xl	LUM2_1123298_inj1.35703.35703.3_LUM2_1123298_inj1.35703.35703.3	6	191	185	2335.2	779.407	3	4.9	1	3	2.02	0.1	0.03	0.06	0.03	0.03	0.01	78	0.9	6.32	0	reverse_SPD5_CAEEL:191:x:reverse_SPD5_CAEEL:6		KE
TQSERGNGIMFTSNPVMANGAAGLIGQGTAAELQAR-LHLHLSKPKQXVIPSNKFSK-a32-b17	reverse_SPD5_CAEEL	reverse_SPD5_CAEEL	xlink	intra-protein xl	LUM2_1123298_inj1.41752.41752.5_LUM2_1123298_inj1.41752.41752.5	945	701	244	5947.06	1190.42	5	-3.6	1	11	2.65	0.07	-0.01	0.14	0.06	0.08	0.03	39	0	6.27	0	reverse_SPD5_CAEEL:701:x:reverse_SPD5_CAEEL:945		EK
QLLHESTXAVDAIVQKLKK-KMKLAFETSINDK-a16-b7	SPD5_CAEEL	SPD5_CAEEL	xlink	intra-protein xl	LUM2_1123298_inj1.16737.16737.3_LUM2_1123298_inj1.16737.16737.3	1079	625	454	3672.99	1225.34	3	-2.4	1	1	1.97	0	0.02	0.07	0.01	0.06	0.01	93	0	6.24	0	SPD5_CAEEL:1079:x:SPD5_CAEEL:625		KE
LLSEIDKVAELEDHIQQLRQELDDQSAR-AKIIPSNISSIQLVCDELCR-a21-b2	SPD5_CAEEL	SPD5_CAEEL	xlink	intra-protein xl	LUM2_1123298_inj1.45209.45209.5_LUM2_1123298_inj1.45209.45209.5	235	969	734	5587.85	1118.58	5	-1.4	1	5	1.16	0.07	-0.01	0.55	0.12	0.44	0.11	133	0	6.23	0	SPD5_CAEEL:235:x:SPD5_CAEEL:969		EK
EVMDDYVDLKLGQENVQEKXEQYK-EEXAHKQAEFEK-a21-b6	SPD5_CAEEL	reverse_SPD5_CAEEL	xlink	intra-protein xl	LUM2_1123298_inj1.47134.47134.3_LUM2_1123298_inj1.47134.47134.3	123	1042	919	4420.01	1474.35	3	-1	1	2	1.38	0.04	-0.03	0.08	0.06	0.03	0.02	212	0	6.2	0	reverse_SPD5_CAEEL:1042:x:SPD5_CAEEL:123		EK
QLLHESTXAVDAIVQKLK-RQYXQLEGRLITIK-a16-b7	SPD5_CAEEL	reverse_SPD5_CAEEL	xlink	intra-protein xl	LUM2_1123298_inj1.57112.57112.3_LUM2_1123298_inj1.57112.57112.3	1079	1117	38	3785.05	1262.69	3	-4.1	1	4	2.15	0.1	-0.05	0.08	0.06	0.02	0.01	137	0.87	6.18	0	reverse_SPD5_CAEEL:1117:x:SPD5_CAEEL:1079		KE
VNESDALRASQDDLEQR-CSKLEHEIRTXVK-a15-b3	reverse_SPD5_CAEEL	SPD5_CAEEL	xlink	intra-protein xl	LUM2_1123298_inj1.54127.54127.3_LUM2_1123298_inj1.54127.54127.3	964	322	642	3572.74	1191.92	3	1	1	4	1.72	0.07	-0.03	0.11	0.08	0.03	0.02	170	0.94	6.17	0	reverse_SPD5_CAEEL:964:x:SPD5_CAEEL:322		EK
QALVEYMNKCSK-AKEENSTLK-a9-b3	SPD5_CAEEL	SPD5_CAEEL	xlink	intra-protein xl	LUM2_1123298_inj1.43461.43461.3_LUM2_1123298_inj1.43461.43461.3	319	761	442	2470.22	824.415	3	1.2	1	1	1.93	0.08	0.02	0.04	0.03	0.01	0.01	86	0	6.15	0	SPD5_CAEEL:319:x:SPD5_CAEEL:761		KE
AKQLTAESVELDEFMR-VNGELNVLRAENR-a2-b11	reverse_SPD5_CAEEL	SPD5_CAEEL	xlink	intra-protein xl	LUM2_1123298_inj1.51338.51338.3_LUM2_1123298_inj1.51338.51338.3	441	368	73	3330.71	1111.25	3	4.4	1	3	1.25	0.04	0.05	0.18	0.15	0.02	0.03	121	0.83	6.11	0	reverse_SPD5_CAEEL:441:x:SPD5_CAEEL:368		KE
DANPDSSGMR-EIELAKYR-a1-b6	reverse_SPD5_CAEEL	SPD5_CAEEL	xlink	intra-protein xl	LUM2_1123298_inj1.10731.10731.3_LUM2_1123298_inj1.10731.10731.3	584	938	354	2050.98	684.666	3	0.8	1	1	1.79	0.08	0.09	0.02	0.01	0	0	22	0	6.09	0	reverse_SPD5_CAEEL:584:x:SPD5_CAEEL:938		DK
VEHASSEKSEXLERIVHLETEMEK-QYMQLEGRLITIKTK-a13-b13	SPD5_CAEEL	reverse_SPD5_CAEEL	xlink	intra-protein xl	LUM2_1123298_inj1.42248.42248.4_LUM2_1123298_inj1.42248.42248.4	901	1124	223	4659.38	1165.85	4	2.3	1	6	2.02	0.1	0.04	0.1	0.04	0.06	0.02	38	0	6.08	0	reverse_SPD5_CAEEL:1124:x:SPD5_CAEEL:901		EK
AKQLTAESVELDEFMRNTNIQVDSLR-ETIGNVINESRVLRDFLHQK-a2-b15	reverse_SPD5_CAEEL	SPD5_CAEEL	xlink	intra-protein xl	LUM2_1123298_inj1.44301.44301.5_LUM2_1123298_inj1.44301.44301.5	441	1109	668	5355.74	1072.16	5	-3.6	1	5	0.71	0.09	-0.03	0.3	0.09	0.21	0.06	243	0	6.08	0	reverse_SPD5_CAEEL:441:x:SPD5_CAEEL:1109		KD
KLIDDLTGRFSGVTTNNADTASLELEK-ILPRESQLDDLEESKLPLXDTSSAVR-a1-b13	reverse_SPD5_CAEEL	SPD5_CAEEL	xlink	intra-protein xl	LUM2_1123298_inj1.40923.40923.5_LUM2_1123298_inj1.40923.40923.5	1008	432	576	5847	1170.41	5	3.8	1	10	2	0.08	-0.02	0.15	0.07	0.08	0.03	109	0	6.05	0	reverse_SPD5_CAEEL:1008:x:SPD5_CAEEL:432		KE
FLILKQHLFDRLVR-LQQIHDELEAVK-a5-b9	reverse_SPD5_CAEEL	reverse_SPD5_CAEEL	xlink	intra-protein xl	LUM2_1123298_inj1.50164.50164.3_LUM2_1123298_inj1.50164.50164.3	85	975	890	3200.83	1067.95	3	4.4	1	4	1.88	0.08	0.02	0.07	0.04	0.03	0.01	87	0	6.03	0	reverse_SPD5_CAEEL:85:x:reverse_SPD5_CAEEL:975		KE
XGSSDPNADK-KENDKAR-a9-b1	SPD5_CAEEL	SPD5_CAEEL	xlink	intra-protein xl	LUM2_1123298_inj1.16255.16255.3_LUM2_1123298_inj1.16255.16255.3	615	304	311	1877.86	626.959	3	0.6	1	2	1.76	0.05	0.05	0.03	0.01	0.02	0.01	70	0	6.02	0	SPD5_CAEEL:304:x:SPD5_CAEEL:615		DK
GIDXSNWKNETVDQLITDLGQLHQDNLMLEEQIKK-QLISSLKHEENELKK-a31-b14	SPD5_CAEEL	SPD5_CAEEL	xlink	intra-protein xl	LUM2_1123298_inj1.41913.41913.5_LUM2_1123298_inj1.41913.41913.5	1150	830	320	5889.02	1178.81	5	4.2	1	4	1.51	0.07	0.03	0.18	0.13	0.04	0.03	98	0	5.94	0	SPD5_CAEEL:1150:x:SPD5_CAEEL:830		EK
KIQEELMLNDQHLQGLDTILQDVTENKWNSMDIGK-SIPIIQTWEENKALK-a4-b12	reverse_SPD5_CAEEL	SPD5_CAEEL	xlink	intra-protein xl	LUM2_1123298_inj1.42523.42523.5_LUM2_1123298_inj1.42523.42523.5	49	70	21	5847	1170.41	5	2.6	1	5	1.36	0.09	0.05	0.13	0.1	0.03	0.02	97	0	5.94	0	reverse_SPD5_CAEEL:49:x:SPD5_CAEEL:70		EK
LHLHLSKPKQMVIPSNK-EVXDDYVDLK-a9-b5	reverse_SPD5_CAEEL	SPD5_CAEEL	xlink	intra-protein xl	LUM2_1123298_inj1.41956.41956.3_LUM2_1123298_inj1.41956.41956.3	693	107	586	3192.66	1065.23	3	-1.5	1	3	2.07	0.14	0.01	0.07	0.05	0.02	0.01	68	0.91	5.91	0	reverse_SPD5_CAEEL:693:x:SPD5_CAEEL:107		KD
LTKSAIPTLGVEFQDRIK-QLLHESTXAVDAIVQKLK-a3-b5	SPD5_CAEEL	SPD5_CAEEL	xlink	intra-protein xl	LUM2_1123298_inj1.45596.45596.3_LUM2_1123298_inj1.45596.45596.3	1163	1068	95	4036.25	1346.42	3	2	1	4	1.25	0.02	-0.04	0.11	0.07	0.04	0.02	217	0.82	5.85	0	SPD5_CAEEL:1068:x:SPD5_CAEEL:1163		KE
EEXAHKQAEFEK-AENALEEAR-a6-b6	reverse_SPD5_CAEEL	SPD5_CAEEL	xlink	intra-protein xl	LUM2_1123298_inj1.28138.28138.3_LUM2_1123298_inj1.28138.28138.3	1042	813	229	2475.14	826.056	3	3.9	1	2	1.58	0.09	-0.02	0.12	0.05	0.07	0.02	140	0.94	5.82	0	reverse_SPD5_CAEEL:1042:x:SPD5_CAEEL:813		KE
LNVSAILEAAEKDLHNXSLNFSILEKSIVSQAAEASR-DQLNYIDDLETK-a26-b1	SPD5_CAEEL	SPD5_CAEEL	xlink	intra-protein xl	LUM2_1123298_inj1.44023.44023.5_LUM2_1123298_inj1.44023.44023.5	657	287	370	5461.78	1093.36	5	4	1	5	0.99	0.05	0.03	0.28	0.24	0.03	0.04	149	0	5.81	0	SPD5_CAEEL:287:x:SPD5_CAEEL:657		KD
AXELENKLESVENQLKEVIDSNSTFK-LQQIHDELEAVKDIESLLKAELDNIK-a17-b19	reverse_SPD5_CAEEL	reverse_SPD5_CAEEL	xlink	intra-protein xl	LUM2_1123298_inj1.41022.41022.5_LUM2_1123298_inj1.41022.41022.5	496	985	489	5996.06	1200.22	5	-4.3	1	10	1.97	0.11	-0.06	0.16	0.1	0.06	0.03	147	0	5.8	0	reverse_SPD5_CAEEL:496:x:reverse_SPD5_CAEEL:985		EK
CDQLTGGDGNLSISLGQSR-YSEAKEASQKR-a8-b10	SPD5_CAEEL	SPD5_CAEEL	xlink	intra-protein xl	LUM2_1123298_inj1.50099.50099.3_LUM2_1123298_inj1.50099.50099.3	383	99	284	3254.55	1085.86	3	-3	1	3	1.78	0.13	-0.02	0.1	0.08	0.02	0.02	124	0.67	5.74	0	SPD5_CAEEL:383:x:SPD5_CAEEL:99		DK
KIKDANPDSSGXR-IKDANPDSSGMR-a1-b3	reverse_SPD5_CAEEL	reverse_SPD5_CAEEL	xlink	intra-protein xl	LUM2_1123298_inj1.34171.34171.3_LUM2_1123298_inj1.34171.34171.3	581	584	3	2705.3	902.773	3	3.4	1	3	1.59	0.08	0.04	0.06	0.03	0.03	0.01	75	0.91	5.67	0	reverse_SPD5_CAEEL:581:x:reverse_SPD5_CAEEL:584		KD
TMVKNSTFDSSSXLLGGQTSDELK-GELQXYQRR-a4-b2	SPD5_CAEEL	SPD5_CAEEL	xlink	intra-protein xl	LUM2_1123298_inj1.53348.53348.3_LUM2_1123298_inj1.53348.53348.3	332	82	250	3768.78	1257.27	3	2.3	1	2	1.35	0.03	0.04	0.1	0.09	0.01	0.01	107	0.92	5.67	0	SPD5_CAEEL:332:x:SPD5_CAEEL:82		KE
ELMESKESSAHEVKNEAEK-QALVEYXNKCSK-a6-b5	reverse_SPD5_CAEEL	SPD5_CAEEL	xlink	intra-protein xl	LUM2_1123298_inj1.53565.53565.3_LUM2_1123298_inj1.53565.53565.3	303	315	12	3641.72	1214.91	3	4.7	1	4	1.78	0.1	0.02	0.07	0.04	0.02	0.01	68	0.95	5.65	0	reverse_SPD5_CAEEL:303:x:SPD5_CAEEL:315		KE
LKQVIADVAMTSEHLLQRTPSTYHPQACK-SQFAELEANLHQVNSKLGEVR-a2-b5	reverse_SPD5_CAEEL	SPD5_CAEEL	xlink	intra-protein xl	LUM2_1123298_inj1.37435.37435.7_LUM2_1123298_inj1.37435.37435.7	120	772	652	5671.9	811.28	7	0.9	1	3	0.74	0.04	0.03	0.4	0.09	0.31	0.08	134	0.89	5.64	0	reverse_SPD5_CAEEL:120:x:SPD5_CAEEL:772		KE
RETXKTSCYDAAIESTSLK-AFNDESTEIR-a5-b8	reverse_SPD5_CAEEL	reverse_SPD5_CAEEL	xlink	intra-protein xl	LUM2_1123298_inj1.47690.47690.3_LUM2_1123298_inj1.47690.47690.3	273	1059	786	3368.53	1123.85	3	-4.5	1	4	2.01	0.09	-0.02	0.06	0.02	0.03	0.01	98	0	5.63	0	reverse_SPD5_CAEEL:1059:x:reverse_SPD5_CAEEL:273		KE
QYXQLEGRLITIKTK-GSSGNLPSRMDR-a13-b11	reverse_SPD5_CAEEL	reverse_SPD5_CAEEL	xlink	intra-protein xl	LUM2_1123298_inj1.41412.41412.3_LUM2_1123298_inj1.41412.41412.3	1124	476	648	3094.6	1032.54	3	0.2	1	2	0.95	0.05	0.06	0.14	0.04	0.09	0.03	107	0.9	5.58	0	reverse_SPD5_CAEEL:1124:x:reverse_SPD5_CAEEL:476		KD
KINDLEAKLLSEIDK-TKEAENKVEHASSEK-a4-b2	SPD5_CAEEL	SPD5_CAEEL	xlink	intra-protein xl	LUM2_1123298_inj1.32666.32666.3_LUM2_1123298_inj1.32666.32666.3	210	883	673	3395.78	1132.93	3	-0.3	1	4	1.78	0.1	0.02	0.08	0.03	0.05	0.02	61	0.89	5.49	0	SPD5_CAEEL:210:x:SPD5_CAEEL:883		DK
VAGGXDTAIKGIETKIR-ISKEISELTKK-a13-b3	reverse_SPD5_CAEEL	SPD5_CAEEL	xlink	intra-protein xl	LUM2_1123298_inj1.56460.56460.3_LUM2_1123298_inj1.56460.56460.3	19	956	937	3031.68	1011.57	3	-3.7	1	5	2.43	0.1	-0.04	0.06	0.03	0.04	0.01	62	0	5.45	0	reverse_SPD5_CAEEL:19:x:SPD5_CAEEL:956		EK
RPQGEVHELNSDENLVSNDEX-VXTRIEHELKSCK-a12-b10	reverse_SPD5_CAEEL	reverse_SPD5_CAEEL	xlink	intra-protein xl	LUM2_1123298_inj1.03000.03000.3_LUM2_1123298_inj1.03000.03000.3	1189	877	312	4054.89	1352.64	3	2	1	1	1.54	0.11	-0.01	0.08	0.06	0.02	0.01	118	0.93	5.36	0	reverse_SPD5_CAEEL:1189:x:reverse_SPD5_CAEEL:877		DK
GIDMSNWKNETVDQLITDLGQLHQDNLXLEEQIKK-QYXQLEGRLITIKTK-a31-b13	SPD5_CAEEL	reverse_SPD5_CAEEL	xlink	intra-protein xl	LUM2_1123298_inj1.41116.41116.5_LUM2_1123298_inj1.41116.41116.5	1150	1124	26	5931.04	1187.22	5	2.9	1	5	1.14	0.03	0.07	0.13	0.08	0.05	0.02	65	0	5.28	0	reverse_SPD5_CAEEL:1124:x:SPD5_CAEEL:1150		EK
LIDDLTGRFSGVTTNNADTASLELEKIR-DLHNMSLNFSILEKSIVSQAAEASR-a26-b1	reverse_SPD5_CAEEL	SPD5_CAEEL	xlink	intra-protein xl	LUM2_1123298_inj1.38897.38897.6_LUM2_1123298_inj1.38897.38897.6	1034	644	390	5789.97	966.003	6	2.7	1	4	0.87	0.06	0.13	0.08	0.03	0.05	0.01	25	0	5.24	0	reverse_SPD5_CAEEL:1034:x:SPD5_CAEEL:644		KD
FSKQSLFSQTADR-EVXDDYVDLK-a3-b8	reverse_SPD5_CAEEL	SPD5_CAEEL	xlink	intra-protein xl	LUM2_1123298_inj1.69081.69081.3_LUM2_1123298_inj1.69081.69081.3	704	110	594	2737.28	913.435	3	-3.6	1	1	1.93	0.07	0.04	0.04	0.02	0.02	0.01	17	0	5.19	0	reverse_SPD5_CAEEL:704:x:SPD5_CAEEL:110		KD
EEYGSTLTFDPDNKK-EFEAQKHAMEER-a14-b10	reverse_SPD5_CAEEL	SPD5_CAEEL	xlink	intra-protein xl	LUM2_1123298_inj1.22957.22957.3_LUM2_1123298_inj1.22957.22957.3	1007	161	846	3228.47	1077.16	3	1.7	1	2	1.59	0.06	0.02	0.05	0.04	0.02	0.01	70	0	5.18	0	reverse_SPD5_CAEEL:1007:x:SPD5_CAEEL:161		KE
SMSQPVLNVEGDKRTSSTSATQQQVLSGAFSSADVR-TKITILRGELQXYQR-a10-b2	SPD5_CAEEL	SPD5_CAEEL	xlink	intra-protein xl	LUM2_1123298_inj1.37863.37863.4_LUM2_1123298_inj1.37863.37863.4	32	75	43	5614.87	1404.73	4	4.4	1	3	1.25	0.07	0	0.23	0.06	0.16	0.06	98	0.84	5.07	0	SPD5_CAEEL:32:x:SPD5_CAEEL:75		EK
ETXKTSCYDAAIESTSLK-IKDANPDSSGMR-a4-b3	reverse_SPD5_CAEEL	reverse_SPD5_CAEEL	xlink	intra-protein xl	LUM2_1123298_inj1.40945.40945.3_LUM2_1123298_inj1.40945.40945.3	273	584	311	3321.51	1108.18	3	-3.2	1	2	1.32	0.12	-0.03	0.08	0.03	0.05	0.02	138	0	5.01	0	reverse_SPD5_CAEEL:273:x:reverse_SPD5_CAEEL:584		KD
EEXAHKQAEFEK-TELDDIYNLQDR-a6-b5	reverse_SPD5_CAEEL	reverse_SPD5_CAEEL	xlink	intra-protein xl	LUM2_1123298_inj1.22825.22825.3_LUM2_1123298_inj1.22825.22825.3	1042	906	136	2967.35	990.124	3	-2.3	1	3	1.83	0.13	-0.05	0.1	0.06	0.04	0.02	105	0	5.01	0	reverse_SPD5_CAEEL:1042:x:reverse_SPD5_CAEEL:906		KD
NETVDQLITDLGQLHQDNLXLEEQIK-QLLHESTXAVDAIVQKLKK-a23-b16	SPD5_CAEEL	SPD5_CAEEL	xlink	intra-protein xl	LUM2_1123298_inj1.45257.45257.5_LUM2_1123298_inj1.45257.45257.5	1150	1079	71	5201.68	1041.34	5	-2.5	1	7	1.44	0.11	0.07	0.06	0.04	0.02	0.01	18	0	5	0	SPD5_CAEEL:1079:x:SPD5_CAEEL:1150		EK
VDASSFAGSLVQQQTASTSSTRK-ELQLKEIK-a2-b5	reverse_SPD5_CAEEL	reverse_SPD5_CAEEL	xlink	intra-protein xl	LUM2_1123298_inj1.33080.33080.3_LUM2_1123298_inj1.33080.33080.3	1143	187	956	3336.75	1113.26	3	0.5	1	2	1.74	0.11	0.02	0.07	0.05	0.02	0.01	32	0.95	4.92	0	reverse_SPD5_CAEEL:1143:x:reverse_SPD5_CAEEL:187		DK
QNSTKTPMGSVSTGVPPVNENNSSMMK-XQRAFNDESTEIR-a5-b11	reverse_SPD5_CAEEL	reverse_SPD5_CAEEL	xlink	intra-protein xl	LUM2_1123298_inj1.37343.37343.3_LUM2_1123298_inj1.37343.37343.3	152	1059	907	4415.01	1472.68	3	-3.1	1	3	1.62	0.09	-0.04	0.1	0.06	0.04	0.02	106	0	4.76	0	reverse_SPD5_CAEEL:1059:x:reverse_SPD5_CAEEL:152		KE
LILFKGIDMSNWK-NELEMARTRDXR-a5-b10	SPD5_CAEEL	SPD5_CAEEL	xlink	intra-protein xl	LUM2_1123298_inj1.37602.37602.3_LUM2_1123298_inj1.37602.37602.3	1119	723	396	3082.54	1028.52	3	-3.6	2	2	1.25	0.04	-0.03	0.06	0.02	0.04	0.01	147	0.89	4.75	0	SPD5_CAEEL:1119:x:SPD5_CAEEL:723		KD
LAFETSINDKLNVSAILEAAEKDLHNXSLNFSILEK-LQLEKDALEHELK-a10-b9	SPD5_CAEEL	SPD5_CAEEL	xlink	intra-protein xl	LUM2_1123298_inj1.43434.43434.4_LUM2_1123298_inj1.43434.43434.4	631	1021	390	5579.89	1395.98	4	-2.4	1	6	2.54	0.09	-0.03	0.04	0.01	0.03	0.01	5	0	4.74	0	SPD5_CAEEL:1021:x:SPD5_CAEEL:631		KE
SCKNMYEVLAQR-DANPDSSGXR-a3-b5	reverse_SPD5_CAEEL	reverse_SPD5_CAEEL	xlink	intra-protein xl	LUM2_1123298_inj1.20282.20282.3_LUM2_1123298_inj1.20282.20282.3	880	588	292	2544.11	849.046	3	-0.6	1	2	1.31	0.04	0.04	0.03	0.01	0.02	0.01	54	0	4.68	0	reverse_SPD5_CAEEL:588:x:reverse_SPD5_CAEEL:880		KD
ETXKTSCYDAAIESTSLK-LEPGMGSMNHTK-a4-b2	reverse_SPD5_CAEEL	reverse_SPD5_CAEEL	xlink	intra-protein xl	LUM2_1123298_inj1.49245.49245.3_LUM2_1123298_inj1.49245.49245.3	273	107	166	3332.52	1111.85	3	3.9	1	2	1.27	0.03	0.02	0.05	0.03	0.02	0.01	82	0	4.66	0	reverse_SPD5_CAEEL:107:x:reverse_SPD5_CAEEL:273		KE
EENSTLKSQFAELEANLHQVNSK-MEQYKLMEEDLLAMQSR-a14-b5	SPD5_CAEEL	SPD5_CAEEL	xlink	intra-protein xl	LUM2_1123298_inj1.29188.29188.4_LUM2_1123298_inj1.29188.29188.4	774	126	648	4711.25	1178.82	4	-0.9	1	4	0.87	0.07	-0.05	0.31	0.1	0.21	0.06	158	0	4.48	0	SPD5_CAEEL:126:x:SPD5_CAEEL:774		EK
NQQQFASXWEDFESVK-SCKNXYEVLAQR-a10-b3	SPD5_CAEEL	reverse_SPD5_CAEEL	xlink	intra-protein xl	LUM2_1123298_inj1.58158.58158.3_LUM2_1123298_inj1.58158.58158.3	455	880	425	3484.53	1162.52	3	-4.2	1	2	1.11	0.02	0	0.05	0.03	0.02	0.01	97	0	4.16	0	reverse_SPD5_CAEEL:880:x:SPD5_CAEEL:455		EK
XGSSDPNADKIKK-ELXESK-a12-b4	SPD5_CAEEL	reverse_SPD5_CAEEL	xlink	intra-protein xl	LUM2_1123298_inj1.21525.21525.3_LUM2_1123298_inj1.21525.21525.3	618	301	317	2139.01	714.013	3	-1.7	1	1	1.7	0.1	0.01	0.02	0.02	0.01	0	20	0	4.16	0	reverse_SPD5_CAEEL:301:x:SPD5_CAEEL:618		KE
IETSEDNFARQXKEFEAQK-NQQQFASXWEDFESVK-a13-b13	SPD5_CAEEL	SPD5_CAEEL	xlink	intra-protein xl	LUM2_1123298_inj1.47517.47517.3_LUM2_1123298_inj1.47517.47517.3	151	458	307	4286.92	1429.98	3	0.5	1	2	1.41	0.05	-0.05	0.07	0.04	0.02	0.01	99	0	3.82	0	SPD5_CAEEL:151:x:SPD5_CAEEL:458		KE
EFEAQKHAMEER-EFEAQKHAMEER-a1-b6	SPD5_CAEEL	SPD5_CAEEL	xlink	intra-protein xl	LUM2_1123298_inj1.34049.34049.3_LUM2_1123298_inj1.34049.34049.3	152	157	5	2989.33	997.451	3	-4.8	1	1	1.09	0.05	0.01	0.06	0.01	0.05	0.01	63	0	3.76	0	SPD5_CAEEL:152:x:SPD5_CAEEL:157		EK
XEDNSVLNEDSNLEHVEGQPRR-IREEMAHKQAEFEK-a17-b8	SPD5_CAEEL	reverse_SPD5_CAEEL	xlink	intra-protein xl	LUM2_1123298_inj1.36053.36053.4_LUM2_1123298_inj1.36053.36053.4	17	1042	1025	4309.99	1078.51	4	-3	1	2	0.43	0	0.02	0.11	0.07	0.04	0.02	114	0	3.56	0	reverse_SPD5_CAEEL:1042:x:SPD5_CAEEL:17		EK
EEYGSTLTFDPDNKK-EEMAHK-a14-b1	reverse_SPD5_CAEEL	reverse_SPD5_CAEEL	xlink	intra-protein xl	LUM2_1123298_inj1.21633.21633.3_LUM2_1123298_inj1.21633.21633.3	1007	1037	30	2468.11	823.711	3	-2.5	1	1	1.49	0.08	0.01	0.01	0.01	0	0	3	0	3.33	0	reverse_SPD5_CAEEL:1007:x:reverse_SPD5_CAEEL:1037		KE
GIQIKLEDSTQGGLLMSSSDFTSNKVMTR-LLSEIDKVAELEDHIQQLR-a25-b12	reverse_SPD5_CAEEL	SPD5_CAEEL	xlink	intra-protein xl	LUM2_1123298_inj1.45361.45361.5_LUM2_1123298_inj1.45361.45361.5	867	226	641	5372.75	1075.56	5	-1.3	1	5	0.89	0.07	-0.02	0.16	0.08	0.07	0.03	67	0	3.18	0	reverse_SPD5_CAEEL:867:x:SPD5_CAEEL:226		KE
QLLHESTXAVDAIVQKLKK-QLLHESTXAVDAIVQKLK-a16-b5	SPD5_CAEEL	SPD5_CAEEL	xlink	intra-protein xl	LUM2_1123298_inj1.49375.49375.3_LUM2_1123298_inj1.49375.49375.3	1079	1068	11	4188.3	1397.11	3	-1.5	1	3	0.88	0.06	-0.03	0.04	0.02	0.02	0.01	101	0	3.15	0	SPD5_CAEEL:1068:x:SPD5_CAEEL:1079		KE
HAMEERIKELELSATDANNTTVGSFR-LQQIHDELEAVKDIESLLKAELDNIK-a4-b19	SPD5_CAEEL	reverse_SPD5_CAEEL	xlink	intra-protein xl	LUM2_1123298_inj1.40428.40428.5_LUM2_1123298_inj1.40428.40428.5	161	985	824	5904.03	1181.81	5	0.9	1	7	0.86	0.08	0	0.09	0.06	0.04	0.02	25	0	2.5	0	reverse_SPD5_CAEEL:985:x:SPD5_CAEEL:161		EK

## Sheet: 1123298_inj2
MR_DMTMM_1123298_2_intra.xls_pairs_acid_K_SPD5
ID	Protein1	Protein2	Type	XL Type	Spectrum	AbsPos1	AbsPos2	delta AA	Mr	Mz	z	Error_rel[ppm]	nseen	moins	Match Odds	Xcorrx	Xcorrb	TIC	TicA	TicB	WTIC	intsum	deltaS	Id-Score	FDR	uxID	XLChemistry
AKIIPSNISSIQLVCDELCR-YREDFENAAIVGLER-a2-b14	SPD5_CAEEL	SPD5_CAEEL	xlink	intra-protein xl	LUM2_1123298_inj2.33880.33880.4_LUM2_1123298_inj2.33880.33880.4	969	952	17	4078.06	1020.52	4	-0.5	2	7	6.8	0.3	0.21	0.73	0.61	0.12	0.12	1417	0.92	45.68	0	SPD5_CAEEL:952:x:SPD5_CAEEL:969		KE
YREDFENAAIVGLER-ISKEISELTK-a14-b3	SPD5_CAEEL	SPD5_CAEEL	xlink	intra-protein xl	LUM2_1123298_inj2.22968.22968.4_LUM2_1123298_inj2.22968.22968.4	952	956	4	2909.51	728.386	4	0.2	1	9	8.23	0.28	0.38	0.68	0.6	0.08	0.11	857	0.9	41.84	0	SPD5_CAEEL:952:x:SPD5_CAEEL:956		EK
GTLDDILK-KINDLEAK-a5-b1	SPD5_CAEEL	SPD5_CAEEL	xlink	intra-protein xl	LUM2_1123298_inj2.19126.19126.3_LUM2_1123298_inj2.19126.19126.3	188	207	19	1784.99	596.004	3	-0.3	1	10	9.88	0.2	0.16	0.33	0.16	0.17	0.06	762	0	37.84	0	SPD5_CAEEL:188:x:SPD5_CAEEL:207		DK
LQNEVSELK-XRTKEAENK-a4-b4	SPD5_CAEEL	SPD5_CAEEL	xlink	intra-protein xl	LUM2_1123298_inj2.41360.41360.3_LUM2_1123298_inj2.41360.41360.3	708	883	175	2162.09	721.706	3	-2.4	1	8	8.48	0.35	0.29	0.42	0.28	0.14	0.08	621	0.65	35.87	0	SPD5_CAEEL:708:x:SPD5_CAEEL:883		EK
LXEEDLLAMQSR-TKITILR-a3-b2	SPD5_CAEEL	SPD5_CAEEL	xlink	intra-protein xl	LUM2_1123298_inj2.24248.24248.4_LUM2_1123298_inj2.24248.24248.4	129	75	54	2276.22	570.064	4	0.1	1	7	8.33	0.21	0.43	0.46	0.26	0.2	0.09	409	0.84	34.49	0	SPD5_CAEEL:129:x:SPD5_CAEEL:75		EK
ELIEEFLAASSK-KADALK-a4-b1	reverse_SPD5_CAEEL	reverse_SPD5_CAEEL	xlink	intra-protein xl	LUM2_1123298_inj2.25343.25343.4_LUM2_1123298_inj2.25343.25343.4	597	896	299	1962.07	491.526	4	2.7	2	10	8.74	0.18	0.33	0.23	0.13	0.11	0.05	441	0	33.22	0	reverse_SPD5_CAEEL:597:x:reverse_SPD5_CAEEL:896		EK
LLSEIDK-TKITILR-a4-b2	SPD5_CAEEL	SPD5_CAEEL	xlink	intra-protein xl	LUM2_1123298_inj2.19708.19708.4_LUM2_1123298_inj2.19708.19708.4	218	75	143	1642	411.508	4	-1.3	2	6	7.57	0.17	0.37	0.24	0.07	0.17	0.04	427	0.68	31.46	0	SPD5_CAEEL:218:x:SPD5_CAEEL:75		EK
DQLNYIDDLETK-TKITILR-a10-b2	SPD5_CAEEL	SPD5_CAEEL	xlink	intra-protein xl	LUM2_1123298_inj2.27338.27338.4_LUM2_1123298_inj2.27338.27338.4	296	75	221	2291.24	573.817	4	-0.1	1	9	7.85	0.18	0.34	0.44	0.32	0.12	0.08	345	0.66	30.36	0	SPD5_CAEEL:296:x:SPD5_CAEEL:75		EK
GIQIKLEDSTQGGLLMSSSDFTSNKVXTR-WNSXDIGKFLILKQHLFDR-a25-b5	reverse_SPD5_CAEEL	reverse_SPD5_CAEEL	xlink	intra-protein xl	LUM2_1123298_inj2.38971.38971.5_LUM2_1123298_inj2.38971.38971.5	867	77	790	5516.8	1104.37	5	2.3	1	13	3.78	0.09	0.01	0.38	0.2	0.18	0.07	1193	0	30.31	0	reverse_SPD5_CAEEL:77:x:reverse_SPD5_CAEEL:867		KD
SQMALLDEEMLK-LFEDSKK-a7-b6	reverse_SPD5_CAEEL	reverse_SPD5_CAEEL	xlink	intra-protein xl	LUM2_1123298_inj2.17179.17179.4_LUM2_1123298_inj2.17179.17179.4	1068	354	714	2254.13	564.541	4	4.6	1	10	7.92	0.22	0.26	0.19	0.09	0.1	0.04	358	0.93	28.64	0	reverse_SPD5_CAEEL:1068:x:reverse_SPD5_CAEEL:354		DK
DQLNYIDDLETK-TKITILR-a8-b2	SPD5_CAEEL	SPD5_CAEEL	xlink	intra-protein xl	LUM2_1123298_inj2.25591.25591.4_LUM2_1123298_inj2.25591.25591.4	294	75	219	2291.24	573.817	4	0.1	1	8	8.12	0.21	0.17	0.34	0.24	0.1	0.06	421	0.63	28.56	0	SPD5_CAEEL:294:x:SPD5_CAEEL:75		DK
SELSTALEEEK-LFEDSKK-a10-b6	SPD5_CAEEL	reverse_SPD5_CAEEL	xlink	intra-protein xl	LUM2_1123298_inj2.21851.21851.4_LUM2_1123298_inj2.21851.21851.4	861	354	507	2082.04	521.517	4	-0.5	1	9	8.24	0.19	0.28	0.22	0.13	0.09	0.04	294	0.91	28.39	0	reverse_SPD5_CAEEL:354:x:SPD5_CAEEL:861		EK
QXKEFEAQK-LNEAKK-a4-b5	SPD5_CAEEL	SPD5_CAEEL	xlink	intra-protein xl	LUM2_1123298_inj2.25149.25149.3_LUM2_1123298_inj2.25149.25149.3	152	844	692	1836.95	613.323	3	3.5	1	7	8.87	0.3	0.2	0.19	0.11	0.09	0.04	240	0.91	27.29	0	SPD5_CAEEL:152:x:SPD5_CAEEL:844		EK
LADAKKENDK-DALEHELK-a6-b6	SPD5_CAEEL	SPD5_CAEEL	xlink	intra-protein xl	LUM2_1123298_inj2.17093.17093.4_LUM2_1123298_inj2.17093.17093.4	304	1023	719	2066.07	517.526	4	4.3	1	11	8.62	0.18	0.25	0.2	0.11	0.09	0.04	222	0	27.16	0	SPD5_CAEEL:1023:x:SPD5_CAEEL:304		KE
SELSTALEEEK-KSDEFLK-a10-b1	SPD5_CAEEL	SPD5_CAEEL	xlink	intra-protein xl	LUM2_1123298_inj2.13523.13523.3_LUM2_1123298_inj2.13523.13523.3	861	845	16	2082.04	695.02	3	0.4	1	8	7.04	0.17	0.12	0.17	0.1	0.07	0.03	546	0	27.02	0	SPD5_CAEEL:845:x:SPD5_CAEEL:861		EK
SELSTALEEEKK-LNEAKK-a2-b5	SPD5_CAEEL	SPD5_CAEEL	xlink	intra-protein xl	LUM2_1123298_inj2.12531.12531.4_LUM2_1123298_inj2.12531.12531.4	853	844	9	2046.09	512.53	4	1.2	2	6	5.78	0.15	0.18	0.48	0.22	0.26	0.1	548	0.72	26.76	0	SPD5_CAEEL:844:x:SPD5_CAEEL:853		EK
ELQLKEIK-QHLFDR-a5-b5	reverse_SPD5_CAEEL	reverse_SPD5_CAEEL	xlink	intra-protein xl	LUM2_1123298_inj2.36841.36841.3_LUM2_1123298_inj2.36841.36841.3	187	90	97	1796	599.675	3	4.7	11	4	6.03	0.13	0.28	0.24	0.2	0.03	0.04	432	0.73	26.56	0	reverse_SPD5_CAEEL:187:x:reverse_SPD5_CAEEL:90		KD
EISELTKK-ENVDRXVK-a7-b4	SPD5_CAEEL	reverse_SPD5_CAEEL	xlink	intra-protein xl	LUM2_1123298_inj2.21484.21484.4_LUM2_1123298_inj2.21484.21484.4	963	194	769	1934.02	484.513	4	3.5	1	7	7.26	0.18	0.35	0.17	0.1	0.06	0.03	216	0.91	26.5	0	reverse_SPD5_CAEEL:194:x:SPD5_CAEEL:963		KD
KQSAEKAESYR-IATDMGGAVK-a6-b4	reverse_SPD5_CAEEL	SPD5_CAEEL	xlink	intra-protein xl	LUM2_1123298_inj2.27932.27932.3_LUM2_1123298_inj2.27932.27932.3	1105	1187	82	2239.12	747.381	3	-3	1	7	5.59	0.22	0.08	0.22	0.1	0.11	0.04	699	0.88	26.43	0	reverse_SPD5_CAEEL:1105:x:SPD5_CAEEL:1187		KD
LAFETSINDKLNVSAILEAAEKDLHNXSLNFSILEK-RVKEVXDDYVDLK-a22-b11	SPD5_CAEEL	SPD5_CAEEL	xlink	intra-protein xl	LUM2_1123298_inj2.41570.41570.6_LUM2_1123298_inj2.41570.41570.6	643	110	533	5639.85	940.983	6	-4.3	1	7	3.24	0.12	0	0.32	0.2	0.12	0.07	1037	0	26.26	0	SPD5_CAEEL:110:x:SPD5_CAEEL:643		KD
QELDDQSAR-LEKKYK-a2-b4	SPD5_CAEEL	reverse_SPD5_CAEEL	xlink	intra-protein xl	LUM2_1123298_inj2.31759.31759.3_LUM2_1123298_inj2.31759.31759.3	235	43	192	1849.96	617.662	3	4.2	1	4	6.24	0.22	0.25	0.19	0.14	0.05	0.03	418	0.84	26.16	0	reverse_SPD5_CAEEL:43:x:SPD5_CAEEL:235		EK
MSQIREALAR-KENDKAR-a6-b5	SPD5_CAEEL	SPD5_CAEEL	xlink	intra-protein xl	LUM2_1123298_inj2.22996.22996.4_LUM2_1123298_inj2.22996.22996.4	584	308	276	2015.08	504.777	4	3.9	1	6	6.26	0.05	0.34	0.13	0.06	0.08	0.03	308	0.82	25.54	0	SPD5_CAEEL:308:x:SPD5_CAEEL:584		EK
ETMKTSCYDAAIESTSLKEMETELHVIR-SFKNSPIVMQKPKSLHLHLK-a23-b3	reverse_SPD5_CAEEL	SPD5_CAEEL	xlink	intra-protein xl	LUM2_1123298_inj2.44809.44809.6_LUM2_1123298_inj2.44809.44809.6	292	498	206	5584.85	931.816	6	-1	2	7	1.93	0.12	0.19	0.39	0.23	0.16	0.07	912	0.79	25.5	0	reverse_SPD5_CAEEL:292:x:SPD5_CAEEL:498		EK
VEHASSEKSEMLERIVHLETEMEK-TLKAKIIPSNISSIQLVCDELCR-a7-b5	SPD5_CAEEL	SPD5_CAEEL	xlink	intra-protein xl	LUM2_1123298_inj2.40056.40056.5_LUM2_1123298_inj2.40056.40056.5	895	969	74	5479.79	1096.97	5	1.8	1	12	4.01	0.09	-0.02	0.26	0.12	0.14	0.05	930	0	25.15	0	SPD5_CAEEL:895:x:SPD5_CAEEL:969		EK
AENALEEAR-AKDNEK-a2-b2	SPD5_CAEEL	reverse_SPD5_CAEEL	xlink	intra-protein xl	LUM2_1123298_inj2.10864.10864.4_LUM2_1123298_inj2.10864.10864.4	809	891	82	1686.82	422.714	4	4	1	5	6.97	0.16	0.45	0.12	0.07	0.05	0.02	63	0.81	25.05	0	reverse_SPD5_CAEEL:891:x:SPD5_CAEEL:809		EK
TLESIEKSIR-ENDKAR-a7-b3	reverse_SPD5_CAEEL	SPD5_CAEEL	xlink	intra-protein xl	LUM2_1123298_inj2.30242.30242.4_LUM2_1123298_inj2.30242.30242.4	243	307	64	1888.01	473.01	4	4.5	1	5	6.97	0.09	0.4	0.09	0.06	0.03	0.02	135	0	25.01	0	reverse_SPD5_CAEEL:243:x:SPD5_CAEEL:307		KD
DNISTEFALKXK-VAGGMDTAIK-a10-b6	reverse_SPD5_CAEEL	reverse_SPD5_CAEEL	xlink	intra-protein xl	LUM2_1123298_inj2.18593.18593.4_LUM2_1123298_inj2.18593.18593.4	578	12	566	2355.18	589.803	4	-0.6	1	5	5.32	0.16	0.26	0.25	0.16	0.08	0.04	446	0.93	24.98	0	reverse_SPD5_CAEEL:12:x:reverse_SPD5_CAEEL:578		KD
NXYEVLAQR-TLKLEK-a4-b3	reverse_SPD5_CAEEL	reverse_SPD5_CAEEL	xlink	intra-protein xl	LUM2_1123298_inj2.27452.27452.3_LUM2_1123298_inj2.27452.27452.3	884	39	845	1851	618.007	3	2.3	1	6	7.12	0.16	0.24	0.14	0.07	0.06	0.03	281	0.91	24.86	0	reverse_SPD5_CAEEL:39:x:reverse_SPD5_CAEEL:884		EK
LNEAKK-SDEFLK-a5-b3	SPD5_CAEEL	SPD5_CAEEL	xlink	intra-protein xl	LUM2_1123298_inj2.10826.10826.3_LUM2_1123298_inj2.10826.10826.3	844	848	4	1420.76	474.593	3	-1.2	1	7	8.01	0.29	0.08	0.22	0.16	0.06	0.04	332	0.91	24.62	0	SPD5_CAEEL:844:x:SPD5_CAEEL:848		KE
SQNLADELSEELNGWRXR-LADAKK-a11-b5	SPD5_CAEEL	SPD5_CAEEL	xlink	intra-protein xl	LUM2_1123298_inj2.54369.54369.3_LUM2_1123298_inj2.54369.54369.3	874	303	571	2789.39	930.804	3	3.9	1	2	5.18	0.19	0.04	0.2	0.19	0.01	0.03	706	0.71	24.6	0	SPD5_CAEEL:303:x:SPD5_CAEEL:874		EK
GIETKIR-NELEMAR-a5-b2	reverse_SPD5_CAEEL	SPD5_CAEEL	xlink	intra-protein xl	LUM2_1123298_inj2.17990.17990.4_LUM2_1123298_inj2.17990.17990.4	21	715	694	1658.88	415.727	4	0	1	6	5.71	0.21	0.25	0.23	0.04	0.19	0.04	377	0.59	24.38	0	reverse_SPD5_CAEEL:21:x:SPD5_CAEEL:715		KE
KLENEEHK-KAENLR-a5-b1	reverse_SPD5_CAEEL	reverse_SPD5_CAEEL	xlink	intra-protein xl	LUM2_1123298_inj2.28728.28728.4_LUM2_1123298_inj2.28728.28728.4	373	355	18	1736.92	435.239	4	4	1	7	7.18	0.24	0.19	0.24	0.12	0.12	0.04	277	0.94	24.38	0	reverse_SPD5_CAEEL:355:x:reverse_SPD5_CAEEL:373		EK
RIEKVAGGXDTAIK-DNISTEFALKXK-a3-b10	reverse_SPD5_CAEEL	reverse_SPD5_CAEEL	xlink	intra-protein xl	LUM2_1123298_inj2.31719.31719.4_LUM2_1123298_inj2.31719.31719.4	5	578	573	2897.49	725.381	4	-1.8	1	11	5.85	0.24	0.15	0.31	0.14	0.17	0.06	458	0.82	24.31	0	reverse_SPD5_CAEEL:5:x:reverse_SPD5_CAEEL:578		EK
LSDVQINTNRMFEDLEVSEATLQKAK-DATQSFLSQKSFKNSPIVMQKPK-a3-b21	SPD5_CAEEL	SPD5_CAEEL	xlink	intra-protein xl	LUM2_1123298_inj2.42985.42985.6_LUM2_1123298_inj2.42985.42985.6	737	506	231	5568.87	929.153	6	1.8	1	8	1.44	0.1	0.13	0.28	0.12	0.17	0.05	966	0	23.98	0	SPD5_CAEEL:506:x:SPD5_CAEEL:737		DK
EVIDSNSTFK-EASQKR-a1-b5	reverse_SPD5_CAEEL	SPD5_CAEEL	xlink	intra-protein xl	LUM2_1123298_inj2.28784.28784.3_LUM2_1123298_inj2.28784.28784.3	496	99	397	1837.92	613.649	3	4.1	1	5	6.46	0.2	0.22	0.18	0.1	0.08	0.03	312	0.79	23.89	0	reverse_SPD5_CAEEL:496:x:SPD5_CAEEL:99		EK
DXRSPLNGSSGR-LADAKK-a1-b5	SPD5_CAEEL	SPD5_CAEEL	xlink	intra-protein xl	LUM2_1123298_inj2.27973.27973.4_LUM2_1123298_inj2.27973.27973.4	723	303	420	1917.98	480.502	4	4.7	1	5	6.66	0.2	0.32	0.25	0.18	0.07	0.04	159	0.84	23.88	0	SPD5_CAEEL:303:x:SPD5_CAEEL:723		DK
LADAKK-SEMLER-a5-b2	SPD5_CAEEL	SPD5_CAEEL	xlink	intra-protein xl	LUM2_1123298_inj2.11919.11919.3_LUM2_1123298_inj2.11919.11919.3	303	898	595	1389.73	464.25	3	-2.1	2	4	6.25	0.16	0.13	0.26	0.18	0.08	0.05	428	0.76	23.83	0	SPD5_CAEEL:303:x:SPD5_CAEEL:898		KE
SAEAAQSVISKELISFNLSMNHLDKEAAELIASVNLK-AENLRMGMDTITKK-a25-b2	reverse_SPD5_CAEEL	reverse_SPD5_CAEEL	xlink	intra-protein xl	LUM2_1123298_inj2.50714.50714.6_LUM2_1123298_inj2.50714.50714.6	556	357	199	5558.85	927.484	6	-4.3	1	9	2.4	0.09	0.19	0.25	0.16	0.1	0.05	787	0	23.78	0	reverse_SPD5_CAEEL:357:x:reverse_SPD5_CAEEL:556		KE
LDVYDDXVEKVRK-AESYRR-a10-b2	reverse_SPD5_CAEEL	reverse_SPD5_CAEEL	xlink	intra-protein xl	LUM2_1123298_inj2.22845.22845.4_LUM2_1123298_inj2.22845.22845.4	1097	1107	10	2387.19	597.805	4	-1.1	1	7	5.81	0.27	0.04	0.28	0.13	0.15	0.06	553	0.94	23.7	0	reverse_SPD5_CAEEL:1097:x:reverse_SPD5_CAEEL:1107		KE
TRAMELENK-KKEIELAK-a5-b2	reverse_SPD5_CAEEL	SPD5_CAEEL	xlink	intra-protein xl	LUM2_1123298_inj2.29252.29252.3_LUM2_1123298_inj2.29252.29252.3	482	932	450	2030.13	677.717	3	4.7	1	6	5.99	0.28	0.09	0.2	0.13	0.06	0.03	487	0	23.54	0	reverse_SPD5_CAEEL:482:x:SPD5_CAEEL:932		EK
[truncated: 1,335 more rows]

## Sheet: 1123299_inj1
MR_DMTMM_1123299_1_intra.xls_pairs_acid_K_SPD5
[truncated: 1,392 more rows]

## Sheet: 1123299_inj2
MR_DMTMM_1123299_2_intra.xls_pairs_acid_K_SPD5
[truncated: 1,337 more rows]

[truncated: 8 more sheets: 1123300_inj1, 1123300_inj2, 1122415_inj1, 1122416_inj1, 1122417_inj1, 1122418_inj1, 1122419_inj1, 1122420_inj1]
